# Supplementary material for: Biliary-Atresia-Associated Mannosidase-1-Alpha-2 Gene Regulates Biliary and Ciliary Morphogenesis and Laterality
Source: Front Physiol. 2020 Oct 30;11:538701. doi: 10.3389/fphys.2020.538701 (PMC7662016; doi:10.3389/fphys.2020.538701)
Supplement: Supplementary file 8 [file Table_1.XLSX]

## Sheet: Supp Table 1_Discovery SNPs
Supplementary Table 1. Top-ranked significant SNPs in the discovery cohort. SNPs which achieved p-value ≤ 0.005 and are associated with BA in the discovery cohort of 44 BA cases and 1713 controls.
Highlighted rows show 24 significant SNPs which remained significant in the replication cohort (Supplemental Table 2)
CHR	SNP	A1	F_A (MAF)	F_U (MAF)	OR	AFF	UNAFF	P-value (trend test)	Gene symbol	Gene reference ID	Gene location
1	rs11210996	1	0.2614	0.1106	2.845	23/65	379/3047	1.03e-05	C1orf164	NM_018150	intron
1	rs6657965	1	0.2614	0.1221	2.543	23/65	417/2997	7.18e-05	MAN1A2	NM_006699	flanking_5UTR
1	rs7531715	2	0.2558	0.1232	2.447	22/64	421/2997	0.0001887	MAN1A2	NM_006699	intron
1	rs12131109	1	0.2558	0.1241	2.427	22/64	425/3001	0.0002138	MAN1A2	NM_006699	intron
1	rs628414	1	0.05682	0.1697	0.2948	5/83	581/2843	0.00462	RYR2	NM_001035	intron
1	rs10047147	1	0.3068	0.1842	1.961	27/61	631/2795	0.003618	HRMT1L6	NM_018137	flanking_5UTR
1	rs1008407	1	0.2159	0.3947	0.4222	19/69	1350/2070	0.000848	PLA2G4A	NM_024420	flanking_3UTR
1	rs10157571	1	0.1711	0.3315	0.4161	13/63	1031/2079	0.003103	CAMK1G	NM_020439	flanking_5UTR
1	rs10429941	2	0.3409	0.216	1.877	30/58	740/2686	0.004626	KCNA3	NM_002232	flanking_5UTR
1	rs10449239	1	0.02326	0.001232	19.31	2/84	4/3244	3.77e-05	C1orf94	NM_032884	flanking_3UTR
1	rs10489755	1	0.1023	0.27	0.308	9/79	923/2495	0.0005176	HMCN1	NM_031935	intron
1	rs10493215	2	0.2614	0.1033	3.071	23/65	354/3072	2.37e-06	DAB1	NM_021080	intron
1	rs10493500	2	0.3068	0.1834	1.971	27/61	628/2796	0.003515	NEGR1	NM_173808	flanking_5UTR
1	rs10494046	1	0.1023	0.04057	2.694	9/79	139/3287	0.00413	HRMT1L6	NM_018137	flanking_5UTR
1	rs10494056	1	0.3068	0.1748	2.09	27/61	597/2819	0.001285	HRMT1L6	NM_018137	flanking_5UTR
1	rs10494182	1	0.01136	0.0005838	19.68	1/87	2/3424	0.0006256	CASQ2	NM_001232	flanking_5UTR
1	rs10779276	2	0.3953	0.2545	1.915	34/52	872/2554	0.003249	ESRRG	NM_001438	intron
1	rs10798613	1	0.5568	0.3709	2.131	49/39	1270/2154	0.0003977	C1orf49	NM_032126	flanking_3UTR
1	rs10798619	1	0.3182	0.4945	0.4771	28/60	1694/1732	0.001455	FLJ35530	NM_207467	flanking_3UTR
1	rs10802523	1	0.5682	0.3905	2.054	50/38	1337/2087	0.000686	C1orf150	NM_145278	flanking_3UTR
1	rs10803102	1	0.06098	0.1812	0.2935	5/77	529/2391	0.004199	KIAA0470	NM_014812	flanking_3UTR
1	rs10803421	2	0.2841	0.4591	0.4675	25/63	1572/1852	0.001221	PDPN	NM_001006624	flanking_3UTR
1	rs10873699	1	0.01136	0.000886	12.96	1/87	3/3383	0.004197	DDAH1	NM_012137	flanking_3UTR
1	rs10881446	2	0.01136	0.0008757	13.11	1/87	3/3423	0.003943	HRMT1L6	NM_018137	flanking_5UTR
1	rs10881455	1	0.3068	0.1842	1.961	27/61	631/2795	0.003618	HRMT1L6	NM_018137	flanking_5UTR
1	rs10909903	1	0.1591	0.07458	2.348	14/74	115/1427	0.003633
1	rs10911580	2	0.6395	0.4594	2.088	55/31	1560/1836	0.0009558	C1orf21	NM_030806	flanking_5UTR
1	rs10915892	1	0.3636	0.2245	1.974	32/56	769/2657	0.002005	TP53BP2	NM_001031685	flanking_5UTR
1	rs10915917	2	0.3636	0.2326	1.885	32/56	797/2629	0.004155	TP53BP2	NM_001031685	flanking_5UTR
1	rs10915950	2	0.3636	0.2268	1.948	32/56	777/2649	0.002398	TP53BP2	NM_001031685	flanking_5UTR
1	rs10919307	1	0.4773	0.2778	2.373	42/46	429/1115	5.93e-05
1	rs10919319	2	0.4318	0.2547	2.224	38/50	872/2552	0.000189	KIFAP3	NM_014970	flanking_5UTR
1	rs10919716	2	0.01136	0.0008757	13.11	1/87	3/3423	0.003943	NR5A2	NM_003822	flanking_5UTR
1	rs10920574	1	0.1364	0.05987	2.479	12/76	205/3219	0.002858	ADORA1	NM_000674	intron
1	rs10921078	1	0.2955	0.1689	2.063	26/62	574/2824	0.001841	RGS18	NM_130782	flanking_5UTR
1	rs10925083	1	0.5769	0.3883	2.148	45/33	1314/2070	0.0007359	C1orf150	NM_145278	flanking_3UTR
1	rs11117663	2	0.4091	0.2653	1.917	36/52	908/2514	0.002755	ESRRG	NM_001438	intron
1	rs11118154	1	0.6136	0.4539	1.911	54/34	1554/1870	0.002903	TGFB2	NM_003238	flanking_3UTR
1	rs11121083	1	0.01136	0.0008757	13.11	1/87	3/3423	0.003943	ERRFI1	NM_018948	flanking_5UTR
1	rs11161452	2	0.5114	0.3601	1.86	45/43	1233/2191	0.003949	EDG7	NM_012152	flanking_3UTR
1	rs11166543	1	0.01136	0.0005838	19.68	1/87	2/3424	0.0006256	C1orf82	NM_024813	intron
1	rs11185057	2	0.3068	0.1853	1.946	27/61	634/2788	0.004034	HRMT1L6	NM_018137	flanking_5UTR
1	rs11206508	1	0.2386	0.1319	2.062	21/67	452/2974	0.004328	BSND	NM_057176	flanking_3UTR
1	rs11210998	2	0.1744	0.05546	3.598	15/71	190/3236	2.35e-06	C1orf164	NM_018150	intron
1	rs11240735	1	0.625	0.4501	2.036	55/33	1542/1884	0.001363	PPP1R15B	NM_032833	flanking_3UTR
1	rs11247696	2	0.1136	0.03707	3.33	10/78	127/3299	0.0002862	PPP1R8	NM_002713	flanking_3UTR
1	rs11581521	1	0.4318	0.2758	1.995	38/50	945/2481	0.001298	DNM3	NM_015569	flanking_5UTR
1	rs11586236	2	0.5349	0.3576	2.066	46/40	1225/2201	0.0007145	C1orf21	NM_030806	flanking_5UTR
1	rs11587331	2	0.2558	0.4086	0.4975	22/64	1400/2026	0.00483	LOC339448	NM_207356	flanking_5UTR
1	rs11588029	2	0.2727	0.1524	2.086	24/64	522/2904	0.002358	FMN2	NM_020066	intron
1	rs11589957	2	0.1591	0.296	0.45	14/74	1007/2395	0.004801	FBLIM1	NM_001024216	flanking_3UTR
1	rs11590416	2	0.06818	0.1877	0.3167	6/82	643/2783	0.004417	ZNF238	NM_205768	flanking_3UTR
1	rs11799555	2	0.01136	0.0008757	13.11	1/87	3/3423	0.003943	ERRFI1	NM_018948	flanking_5UTR
1	rs11802730	2	0.1364	0.05604	2.66	12/76	192/3234	0.001557	MATN1	NM_002379	flanking_3UTR
1	rs11808377	2	0.01136	0.0005841	19.67	1/87	2/3422	0.0006282	IFI44	NM_006417	flanking_3UTR
1	rs11808601	2	0.02273	0.002921	7.94	2/86	10/3414	0.001636	HRMT1L6	NM_018137	flanking_5UTR
1	rs1193179	2	0.125	0.2596	0.4074	11/77	889/2535	0.003659	CAMTA1	NM_015215	intron
1	rs12021720	1	0.1818	0.08669	2.341	16/72	297/3129	0.002287	DBT	NM_001918	coding
1	rs12022944	2	0.25	0.1273	2.286	22/66	436/2990	0.0004978	SLC30A10	NM_001004433	flanking_3UTR
1	rs12030569	2	0.01136	0.0008757	13.11	1/87	3/3423	0.003943	CAPN2	NM_001748	flanking_5UTR
1	rs12034971	1	0.4886	0.3319	1.924	43/45	1137/2289	0.002672	PCTK3	NM_212502	flanking_5UTR
1	rs12040604	2	0.01136	0.0005841	19.67	1/87	2/3422	0.0006282	ALG14	NM_144988	flanking_5UTR
1	rs12061024	1	0.01136	0.0002919	39.37	1/87	1/3425	1.7e-05	RWDD3	NM_015485	flanking_3UTR
1	rs12064568	2	0.01136	0.0005841	19.67	1/87	2/3422	0.0006282	PARK7	NM_007262	intron
1	rs12067005	2	0.2727	0.16	1.968	24/64	548/2876	0.004917	MTF2	NM_007358	flanking_5UTR
1	rs12067467	2	0.01136	0.0002919	39.37	1/87	1/3425	1.7e-05	LDLRAD2	NM_001013693	flanking_5UTR
1	rs12070415	2	0.01136	0.0005838	19.68	1/87	2/3424	0.0006256	C1orf130	NM_001010980	flanking_3UTR
1	rs12080675	2	0.3333	0.1621	2.585	16/32	235/1215	0.001957
1	rs12080760	1	0.1932	0.3548	0.4353	17/71	1188/2160	0.001677	HMCN1	NM_031935	intron
1	rs12085519	1	0.02273	0.001459	15.91	2/86	5/3421	9.75e-06	KIAA0090	NM_015047	intron
1	rs12086730	1	0.02273	0.002335	9.936	2/86	8/3418	0.0003839	HRMT1L6	NM_018137	flanking_5UTR
1	rs12089620	2	0.01136	0.0005838	19.68	1/87	2/3424	0.0006256	PAX7	NM_013945	flanking_3UTR
1	rs12091786	2	0.3488	0.2072	2.05	30/56	706/2702	0.001678	KIAA0859	NM_015935	flanking_3UTR
1	rs12116697	1	0.5909	0.4387	1.848	52/36	1503/1923	0.004531	SGIP1	NM_032291	flanking_5UTR
1	rs12118365	2	0.3721	0.226	2.03	32/54	772/2644	0.001673	COL11A1	NM_001854	intron
1	rs12118536	2	0.2045	0.1081	2.122	18/70	370/3054	0.003982	ZNF238	NM_205768	flanking_5UTR
1	rs12127899	1	0.1136	0.04641	2.634	10/78	159/3267	0.003598	CAP1	NM_006367	flanking_5UTR
1	rs12131925	1	0.03409	0.006713	5.222	3/85	23/3403	0.002976	EPHB2	NM_004442	intron
1	rs12131957	2	0.2619	0.1349	2.276	22/62	461/2957	0.0009983	COL11A1	NM_001854	intron
1	rs12136149	1	0.2955	0.1766	1.955	26/62	605/2821	0.003866	NEK7	NM_133494	flanking_5UTR
1	rs12143015	1	0.3523	0.2096	2.051	31/57	718/2708	0.001301	RASAL2	NM_170692	flanking_3UTR
1	rs12144658	2	0.07955	0.01576	5.396	7/81	54/3372	5.02e-06	FNDC7	NM_173532	flanking_3UTR
1	rs12401326	1	0.3295	0.2074	1.879	29/59	710/2714	0.00489	SDC3	NM_014654	flanking_3UTR
1	rs12403481	2	0.1023	0.03386	3.251	9/79	116/3310	0.0005471	CLCC1	NM_015127	intron
1	rs12404307	2	0.4886	0.326	1.975	43/45	1117/2309	0.001731	LMX1A	NM_177398	intron
1	rs12407200	1	0.6364	0.465	2.014	56/32	1593/1833	0.001451	C1orf21	NM_030806	flanking_5UTR
1	rs12410615	1	0.3182	0.1874	2.024	28/60	642/2784	0.001932	C1orf168	NM_001004303	intron
1	rs1245787	1	0.03409	0.004962	7.078	3/85	17/3409	0.000322	F3	NM_001993	flanking_5UTR
1	rs12725738	1	0.1591	0.0756	2.313	14/74	259/3167	0.003506	PLD5	NM_152666	flanking_5UTR
1	rs12746012	2	0.3696	0.1228	4.186	17/29	368/2628	5.72e-07	EFCAB2	NM_032328	flanking_5UTR
1	rs12755497	2	0.2045	0.3619	0.4533	18/70	1240/2186	0.002659	CAPZB	NM_004930	flanking_5UTR
1	rs12756299	2	0.3295	0.4962	0.499	29/59	1700/1726	0.002129	CAMTA1	NM_015215	intron
1	rs12758848	2	0.2273	0.4162	0.4126	20/68	1425/1999	0.0003635	CNIH3	NM_152495	flanking_3UTR
1	rs12759328	2	0.1591	0.06772	2.605	14/74	232/3194	0.0007499	ZNF238	NM_205768	flanking_5UTR
1	rs1288331	2	0.5465	0.3888	1.895	47/39	1332/2094	0.003743	SLC1A7	NM_006671	flanking_5UTR
1	rs1316512	2	0.1818	0.07589	2.706	16/72	260/3166	0.0002255	CNIH3	NM_152495	flanking_3UTR
1	rs1322374	2	0.1136	0.2569	0.3709	10/78	880/2546	0.002157	HMCN1	NM_031935	intron
1	rs1323626	1	0.2955	0.1758	1.966	26/62	602/2822	0.00417	DR1	NM_001938	flanking_3UTR
1	rs1360878	1	0.2841	0.4469	0.4912	25/63	1531/1895	0.002145	ST6GALNAC3	NM_152996	intron
1	rs1361923	1	0.1818	0.07589	2.706	16/72	260/3166	0.0002255	CNIH3	NM_152495	flanking_3UTR
1	rs1380304	2	0.3295	0.2013	1.95	29/59	689/2733	0.003219	RGS7	NM_002924	intron
1	rs1439464	1	0.04545	0.01083	4.351	4/84	37/3381	0.003399	RPS6KC1	NM_012424	flanking_3UTR
1	rs1448339	1	0.01136	0.0008762	13.11	1/87	3/3421	0.003956	PTPRU	NM_005704	flanking_3UTR
1	rs1463035	2	0.3295	0.1856	2.156	29/59	636/2790	0.0007314	COL11A1	NM_001854	intron
1	rs1474797	2	0.3523	0.2175	1.957	31/57	745/2681	0.003025	PLA2G4A	NM_024420	flanking_3UTR
1	rs1542875	2	0.4318	0.2796	1.958	38/50	958/2468	0.001918	CAPZB	NM_004930	flanking_5UTR
1	rs1674746	1	0.3256	0.1982	1.952	28/58	678/2742	0.003629	RGS7	NM_002924	intron
1	rs16840802	1	0.01136	0.0002919	39.37	1/87	1/3425	1.7e-05	LOC339448	NM_207356	flanking_5UTR
1	rs16843078	1	0.2159	0.1177	2.064	19/69	400/2998	0.004903	ATP6V1G3	NM_133262	flanking_3UTR
1	rs16844400	2	0.1047	0.04174	2.683	9/77	143/3283	0.003754	LBR	NM_002296	flanking_3UTR
1	rs16849321	2	0.01136	0.0008757	13.11	1/87	3/3423	0.003943	NAV1	NM_020443	intron
1	rs16854957	1	0.2955	0.16	2.202	26/62	548/2878	0.0008005	DISC1	NM_001012957	intron
1	rs16856640	1	0.04545	0.007297	6.478	4/84	25/3401	8.74e-05	DISC1	NM_001012957	flanking_3UTR
1	rs17006614	1	0.25	0.1276	2.28	22/66	437/2989	0.0005357	SLC30A10	NM_001004433	flanking_3UTR
1	rs17017805	1	0.01136	0.0008757	13.11	1/87	3/3423	0.003943	HRMT1L6	NM_018137	flanking_5UTR
1	rs17018417	1	0.01136	0.0008757	13.11	1/87	3/3423	0.003943	NTNG1	NM_014917	flanking_5UTR
1	rs17025286	1	0.1364	0.05663	2.63	12/76	194/3232	0.001401	AHCYL1	NM_006621	flanking_5UTR
1	rs17030865	2	0.02273	0.003211	7.22	2/86	11/3415	0.002853	CAMTA1	NM_015215	intron
1	rs17095146	1	0.1136	0.04575	2.674	10/78	154/3212	0.002948	TNNI3K	NM_015978	intron
1	rs17105710	2	0.01136	0.0005838	19.68	1/87	2/3424	0.0006256	LPHN2	NM_012302	flanking_5UTR
1	rs17109076	2	0.01136	0.0008757	13.11	1/87	3/3423	0.003943	GLIS1	NM_147193	intron
1	rs17120263	2	0.05682	0.01343	4.426	5/83	46/3380	0.0009023	LPPR4	NM_014839	flanking_3UTR
1	rs17121953	2	0.125	0.04029	3.403	10/70	132/3144	0.0002471	FLJ10287	NM_019083	intron
1	rs17127884	1	0.01136	0	NA	1/87	0/3422	4.44e-10	CYR61	NM_001554	flanking_5UTR
1	rs17130222	1	0.02273	0.0008777	26.47	2/86	3/3415	8.02e-08	LMO4	NM_006769	flanking_3UTR
1	rs17131513	1	0.01136	0.0002921	39.34	1/87	1/3423	1.71e-05	TGFBR3	NM_003243	flanking_3UTR
1	rs17131536	2	0.1591	0.06279	2.824	14/74	215/3209	0.0002082	TGFBR3	NM_003243	intron
1	rs1730854	1	0.01136	0.0002919	39.37	1/87	1/3425	1.7e-05	NTNG1	NM_014917	flanking_5UTR
1	rs17365357	1	0.1932	0.09924	2.173	17/71	340/3086	0.003959	GPX7	NM_015696	flanking_5UTR
1	rs17366686	2	0.1023	0.03269	3.371	9/79	112/3314	0.0004528	CTBS	NM_004388	flanking_5UTR
1	rs1740402	2	0.2273	0.1197	2.164	20/68	410/3016	0.002872	PGM1	NM_002633	flanking_3UTR
1	rs17498595	1	0.4545	0.3004	1.941	40/48	1029/2397	0.001635	LRRC8D	NM_018103	intron
1	rs1762495	1	0.314	0.19	1.951	27/59	651/2775	0.004131	HRMT1L6	NM_018137	flanking_3UTR
1	rs17650204	2	0.2386	0.1208	2.28	21/67	414/3012	0.001014	KIAA0859	NM_015935	coding
1	rs17650310	2	0.3523	0.21	2.046	31/57	719/2705	0.001426	KIAA0859	NM_015935	intron
1	rs1775367	2	0.3721	0.2245	2.047	32/54	769/2657	0.001239	NEGR1	NM_173808	flanking_5UTR
1	rs1849943	1	0.3068	0.1795	2.023	27/61	614/2806	0.002674	AJAP1	NM_018836	flanking_5UTR
1	rs1869043	2	0.1591	0.305	0.4311	14/74	1045/2381	0.002916	KCNT2	NM_198503	flanking_3UTR
1	rs1892123	2	0.25	0.4054	0.4888	22/66	1389/2037	0.003122	CNIH3	NM_152495	flanking_3UTR
1	rs1925359	2	0.4405	0.2891	1.936	37/47	984/2420	0.002538	ST6GALNAC3	NM_152996	intron
1	rs2094219	2	0.1023	0.02948	3.75	9/79	101/3325	0.0001125	TGFBR3	NM_003243	flanking_3UTR
1	rs2169089	1	0.1023	0.2466	0.348	9/79	845/2581	0.001683	AJAP1	NM_018836	flanking_3UTR
1	rs2180273	2	0.05682	0.174	0.286	5/83	596/2830	0.004608	TRIM67	NM_001004342	intron
1	rs2181216	2	0.3523	0.2102	2.044	31/57	720/2706	0.001418	KIAA0859	NM_014955	flanking_5UTR
1	rs2184006	2	0.3182	0.4793	0.507	28/60	1642/1784	0.002629	TTLL7	NM_024686	flanking_3UTR
1	rs2250453	2	0.1364	0.05374	2.78	12/76	184/3240	0.001067	ZNF326	NM_182976	flanking_5UTR
1	rs2252950	1	0.1818	0.07589	2.706	16/72	260/3166	0.0002255	CNIH3	NM_152495	flanking_3UTR
1	rs2254406	2	0.2955	0.1643	2.133	26/62	563/2863	0.00106	CNIH3	NM_152495	flanking_3UTR
1	rs2269237	2	0.1818	0.0903	2.239	16/72	309/3113	0.004912	PGM1	NM_002633	intron
1	rs2270694	1	0.2386	0.1311	2.078	21/67	449/2977	0.003462	CDC14A	NM_033313	coding
1	rs2275084	2	0.02273	0.003211	7.22	2/86	11/3415	0.002853	CCDC17	NM_152500	flanking_3UTR
1	rs2336031	1	0.1023	0.2385	0.3638	9/79	817/2609	0.003298	MAD2L2	NM_006341	flanking_5UTR
1	rs2378007	1	0.6136	0.4527	1.92	54/34	1551/1875	0.00266	TGFB2	NM_003238	flanking_3UTR
1	rs2391228	1	0.3636	0.2276	1.939	32/56	779/2643	0.00309	MTF2	NM_007358	flanking_3UTR
1	rs2476558	2	0.5341	0.3684	1.966	47/41	1262/2164	0.001624	FLJ35530	NM_207467	flanking_3UTR
1	rs2501096	2	0.2955	0.1618	2.172	26/62	554/2870	0.000796	CNIH3	NM_152495	flanking_3UTR
1	rs2501545	1	0.125	0.2767	0.3734	11/77	948/2478	0.001661	IER5	NM_016545	flanking_3UTR
1	rs2503236	2	0.02273	0.002046	11.35	2/86	7/3415	0.0001489	LMO4	NM_006769	flanking_3UTR
1	rs2615977	2	0.4091	0.2519	2.056	36/52	863/2563	0.0009253	COL11A1	NM_001854	intron
1	rs2640493	1	0.1591	0.3333	0.3784	14/74	1142/2284	0.0007261	KCNA3	NM_002232	flanking_3UTR
1	rs2690035	1	0.5568	0.3669	2.168	49/39	1257/2169	0.0003032	NR5A2	NM_003822	intron
1	rs2749158	1	0.01136	0.0008757	13.11	1/87	3/3423	0.003943	HNRPR	NM_005826	flanking_3UTR
1	rs2788526	1	0.2727	0.1494	2.134	24/64	512/2914	0.001461	PBX1	NM_002585	flanking_5UTR
1	rs2802011	1	0.125	0.05283	2.561	11/77	181/3245	0.003948	ZNF326	NM_182976	flanking_5UTR
1	rs2802561	1	0.2045	0.1022	2.26	18/70	350/3076	0.001758	CNIH3	NM_152495	flanking_3UTR
1	rs2802733	1	0.1705	0.07968	2.373	15/73	273/3153	0.00187	CNIH3	NM_152495	flanking_3UTR
1	rs2810424	1	0.1818	0.08698	2.333	16/72	298/3128	0.002385	DBT	NM_001918	intron
1	rs2811299	1	0.5341	0.3666	1.981	47/41	1256/2170	0.001401	FLJ35530	NM_207467	flanking_3UTR
1	rs2812391	1	0.1591	0.3079	0.4252	14/74	1055/2371	0.00217	DISC1	NM_001012957	intron
1	rs2816893	2	0.1136	0.03882	3.174	10/78	133/3293	0.0005018	LRRC8D	NM_018103	flanking_3UTR
1	rs2882801	1	0.5682	0.3675	2.265	50/38	1259/2167	0.0001379	GIPC2	NM_017655	flanking_3UTR
1	rs3011928	1	0.6163	0.4384	2.058	53/33	1501/1923	0.001197	CAMTA1	NM_015215	intron
1	rs3123390	2	0.3409	0.2144	1.896	30/58	734/2690	0.004164	LOC440742	NM_001013710	flanking_5UTR
1	rs338241	1	0.119	0.04359	2.965	10/74	147/3225	0.001072	OMA1	NM_145243	flanking_3UTR
1	rs343802	1	0.125	0.2592	0.4083	11/77	888/2538	0.00475	CD53	NM_000560	flanking_5UTR
1	rs343819	1	0.1279	0.2797	0.3778	11/75	929/2393	0.002566	CD53	NM_000560	flanking_5UTR
1	rs3730240	1	0.05682	0.01693	3.498	5/83	58/3368	0.00495	TNNT2	NM_001001431	intron
1	rs3767793	1	0.186	0.3369	0.4498	16/70	500/984	0.004005
1	rs3850459	2	0.3068	0.1737	2.106	27/61	595/2831	0.001315	COL11A1	NM_001854	intron
1	rs3929667	2	0.2955	0.1699	2.049	26/62	582/2844	0.002166	TMCO4	NM_181719	intron
1	rs4026414	1	0.6477	0.4694	2.079	57/31	1608/1818	0.0008691	CSF3R	NM_000760	flanking_5UTR
1	rs4072392	2	0.4651	0.2907	2.122	40/46	996/2430	0.0004219	HHAT	NM_018194	intron
1	rs4075631	1	0.5568	0.3742	2.101	49/39	1282/2144	0.0005354	FLJ35530	NM_207467	flanking_5UTR
1	rs4118325	1	0.3182	0.1859	2.043	28/60	637/2789	0.001837	HRMT1L6	NM_018137	flanking_5UTR
1	rs420033	1	0.1136	0.2742	0.3393	10/78	939/2485	0.000908	KCNA3	NM_002232	flanking_5UTR
1	rs4259664	2	0.0814	0.218	0.3178	7/79	747/2679	0.002076	AJAP1	NM_018836	flanking_3UTR
1	rs4262570	1	0.1023	0.04028	2.714	9/79	138/3288	0.003599	HRMT1L6	NM_018137	flanking_5UTR
1	rs4394703	2	0.375	0.244	1.859	33/55	836/2590	0.004827	AJAP1	NM_018836	flanking_3UTR
1	rs4475710	1	0.6364	0.4565	2.083	56/32	1564/1862	0.0008269	C1orf21	NM_030806	flanking_5UTR
1	rs4551619	2	0.2841	0.159	2.099	25/63	540/2856	0.001878	COL11A1	NM_001854	flanking_5UTR
1	rs4650696	2	0.1364	0.05666	2.629	12/76	194/3230	0.001968	PRG4	NM_005807	flanking_5UTR
1	rs4650993	1	0.3068	0.4947	0.452	27/61	1695/1731	0.0006979	FLJ35530	NM_207467	intron
1	rs4650999	2	0.3182	0.4942	0.4777	28/60	1693/1733	0.00149	FLJ35530	NM_207467	flanking_3UTR
1	rs4651000	2	0.5341	0.3684	1.966	47/41	1262/2164	0.001542	FLJ35530	NM_207467	flanking_3UTR
1	rs4651095	1	0.125	0.2815	0.3646	11/77	964/2460	0.001318	IER5	NM_016545	flanking_3UTR
1	rs4651343	1	0.4432	0.2503	2.384	39/49	857/2567	6.66e-05	PLA2G4A	NM_024420	intron
1	rs4653170	2	0.01136	0.0002921	39.34	1/87	1/3423	1.71e-05	THRAP3	NM_005119	intron
1	rs4654428	1	0.2045	0.3555	0.4662	18/70	1218/2208	0.00372	LOC339448	NM_207356	flanking_5UTR
1	rs4655212	2	0.3182	0.1936	1.943	28/60	663/2761	0.003588	CAMK2N1	NM_018584	flanking_3UTR
1	rs4657776	1	0.04545	0.008808	5.359	4/84	30/3376	0.0005113	CDC73	NM_024529	flanking_3UTR
1	rs4661410	2	0.2727	0.4335	0.4902	24/64	1485/1941	0.002664	PDPN	NM_001006624	flanking_3UTR
1	rs471045	1	0.06818	0.1949	0.3022	6/82	667/2755	0.003264	KIFAP3	NM_014970	flanking_5UTR
1	rs473104	1	0.07955	0.2167	0.3124	7/81	742/2682	0.001763	AJAP1	NM_018836	flanking_3UTR
1	rs480807	2	0.06818	0.1978	0.2967	6/82	677/2745	0.002142	AJAP1	NM_018836	flanking_3UTR
1	rs4839418	1	0.5976	0.4381	1.904	49/33	1501/1925	0.004218	PROK1	NM_032414	flanking_3UTR
1	rs486427	1	0.25	0.4051	0.4894	22/66	1388/2038	0.003765	KIFAP3	NM_014970	flanking_5UTR
1	rs490516	2	0.01136	0.0008757	13.11	1/87	3/3423	0.003943	NTNG1	NM_014917	intron
1	rs4912105	2	0.09091	0.02658	3.663	8/80	91/3333	0.0003465	CAPZB	NM_004930	flanking_5UTR
1	rs4914994	1	0.01136	0.0008757	13.11	1/87	3/3423	0.003943	HRMT1L6	NM_018137	flanking_5UTR
1	rs4951309	1	0.2558	0.4364	0.444	22/64	1427/1843	0.0009783	ETNK2	NM_018208	intron
1	rs4970357	2	0.2121	0.09176	2.665	14/52	312/3088	0.0007918	C1orf159	NM_017891	flanking_5UTR
1	rs5025055	1	0.07955	0.02423	3.481	7/81	83/3343	0.001157	TGFBR3	NM_003243	flanking_3UTR
1	rs512589	1	0	0.09463	0	0/88	324/3100	0.00246	TGFB2	NM_003238	flanking_3UTR
1	rs529989	2	0.2727	0.4418	0.4738	24/64	1510/1908	0.001566	SYT6	NM_205848	intron
1	rs551536	1	0.04545	0.1693	0.2337	4/84	580/2846	0.001747	AJAP1	NM_018836	flanking_3UTR
1	rs597258	2	0.01136	0.0002919	39.37	1/87	1/3425	1.7e-05	NTNG1	NM_014917	intron
1	rs601675	2	0.1023	0.2623	0.3204	9/79	405/1139	0.0008063
1	rs614117	2	0.1705	0.07481	2.541	15/73	256/3166	0.001113	ST6GALNAC3	NM_152996	flanking_3UTR
1	rs6426156	2	0.2045	0.1075	2.135	18/70	368/3056	0.00371	CNIH3	NM_152495	intron
1	rs6426551	1	0.3864	0.2466	1.923	34/54	845/2581	0.002336	PARP1	NM_001618	flanking_3UTR
1	rs642762	1	0.619	0.4533	1.96	52/32	1553/1873	0.002417	LYPLAL1	NM_138794	flanking_5UTR
1	rs644959	1	0.2375	0.3916	0.484	19/61	1271/1975	0.003557	RRAGC	NM_022157	flanking_3UTR
1	rs6541234	2	0.3068	0.486	0.4681	27/61	1665/1761	0.0009659	LYPLAL1	NM_138794	flanking_5UTR
1	rs6541351	1	0.2955	0.1757	1.967	26/62	602/2824	0.004061	DR1	NM_001938	flanking_5UTR
1	rs6583007	1	0.4419	0.2922	1.918	38/48	1001/2425	0.002677	NTNG1	NM_014917	flanking_5UTR
1	rs661628	1	0.1136	0.04553	2.687	10/78	156/3270	0.003533	ST6GALNAC3	NM_152996	flanking_3UTR
1	rs6656287	1	0.2727	0.16	1.969	24/64	548/2878	0.004786	SPOCD1	NM_144569	flanking_3UTR
1	rs6667701	2	0.2955	0.1761	1.963	26/62	600/2808	0.004278	CCDC18	NM_206886	intron
1	rs6672575	1	0.375	0.2411	1.889	33/55	826/2600	0.004476	TSPAN2	NM_005725	flanking_5UTR
1	rs6679864	1	0.525	0.3615	1.952	42/38	1078/1904	0.004262	FLJ35409	NM_001001688	flanking_5UTR
1	rs6681035	2	0.04545	0.1635	0.2437	4/84	560/2866	0.003323	JUN	NM_002228	flanking_5UTR
1	rs6682607	1	0.3295	0.2032	1.928	29/59	696/2730	0.004671	RABGAP1L	NM_014857	intron
1	rs6687624	1	0.4432	0.2756	2.092	39/49	943/2479	0.0005493	DNM3	NM_015569	flanking_5UTR
1	rs6687898	2	0.1477	0.2852	0.4345	13/75	977/2449	0.004685	CD53	NM_000560	flanking_5UTR
1	rs6687919	2	0.1477	0.2852	0.4345	13/75	977/2449	0.004685	CD53	NM_000560	flanking_5UTR
1	rs6692353	2	0.3295	0.2008	1.956	29/59	688/2738	0.003081	LMX1A	NM_177398	intron
1	rs670053	1	0.01136	0.0002919	39.37	1/87	1/3425	1.7e-05	NTNG1	NM_014917	intron
1	rs6700916	2	0.01163	0.0005848	20.11	1/85	2/3418	0.0005388	HRMT1L6	NM_018137	flanking_5UTR
1	rs6703796	2	0.407	0.2538	2.018	35/51	867/2549	0.001377	ESRRG	NM_001438	intron
1	rs672797	1	0.5341	0.3422	2.204	47/41	1158/2226	0.0004049	LPHN2	NM_012302	flanking_5UTR
1	rs673451	1	0.06818	0.1932	0.3055	6/82	652/2722	0.003073	AJAP1	NM_018836	flanking_3UTR
1	rs679831	1	0.5732	0.4188	1.863	47/35	1419/1969	0.004482	LYPLAL1	NM_138794	flanking_5UTR
1	rs697587	1	0.2614	0.1095	2.879	23/65	375/3051	8.22e-06	OMA1	NM_145243	flanking_3UTR
1	rs704852	2	0.3636	0.2144	2.094	32/56	734/2690	0.0008551	CD3Z	NM_000734	intron
1	rs704853	1	0.2045	0.1014	2.279	18/70	346/3066	0.002253	CD3Z	NM_000734	intron
1	rs723999	2	0.3636	0.2262	1.955	32/56	775/2651	0.00237	TP53BP2	NM_001031685	flanking_5UTR
1	rs7515525	1	0.3068	0.4749	0.4894	27/61	1627/1799	0.002036	PDPN	NM_001006624	flanking_3UTR
1	rs7517992	1	0.1932	0.09107	2.39	17/71	312/3114	0.001194	PDE4B	NM_002600	intron
1	rs7519192	2	0.4205	0.2522	2.151	37/51	864/2562	0.0005206	PLA2G4A	NM_024420	intron
1	rs7523475	1	0.25	0.1273	2.286	22/66	436/2990	0.0004978	SLC30A10	NM_001004433	flanking_3UTR
1	rs7524328	2	0.1932	0.09731	2.221	17/71	333/3089	0.002906	OLFML2B	NM_015441	flanking_5UTR
1	rs7526999	2	0.02273	0.002047	11.34	2/86	7/3413	0.0001497	LMO4	NM_006769	flanking_3UTR
1	rs7527283	1	0.3182	0.195	1.927	28/60	668/2758	0.004403	SLC16A1	NM_003051	flanking_3UTR
1	rs7527330	2	0.125	0.0467	2.916	11/77	160/3266	0.00113	TMEM54	NM_033504	flanking_5UTR
1	rs7527798	2	0.3864	0.2504	1.884	34/54	858/2568	0.004129	MCP	NM_002389	flanking_5UTR
1	rs7528871	1	0.407	0.265	1.903	35/51	907/2515	0.003761	AJAP1	NM_018836	flanking_3UTR
1	rs7536376	2	0.01136	0	NA	1/87	0/3426	4.34e-10	NRD1	NM_002525	intron
1	rs7541300	2	0.01136	0.0008757	13.11	1/87	3/3423	0.003943	CTNNBIP1	NM_001012329	intron
1	rs7549579	2	0.01163	0.0005869	20.04	1/85	2/3406	0.0005523	MGC33556	NM_001004307	intron
1	rs7555140	2	0.5	0.3082	2.244	44/44	1056/2370	0.0001528	PLA2G4A	NM_024420	intron
1	rs7555395	2	0.4516	0.2481	2.495	28/34	734/2224	0.0002673	TMED5	NM_016040	flanking_3UTR
1	rs7556049	2	0.2159	0.1176	2.066	19/69	403/3023	0.003363	NR5A2	NM_003822	intron
1	rs761423	2	0.6023	0.4396	1.931	53/35	1506/1920	0.002776	MFAP2	NM_002403	intron
1	rs782268	2	0.3864	0.2426	1.966	34/54	815/2545	0.002043	NEGR1	NM_173808	flanking_5UTR
1	rs844495	1	0.03409	0.004965	7.073	3/85	17/3407	0.0003238	SLC44A3	NM_152369	flanking_5UTR
1	rs878394	1	0.2841	0.4565	0.4724	25/63	1564/1862	0.001363	LYPLAL1	NM_138794	flanking_5UTR
1	rs9286859	1	0.1023	0.2847	0.2863	9/79	965/2425	0.000219	HMCN1	NM_031935	intron
1	rs9286860	1	0.1023	0.2858	0.2848	9/79	979/2447	0.0001855	HMCN1	NM_031935	intron
1	rs9324178	1	0.3977	0.2601	1.879	35/53	891/2535	0.003306	LPHN2	NM_012302	flanking_5UTR
1	rs9324181	1	0.2727	0.1611	1.952	24/64	552/2874	0.004755	LPHN2	NM_012302	flanking_5UTR
1	rs9425336	2	0.6364	0.4641	2.021	56/32	1590/1836	0.001394	C1orf21	NM_030806	flanking_5UTR
1	rs9428886	2	0.2093	0.08648	2.796	18/68	293/3095	9.18e-05	WDR64	NM_144625	intron
1	rs9659675	1	0.3409	0.1973	2.104	30/58	676/2750	0.001107	IGSF21	NM_032880	intron
1	rs971127	2	0.01136	0.0008757	13.11	1/87	3/3423	0.003943	PTPRU	NM_005704	flanking_3UTR
2	rs17017164	1	0.01136	0	NA	1/87	0/3426	4.34e-10	CTNNA2	NM_004389	flanking_5UTR
2	rs17024439	2	0.01136	0.0002921	39.34	1/87	1/3423	1.71e-05	LOC388965	NM_001013648	flanking_5UTR
2	rs7584945	1	0.01136	0.0008782	13.08	1/87	3/3413	0.004005	CNTNAP5	NM_138996	flanking_3UTR
2	rs1001893	1	0.1591	0.06976	2.523	14/74	239/3187	0.001565	MRPL19	NM_014763	flanking_5UTR
2	rs1013292	2	0.1136	0.2685	0.3492	10/78	920/2506	0.001106	CDC42EP3	NM_006449	flanking_3UTR
2	rs10167662	2	0.25	0.4211	0.4582	22/66	1442/1982	0.001318	SPAG16	NM_024532	intron
2	rs10171287	1	0.09302	0.222	0.3595	8/78	760/2664	0.004411	FLJ32955	NM_153041	flanking_5UTR
2	rs10172572	2	0.2045	0.1013	2.282	18/70	347/3079	0.001665	AOX1	NM_001159	intron
2	rs10174993	1	0.04545	0.00847	5.575	4/84	29/3395	0.00036	ALK	NM_004304	intron
2	rs10175330	1	0.686	0.4825	2.344	59/27	1653/1773	0.0001749	IMMT	NM_006839	intron
2	rs10177178	1	0.2386	0.3891	0.4921	21/67	1333/2093	0.004619	CENTG2	NM_014914	intron
2	rs10184933	2	0.3182	0.1833	2.079	28/60	283/1261	0.001904
2	rs10189116	1	0.4773	0.3051	2.08	42/46	471/1073	0.0007999
2	rs10197240	2	0.09091	0.03298	2.932	8/80	113/3313	0.002976	LPIN1	NM_145693	flanking_3UTR
2	rs10206961	1	0.5682	0.3932	2.031	50/38	1347/2079	0.0009687	VAMP5	NM_006634	intron
2	rs10210787	1	0.3636	0.2358	1.852	32/56	807/2615	0.004645	ANXA4	NM_001153	intron
2	rs10211158	2	0.2045	0.1031	2.237	18/70	159/1383	0.003004
2	rs10427335	1	0.5	0.3437	1.91	44/44	1176/2246	0.003003	FAM84A	NM_145175	flanking_5UTR
2	rs10496176	2	0.314	0.1594	2.414	27/59	546/2880	8.22e-05	MXD1	NM_002357	flanking_3UTR
2	rs10497285	1	0.3068	0.1826	1.981	27/61	282/1262	0.004376
2	rs10497968	2	0.2045	0.08908	2.63	18/70	305/3119	0.0001956	ERBB4	NM_005235	intron
2	rs1063729	2	0.1932	0.3438	0.4569	17/71	1178/2248	0.002912	LASS6	NM_203463	3UTR
2	rs10804070	1	0.07143	0.2153	0.2803	6/78	652/2376	0.002852	HECW2	NM_020760	intron
2	rs10930614	2	0.1818	0.08465	2.403	16/72	290/3136	0.001339	SP3	NM_001017371	flanking_3UTR
2	rs10931264	2	0.4205	0.2704	1.957	37/51	926/2498	0.001954	ZSWIM2	NM_182521	flanking_5UTR
2	rs11127026	1	0.5795	0.4241	1.872	51/37	1453/1973	0.00317	C2orf23	NM_022912	intron
2	rs11127254	1	0.09091	0.02579	3.777	8/80	88/3324	0.0002857	ALK	NM_004304	flanking_5UTR
2	rs1124686	1	0.3182	0.4851	0.4953	28/60	1662/1764	0.001736	IMMT	NM_006839	intron
2	rs11395	2	0.6705	0.4793	2.211	59/29	1640/1782	0.0003754	FLJ20758	NM_017952	3UTR
2	rs11544042	1	0.1279	0.05347	2.596	11/75	182/3222	0.002374	USP39	NM_006590	coding
2	rs11675652	1	0.5568	0.3844	2.012	49/39	1317/2109	0.0008676	FLJ13391	NM_032181	flanking_5UTR
2	rs11675655	2	0.2159	0.3806	0.4481	19/69	1304/2122	0.001513	SPAG16	NM_024532	intron
2	rs11686527	2	0.4535	0.3064	1.878	39/47	1048/2372	0.004572	ZSWIM2	NM_182521	flanking_5UTR
2	rs11686642	1	0.3636	0.225	1.968	32/56	771/2655	0.002097	FANCL	NM_018062	flanking_5UTR
2	rs11687472	2	0.2386	0.3859	0.4988	21/67	1322/2104	0.004715	NT5C1B	NM_001002006	flanking_5UTR
2	rs11689476	2	0.5114	0.34	2.032	45/43	1164/2260	0.0006892	MRPL19	NM_014763	flanking_5UTR
2	rs11693587	1	0.1429	0.2981	0.3924	10/60	892/2100	0.003679	SCG2	NM_003469	flanking_3UTR
2	rs11894241	2	0.01136	0.0008757	13.11	1/87	3/3423	0.003943	VSNL1	NM_003385	flanking_5UTR
2	rs11894568	2	0.01136	0.0008757	13.11	1/87	3/3423	0.003943	SKIP	NM_030623	flanking_5UTR
2	rs11897368	2	0	0.09556	0	0/88	327/3095	0.002387	APOB	NM_000384	flanking_5UTR
2	rs11897862	1	0.02273	0.003005	7.716	2/86	10/3318	0.001988	LRRFIP1	NM_004735	intron
2	rs11899300	2	0.3068	0.1853	1.945	27/61	635/2791	0.003851	MBD5	NM_018328	flanking_5UTR
2	rs11903930	2	0.01136	0.0008757	13.11	1/87	3/3423	0.003943	DKFZp434N062	NM_199336	flanking_3UTR
2	rs12328100	1	0.6364	0.4495	2.143	56/32	1539/1885	0.0005136	POLR1A	NM_015425	intron
2	rs12328891	2	0.01136	0.0008762	13.11	1/87	3/3421	0.003956	GCL	NM_178439	intron
2	rs12465639	1	0.1477	0.2836	0.4379	13/75	971/2453	0.004426	NUP35	NM_001008544	flanking_3UTR
2	rs12470054	2	0.1818	0.3287	0.4539	16/72	1126/2300	0.004069	TNP1	NM_003284	flanking_5UTR
2	rs12470778	1	0.2093	0.1004	2.372	18/68	344/3082	0.000907	APOB	NM_000384	flanking_5UTR
2	rs12472756	2	0.6136	0.4436	1.992	54/34	1519/1905	0.001166	VIT	NM_053276	intron
2	rs12477044	1	0.09091	0.2299	0.3349	8/80	355/1189	0.002781
2	rs12612676	2	0.3049	0.1619	2.271	25/57	484/2506	0.0002523	C2orf10	NM_194250	flanking_5UTR
2	rs12613185	1	0.09091	0.2471	0.3047	8/80	846/2578	0.0007775	ASB3	NM_016115	flanking_3UTR
2	rs12616876	1	0.3409	0.4997	0.5178	30/58	1710/1712	0.003113	ALLC	NM_018436	flanking_3UTR
2	rs12618922	1	0.5114	0.3198	2.226	45/43	1095/2329	0.0001539	RNASEH1	NM_002936	flanking_3UTR
2	rs12714176	1	0.6477	0.4764	2.021	57/31	1632/1794	0.001346	MRPL35	NM_016622	coding
2	rs12998237	2	0.1364	0.2785	0.409	12/76	405/1049	0.003727
2	rs13000377	2	0.1932	0.08791	2.484	17/71	301/3123	0.0006114	NXPH2	NM_007226	intron
2	rs13000653	1	0.2955	0.1725	2.012	26/62	591/2835	0.002858	CMYA3	NM_152381	flanking_5UTR
2	rs13005001	1	0.2045	0.09895	2.342	18/70	339/3087	0.001425	KCNJ3	NM_002239	intron
2	rs13017143	2	0.5455	0.39	1.877	48/40	1336/2090	0.002536	C2orf23	NM_022912	intron
2	rs13027881	1	0.2386	0.1179	2.346	21/67	401/3001	0.0007457	FLJ42418	NM_001001695	flanking_3UTR
2	rs13393201	2	0.01136	0.0008757	13.11	1/87	3/3423	0.003943	ANTXR1	NM_018153	intron
2	rs13393746	1	0.02439	0.1405	0.153	2/80	481/2943	0.00301	NR4A2	NM_006186	flanking_3UTR
2	rs13405528	2	0.01136	0.0008757	13.11	1/87	3/3423	0.003943	ERBB4	NM_005235	intron
2	rs13418880	1	0.02273	0.003211	7.22	2/86	11/3415	0.002853	SLC39A10	NM_020342	flanking_5UTR
2	rs13426311	1	0.2841	0.1343	2.558	25/63	444/2862	7.97e-05	MRPL19	NM_014763	flanking_5UTR
2	rs13426695	1	0.01136	0.0008757	13.11	1/87	3/3423	0.003943	NPAS2	NM_002518	flanking_5UTR
2	rs1348827	2	0.5455	0.383	1.934	48/40	1312/2114	0.002071	LRRTM4	NM_024993	flanking_3UTR
2	rs1349561	2	0.1477	0.2919	0.4205	13/75	1000/2426	0.003073	FLJ14816	NM_032845	flanking_5UTR
2	rs1357127	1	0.1591	0.06713	2.629	14/74	230/3196	0.0008732	ERBB4	NM_005235	intron
2	rs1368233	2	0.4659	0.3027	2.009	41/47	1036/2386	0.00129	MYT1L	NM_015025	intron
2	rs1375007	1	0.02273	0.003507	6.609	2/86	12/3410	0.004651	ARL6IP2	NM_022374	flanking_3UTR
2	rs1429974	1	0.1818	0.3237	0.4643	16/72	1107/2313	0.004701	APOB	NM_000384	flanking_5UTR
2	rs1432229	1	0.1591	0.06859	2.569	14/74	235/3191	0.001043	HNMT	NM_001024074	flanking_5UTR
2	rs1439670	1	0.1932	0.09003	2.42	17/71	139/1405	0.001428
2	rs1439671	2	0.4773	0.3284	1.867	42/46	1125/2301	0.003625	POU3F3	NM_006236	flanking_5UTR
2	rs1446553	1	0.375	0.2338	1.966	33/55	801/2625	0.001818	MBD5	NM_018328	flanking_5UTR
2	rs1463152	2	0.1477	0.2842	0.4366	13/75	973/2451	0.004832	B3GALT1	NM_020981	flanking_5UTR
2	rs1469623	1	0.3636	0.2317	1.895	32/56	792/2626	0.004258	EPHA4	NM_004438	flanking_3UTR
2	rs1470504	2	0.5952	0.4199	2.032	50/34	1436/1984	0.001473	LRRTM4	NM_024993	flanking_3UTR
2	rs1524370	2	0.3068	0.1874	1.919	27/61	642/2784	0.00463	MBD5	NM_018328	flanking_5UTR
2	rs1540391	1	0.6364	0.4667	2	56/32	1598/1826	0.001439	MRPL35	NM_145644	flanking_5UTR
2	rs1550910	2	0.01136	0	NA	1/87	0/3426	4.34e-10	ALS2CR19	NM_057177	flanking_5UTR
2	rs1564032	1	0.2841	0.167	1.98	25/63	572/2854	0.00433	FLJ42418	NM_001001695	flanking_3UTR
2	rs1584243	1	0.2727	0.1483	2.154	24/64	508/2918	0.00139	RAMP1	NM_005855	intron
2	rs1595063	1	0.1477	0.06888	2.343	13/75	236/3190	0.00463	ERBB4	NM_005235	flanking_3UTR
2	rs16823292	2	0.1705	0.08285	2.275	15/73	283/3133	0.003423	SP3	NM_001017371	flanking_3UTR
2	rs16827807	1	0.1477	0.0683	2.364	13/75	234/3192	0.004216	FLJ32955	NM_153041	flanking_5UTR
2	rs16829858	2	0.1023	0.03707	2.959	9/79	127/3299	0.001653	MGAT5	NM_002410	flanking_5UTR
2	rs16842370	1	0.02273	0.002924	7.93	2/86	10/3410	0.00165	NXPH2	NM_007226	flanking_5UTR
2	rs16844623	2	0.05682	0.01431	4.149	5/83	49/3375	0.001259	PLA2R1	NM_007366	intron
2	rs16848048	1	0.2045	0.08815	2.66	18/70	302/3124	0.0001647	ERBB4	NM_005235	intron
2	rs16854526	2	0.03409	0.1395	0.2177	3/85	478/2948	0.004407	FN1	NM_002026	flanking_5UTR
2	rs16864183	1	0.2159	0.1147	2.125	19/69	393/3033	0.004033	ACSL3	NM_004457	flanking_5UTR
2	rs16865823	2	0.02273	0.002919	7.944	2/86	10/3416	0.00163	FLJ22746	NM_024785	flanking_3UTR
2	rs16985487	2	0.4432	0.2849	1.998	39/49	976/2450	0.001204	NT5C1B	NM_001002006	flanking_5UTR
2	rs17013592	1	0.5795	0.4012	2.057	51/37	1373/2049	0.0008629	LRRTM4	NM_024993	flanking_3UTR
2	rs17023424	1	0.01136	0.0008767	13.1	1/87	3/3419	0.003968	AFF3	NM_001025108	intron
2	rs1718751	1	0.1591	0.07122	2.467	14/74	244/3182	0.00193	MYADML	NM_207329	flanking_5UTR
2	rs17373058	2	0.3409	0.4939	0.5301	30/58	1691/1733	0.004115	FLJ41046	NM_207479	flanking_5UTR
2	rs17644588	1	0.2045	0.1077	2.13	18/70	369/3057	0.004132	BCL11A	NM_018014	flanking_3UTR
2	rs17665024	2	0.07955	0.215	0.3156	7/81	736/2688	0.002075	NCK2	NM_001004722	flanking_3UTR
2	rs17734306	2	0.3523	0.2201	1.927	31/57	754/2672	0.003458	NCOA1	NM_147233	flanking_5UTR
2	rs17775012	2	0.275	0.1615	1.969	22/58	532/2762	0.002524	SCN7A	NM_002976	flanking_5UTR
2	rs17775523	2	0.2439	0.1104	2.598	20/62	370/2980	0.0002156	CMYA3	NM_152381	flanking_5UTR
2	rs17827801	1	0.125	0.054	2.503	11/77	185/3241	0.004915	SCG2	NM_003469	flanking_3UTR
2	rs1813194	2	0.3409	0.2131	1.91	30/58	730/2696	0.004203	LRP1B	NM_018557	intron
2	rs1816975	1	0.3068	0.4775	0.4844	27/61	1633/1787	0.001455	FLJ41046	NM_207479	flanking_3UTR
2	rs1843238	2	0.2045	0.1019	2.267	18/70	349/3077	0.002243	TMEFF2	NM_016192	flanking_5UTR
2	rs1961966	1	0.2841	0.1655	2.001	25/63	567/2859	0.003813	SLC4A3	NM_201574	flanking_3UTR
2	rs1972831	1	0.1705	0.07589	2.502	15/73	260/3166	0.001071	SGPP2	NM_152386	intron
2	rs2018348	2	0.1023	0.2462	0.3488	9/79	843/2581	0.001829	PAX8	NM_003466	intron
2	rs2029079	2	0.125	0.2589	0.4089	11/77	885/2533	0.004487	B3GALT1	NM_020981	flanking_5UTR
2	rs2042583	2	0.314	0.1788	2.102	27/59	605/2779	0.001766	MYADML	NM_207329	flanking_5UTR
2	rs2044148	1	0.3295	0.1979	1.992	29/59	678/2748	0.002476	NCOA1	NM_147233	flanking_5UTR
2	rs2067934	1	0.1818	0.08065	2.533	16/72	276/3146	0.0006555	CAPN13	NM_144575	intron
2	rs2135161	2	0.25	0.1428	2.001	22/66	489/2935	0.004754	ERBB4	NM_005235	intron
2	rs2138432	2	0.4773	0.3281	1.87	42/46	1124/2302	0.003082	CNTNAP5	NM_130773	flanking_5UTR
2	rs2169432	1	0.3182	0.474	0.5178	28/60	1624/1802	0.004802	KCNS3	NM_002252	flanking_3UTR
2	rs2177035	1	0.3182	0.1799	2.127	28/60	616/2808	0.001446	ERBB4	NM_005235	intron
2	rs2216963	1	0.3182	0.1772	2.167	28/60	607/2819	0.0009166	MYADML	NM_207329	flanking_5UTR
2	rs2276606	1	0.2841	0.4515	0.482	25/63	1547/1879	0.001842	LOC130502	NM_001008237	flanking_3UTR
2	rs2289239	1	0.3333	0.4991	0.5018	28/56	1707/1713	0.002662	POLR1A	NM_015425	intron
2	rs2357013	2	0.2727	0.4249	0.5075	24/64	1455/1969	0.004414	ASB3	NM_016115	flanking_3UTR
2	rs2367203	1	0.6705	0.4825	2.182	59/29	1650/1770	0.0004636	IMMT	NM_006839	intron
2	rs2369271	2	0.1932	0.3368	0.4714	17/71	1154/2272	0.004971	B3GNT7	NM_145236	flanking_3UTR
2	rs2371401	1	0.4432	0.2977	1.877	39/49	998/2354	0.003773	MYADML	NM_207329	flanking_5UTR
2	rs2372868	1	0.02273	0.002919	7.944	2/86	10/3416	0.00163	IGFBP5	NM_000599	flanking_5UTR
2	rs2381406	2	0.3333	0.5076	0.485	16/32	400/388	0.003175
2	rs2385427	1	0.4545	0.3062	1.888	40/48	1046/2370	0.003273	RNASEH1	NM_002936	flanking_3UTR
2	rs2396306	1	0.1591	0.07735	2.257	14/74	265/3161	0.004427	IRS1	NM_005544	flanking_3UTR
2	rs2470900	1	0.2045	0.101	2.289	18/70	346/3080	0.0016	AOX1	NM_001159	intron
2	rs2713209	2	0.09302	0.02796	3.566	8/78	95/3303	0.0005947	TFCP2L1	NM_014553	intron
2	rs2860850	2	0.5227	0.3651	1.904	46/42	1251/2175	0.002959	FLJ16124	NM_001004345	intron
2	rs2860872	2	0.6047	0.4421	1.93	52/34	1511/1907	0.00291	LRRTM4	NM_024993	flanking_3UTR
2	rs2940795	2	0.01136	0.0005838	19.68	1/87	2/3424	0.0006256	PLB1	NM_153021	flanking_5UTR
2	rs3106720	2	0.2273	0.38	0.4798	20/68	1302/2124	0.003156	ZNF533	NM_152520	intron
2	rs31276	2	0.1818	0.08562	2.373	16/72	293/3129	0.001753	FLJ20701	NM_017933	intron
2	rs3171927	2	0.2045	0.3511	0.4752	18/70	1203/2223	0.004344	ASCC3L1	NM_014014	coding
2	rs363641	1	0.01136	0.0008757	13.11	1/87	3/3423	0.003943	SEMA4F	NM_004263	intron
2	rs3732235	2	0.1705	0.08423	2.234	15/73	283/3077	0.004959	ZNF638	NM_014497	coding
2	rs3771542	2	0.375	0.245	1.849	33/55	839/2585	0.00426	ANXA4	NM_001153	intron
2	rs3806581	2	0.125	0.04583	2.975	11/77	157/3269	0.0007387	SLC9A2	NM_003048	flanking_5UTR
2	rs3845820	1	0.1818	0.08873	2.282	16/72	304/3122	0.003154	FLJ16124	NM_001004345	intron
2	rs3912722	2	0.06818	0.01755	4.095	6/82	60/3358	0.000494	RDH14	NM_020905	flanking_3UTR
2	rs3917292	1	0.1512	0.06905	2.401	13/73	236/3182	0.003726	IL1R1	NM_000877	intron
2	rs4073953	2	0.3068	0.4746	0.49	27/61	1625/1799	0.001815	DPP10	NM_001004360	flanking_3UTR
2	rs4131160	1	0.2273	0.3862	0.4675	20/68	1323/2103	0.002152	SCN9A	NM_002977	flanking_5UTR
2	rs4131162	1	0.2273	0.3861	0.4677	20/68	1322/2102	0.002167	SCN9A	NM_002977	flanking_5UTR
2	rs4325805	2	0.2614	0.4339	0.4616	23/65	670/874	0.001323
2	rs4384745	2	0.1744	0.08411	2.3	15/71	287/3125	0.003227	SP3	NM_001017371	flanking_3UTR
2	rs4401240	2	0.2045	0.3514	0.4746	18/70	1204/2222	0.004704	SNTG2	NM_018968	intron
2	rs4669060	2	0.2955	0.1652	2.119	26/62	566/2860	0.001391	FLJ41046	NM_207479	flanking_3UTR
2	rs4669995	1	0.3182	0.1731	2.229	28/60	593/2833	0.000395	FAM84A	NM_145175	flanking_5UTR
2	rs4670876	2	0.4318	0.2822	1.933	38/50	946/2406	0.00262	HNRPLL	NM_138394	flanking_3UTR
2	rs4673025	2	0.2045	0.1092	2.097	18/70	374/3050	0.004942	SGPP2	NM_152386	intron
2	rs4673618	1	0.2386	0.3999	0.4704	21/67	1370/2056	0.001986	ERBB4	NM_005235	intron
2	rs4674662	2	0.1818	0.09019	2.242	16/72	309/3117	0.003502	SGPP2	NM_152386	intron
2	rs4850005	1	0.2386	0.392	0.4861	21/67	1343/2083	0.003219	ALLC	NM_018436	flanking_3UTR
2	rs4850907	1	0.1163	0.04437	2.834	10/76	152/3274	0.001968	AFF3	NM_001025108	intron
2	rs4851100	1	0.25	0.4124	0.475	22/66	1384/1972	0.002441	NCK2	NM_001004722	flanking_3UTR
2	rs4853025	2	0.3953	0.2463	2	34/52	843/2579	0.001241	ANXA4	NM_001153	intron
2	rs4853777	1	0.1364	0.05575	2.674	12/76	191/3235	0.001383	MYT1L	NM_015025	flanking_5UTR
2	rs4853954	1	0.4773	0.3265	1.883	42/46	1118/2306	0.00372	RNASEH1	NM_002936	flanking_3UTR
2	rs4954106	1	0.1477	0.06854	2.356	13/75	234/3180	0.004391	MGAT5	NM_002410	flanking_5UTR
2	rs496982	2	0.3182	0.1959	1.915	28/60	661/2713	0.004599	TRIP12	NM_004238	intron
2	rs4972973	1	0.6477	0.4907	1.909	57/31	1681/1745	0.003898	ITM2C	NM_001012516	flanking_5UTR
2	rs548794	2	0.4432	0.2821	2.025	39/49	966/2458	0.001171	CXCR4	NM_003467	flanking_5UTR
2	rs554259	1	0.4651	0.2955	2.074	40/46	975/2325	0.001047	CXCR4	NM_003467	flanking_5UTR
2	rs631051	1	0.1818	0.08669	2.341	16/72	297/3129	0.001912	SP3	NM_001017371	flanking_3UTR
2	rs6433698	1	0.1842	0.3491	0.4211	14/62	1066/1988	0.00389	PDE11A	NM_016953	intron
2	rs6543026	2	0.2955	0.1588	2.222	26/62	544/2882	0.0005453	RNF149	NM_173647	flanking_5UTR
2	rs6543803	2	0.3182	0.1795	2.133	28/60	615/2811	0.001188	MYADML	NM_207329	flanking_5UTR
2	rs6706618	1	0.09091	0.2131	0.3693	8/80	730/2696	0.004884	FLJ22746	NM_024785	flanking_3UTR
2	rs6707223	1	0.2955	0.1647	2.127	26/62	564/2860	0.001357	MYT1L	NM_015025	flanking_5UTR
2	rs6707974	2	0.3068	0.1829	1.977	27/61	626/2796	0.002872	LBH	NM_030915	flanking_5UTR
2	rs6711606	1	0.3214	0.1822	2.126	27/57	622/2792	0.001127	RNF149	NM_173647	intron
2	rs6715901	1	0.6477	0.4848	1.954	57/31	1660/1764	0.002377	TTN	NM_003319	intron
2	rs6717300	1	0.1705	0.0791	2.392	15/73	271/3155	0.001845	ASB3	NM_016115	flanking_3UTR
2	rs6718096	1	0.01136	0.0008762	13.11	1/87	3/3421	0.003956	VSNL1	NM_003385	flanking_5UTR
2	rs6720514	2	0.3523	0.2228	1.897	31/57	763/2661	0.00442	NCOA1	NM_147233	intron
2	rs6722604	2	0.01136	0.0005851	19.63	1/87	2/3416	0.0006359	SLC39A10	NM_020342	flanking_5UTR
2	rs6722838	2	0.01136	0	NA	1/87	0/3426	4.34e-10	ALK	NM_004304	intron
2	rs6723056	2	0.01136	0	NA	1/87	0/3426	4.34e-10	ALK	NM_004304	intron
2	rs6723092	1	0.02273	0.1223	0.1669	2/86	419/3007	0.004704	SIX2	NM_016932	flanking_5UTR
2	rs6729271	2	0.625	0.443	2.095	55/33	1517/1907	0.0009344	RAMP1	NM_005855	flanking_3UTR
2	rs6734894	1	0.2386	0.1185	2.331	21/67	406/3020	0.0008022	FLJ42418	NM_001001695	flanking_3UTR
2	rs6735865	1	0.1932	0.09691	2.231	17/71	332/3094	0.002498	SCG2	NM_003469	flanking_5UTR
2	rs6743614	2	0.4545	0.3071	1.881	40/48	1052/2374	0.003337	COL4A4	NM_000092	intron
2	rs6749090	2	0.3182	0.4839	0.4978	28/60	1649/1759	0.002025	IMMT	NM_006839	intron
2	rs6750983	2	0.2159	0.1184	2.05	19/69	395/2941	0.004503	TSN	NM_004622	flanking_3UTR
2	rs6758173	2	0.2841	0.4521	0.4809	25/63	1549/1877	0.001653	C2orf23	NM_022912	intron
2	rs6760807	1	0.2159	0.1147	2.125	19/69	393/3033	0.004033	ACSL3	NM_004457	flanking_5UTR
2	rs727805	2	0.07955	0.2215	0.3037	7/81	759/2667	0.001458	CDC42EP3	NM_006449	flanking_3UTR
2	rs735379	2	0.01136	0.1141	0.08922	1/87	391/3035	0.002367	MYADML	NM_207329	flanking_5UTR
2	rs7422930	1	0.6477	0.4775	2.012	57/31	1636/1790	0.001399	C2orf23	NM_022912	intron
2	rs751394	1	0.5227	0.3511	2.024	46/42	1203/2223	0.0007488	FLJ41046	NM_207479	flanking_3UTR
2	rs7557449	1	0.01136	0.0008757	13.11	1/87	3/3423	0.003943	PLB1	NM_153021	intron
2	rs7558191	2	0.01136	0.0008757	13.11	1/87	3/3423	0.003943	ERBB4	NM_005235	flanking_5UTR
2	rs7561329	2	0.01136	0.0005841	19.67	1/87	2/3422	0.0006282	POU3F3	NM_006236	flanking_5UTR
2	rs7563917	1	0.6023	0.4316	1.994	53/35	1476/1944	0.001539	LRRTM4	NM_024993	flanking_3UTR
2	rs7570219	1	0.3068	0.4883	0.4638	27/61	1673/1753	0.0007547	LOC91461	NM_138370	flanking_3UTR
2	rs7576462	2	0.5114	0.3619	1.845	45/43	1240/2186	0.003578	BAZ2B	NM_013450	flanking_5UTR
2	rs7578474	2	0.01282	0	NA	1/77	0/3356	5.33e-11	ANXA4	NM_001153	flanking_5UTR
2	rs7579600	2	0.01136	0	NA	1/87	0/3426	4.34e-10	PPM1G	NM_002707	intron
2	rs7592630	2	0.5227	0.3408	2.118	46/42	1167/2257	0.0005169	MYT1L	NM_015025	intron
2	rs7593772	1	0.1364	0.05458	2.735	12/76	187/3239	0.001281	SLC9A2	NM_003048	flanking_5UTR
2	rs7595905	2	0.2955	0.4454	0.5221	26/62	1526/1900	0.004864	BCL11A	NM_018014	flanking_3UTR
2	rs7597923	2	0.5795	0.4156	1.938	51/37	1424/2002	0.002263	LRRTM4	NM_024993	flanking_3UTR
2	rs7601994	2	0.2727	0.4437	0.4702	24/64	1520/1906	0.001707	HNRPLL	NM_138394	flanking_3UTR
2	rs7603707	2	0.4886	0.3342	1.903	43/45	1113/2217	0.002529	ASB3	NM_016115	flanking_3UTR
2	rs7604943	1	0.4773	0.317	1.967	42/46	1086/2340	0.001409	CNTNAP5	NM_130773	flanking_5UTR
2	rs7605124	2	0.01136	0.0008762	13.11	1/87	3/3421	0.003956	LONRF2	NM_198461	flanking_5UTR
2	rs767621	2	0.1163	0.2538	0.3869	10/76	868/2552	0.004131	HECW2	NM_020760	intron
2	rs767622	1	0.1136	0.2534	0.3778	10/78	864/2546	0.003267	HECW2	NM_020760	intron
2	rs772175	1	0.4318	0.2805	1.949	38/50	961/2465	0.001549	ASCC3L1	NM_014014	coding
2	rs772178	2	0.4318	0.2801	1.953	38/50	958/2462	0.001515	ASCC3L1	NM_014014	intron
2	rs810057	2	0.4318	0.2852	1.905	38/50	920/2306	0.002737	BRRN1	NM_015341	intron
2	rs840947	1	0.6364	0.4723	1.956	56/32	1617/1807	0.001872	FLJ16124	NM_001004345	intron
2	rs866613	2	0.4535	0.2735	2.204	39/47	936/2486	0.0002174	RNASEH1	NM_002936	flanking_3UTR
2	rs875754	1	0.2045	0.1048	2.195	18/70	359/3065	0.003263	MRPL19	NM_014763	flanking_5UTR
2	rs877202	1	0.1023	0.235	0.3709	9/79	805/2621	0.003101	PAX8	NM_003466	intron
2	rs903748	1	0.4545	0.3059	1.891	40/48	1048/2378	0.002884	OTOS	NM_148961	flanking_5UTR
2	rs908848	2	0.6477	0.4921	1.898	57/31	1681/1735	0.003616	LOC151121	NM_001033657	flanking_3UTR
2	rs9309308	2	0.3523	0.2249	1.875	31/57	770/2654	0.004897	NCOA1	NM_147233	flanking_3UTR
2	rs9309517	2	0.25	0.4005	0.499	22/66	1368/2048	0.004126	LRRTM4	NM_024993	flanking_3UTR
2	rs949790	1	0.06818	0.2409	0.2305	6/82	825/2599	0.0001393	APOB	NM_000384	flanking_5UTR
2	rs953811	1	0.1429	0.05719	2.747	12/72	194/3198	0.001352	FLJ32955	NM_153041	flanking_5UTR
2	rs9789396	2	0.04545	0.155	0.2596	4/84	531/2895	0.004953	ARL6IP2	NM_022374	flanking_3UTR
2	rs988825	1	0.1818	0.08435	2.412	16/72	289/3137	0.001556	MGC42367	NM_207362	flanking_5UTR
3	rs10222570	1	0.2326	0.1136	2.364	20/66	389/3035	0.0008139	ARL6	NM_032146	flanking_5UTR
3	rs10460872	2	0.5119	0.3381	2.053	43/41	1151/2253	0.0009645	FLJ23049	NM_024687	flanking_3UTR
3	rs10510305	1	0.2614	0.1509	1.991	23/65	517/2909	0.004598	EDEM1	NM_014674	flanking_3UTR
3	rs10510520	2	0.5227	0.3434	2.094	46/42	1175/2247	0.0004679	ZNF659	NM_024697	flanking_5UTR
3	rs10510963	2	0.09091	0.02948	3.292	8/80	101/3325	0.001066	SUCLG2	NM_003848	flanking_3UTR
3	rs10511249	1	0.2045	0.1001	2.311	18/70	343/3083	0.001619	CBLB	NM_170662	flanking_5UTR
3	rs10513373	2	0.25	0.1376	2.09	22/66	471/2953	0.002935	TSC22D2	NM_014779	flanking_5UTR
3	rs10804867	1	0.3523	0.2196	1.933	31/57	339/1205	0.002818
3	rs10866057	1	0.1932	0.09632	2.246	17/71	330/3096	0.002542	GRM7	NM_181875	flanking_5UTR
3	rs10936701	1	0.1591	0.07097	2.477	14/74	243/3181	0.001617	PLD1	NM_002662	flanking_5UTR
3	rs10937063	1	0.2273	0.1031	2.559	20/68	353/3071	0.0002082	SOX2	NM_003106	flanking_5UTR
3	rs1108842	1	0.6477	0.4915	1.902	57/31	1684/1742	0.003958	GNL3	NM_014366	5UTR
3	rs11129059	1	0.2727	0.1553	2.04	24/64	531/2889	0.002997	ZNF659	NM_024697	flanking_5UTR
3	rs11130928	2	0.2955	0.1384	2.61	26/62	474/2950	2.82e-05	SYNPR	NM_144642	intron
3	rs11177	1	0.2386	0.3957	0.4786	21/67	1328/2028	0.003649	GNL3	NM_014366	coding
3	rs1121249	2	0.6136	0.4535	1.914	54/34	1551/1869	0.002531	ZNF659	NM_024697	flanking_5UTR
3	rs1122834	1	0.625	0.4581	1.972	55/33	1563/1849	0.002431	OPA1	NM_015560	flanking_3UTR
3	rs11706414	1	0.3023	0.1827	1.938	26/60	626/2800	0.004641	DGKG	NM_001346	flanking_3UTR
3	rs11709188	1	0.07955	0.2183	0.3095	7/81	337/1207	0.002541
3	rs11710718	2	0.3409	0.4915	0.5351	30/58	1680/1738	0.004952	PLOD2	NM_182943	flanking_3UTR
3	rs11711304	1	0.2326	0.1237	2.147	20/66	423/2997	0.003044	EPHB1	NM_004441	flanking_5UTR
3	rs11714979	2	0.2386	0.1264	2.167	21/67	433/2993	0.002023	CPNE4	NM_130808	intron
3	rs11919783	1	0.2159	0.1127	2.167	19/69	386/3038	0.003474	GSK3B	NM_002093	intron
3	rs11919855	2	0.1705	0.08114	2.327	15/73	278/3148	0.002747	FLJ40083	NM_182628	intron
3	rs11920551	1	0.0814	0.209	0.3353	7/79	714/2702	0.003768	IL17RD	NM_017563	flanking_3UTR
3	rs11921478	2	0.5795	0.4274	1.846	51/37	1461/1957	0.004822	SATB1	NM_002971	flanking_3UTR
3	rs11923418	1	0.2727	0.4378	0.4815	24/64	1500/1926	0.002068	KY	NM_178554	flanking_5UTR
3	rs12485826	2	0.1818	0.09078	2.226	16/72	311/3115	0.003448	FOXP1	NM_032682	intron
3	rs12487255	1	0.02273	0.002919	7.944	2/86	10/3416	0.00163	KALRN	NM_001024660	intron
3	rs12490758	2	0.3636	0.2288	1.926	32/56	784/2642	0.003166	LRRC3B	NM_052953	flanking_5UTR
3	rs12492375	1	0.4432	0.3001	1.857	39/49	1028/2398	0.003654	LMOD3	NM_198271	flanking_5UTR
3	rs12493738	1	0.1818	0.3374	0.4364	16/72	1154/2266	0.002536	HRASLS	NM_020386	flanking_5UTR
3	rs12494813	2	0.5455	0.3802	1.956	48/40	587/957	0.001605
3	rs12496794	1	0.2045	0.101	2.289	18/70	346/3080	0.002064	ZIC4	NM_032153	flanking_3UTR
3	rs12634033	2	0.1744	0.08557	2.258	15/71	293/3131	0.003581	PLOD2	NM_182943	flanking_3UTR
3	rs12635050	1	0.09302	0.2372	0.3299	8/78	805/2589	0.001902	OR5AC2	NM_054106	flanking_5UTR
3	rs12638075	2	0.05682	0.01635	3.625	5/83	56/3370	0.003779	TRIM42	NM_152616	flanking_3UTR
3	rs13058927	2	0.1364	0.05896	2.52	12/76	202/3224	0.00306	CLSTN2	NM_022131	intron
3	rs13068734	1	0.2159	0.1106	2.214	19/69	379/3047	0.002647	SLC4A7	NM_003615	intron
3	rs13072299	1	0.1364	0.06279	2.357	12/76	215/3209	0.004457	ADMP	NM_145035	flanking_5UTR
3	rs13073840	1	0.2273	0.1235	2.088	20/68	423/3003	0.003688	LRRC3B	NM_052953	flanking_3UTR
3	rs13078747	1	0.6628	0.4904	2.043	57/29	1680/1746	0.001819	CACNA1D	NM_000720	intron
3	rs13086339	2	0.1591	0.3452	0.3589	14/74	1182/2242	0.000297	RYBP	NM_012234	intron
3	rs13314575	1	0.3636	0.2239	1.981	32/56	767/2659	0.00212	LRRC3B	NM_052953	flanking_5UTR
3	rs13316611	1	0.3864	0.244	1.951	34/54	836/2590	0.002405	SYNPR	NM_144642	intron
3	rs1347191	2	0.5125	0.3246	2.187	41/39	918/1910	3.93e-05	ARL6	NM_032146	flanking_5UTR
3	rs1349264	2	0.2955	0.1606	2.191	26/62	550/2874	0.0007402	THRB	NM_000461	intron
3	rs1357614	2	0.1932	0.1005	2.144	17/71	344/3080	0.004743	CNTN6	NM_014461	flanking_5UTR
3	rs1388646	1	0.06818	0.1953	0.3015	6/82	669/2757	0.002815	OR5AC2	NM_054106	flanking_5UTR
3	rs1432374	1	0.5	0.3493	1.863	43/43	1196/2228	0.004637	LSAMP	NM_002338	flanking_5UTR
3	rs1447676	2	0.5581	0.3931	1.95	48/38	1346/2078	0.002087	CNTN3	NM_020872	flanking_3UTR
3	rs1505587	1	0.2093	0.09404	2.55	18/68	322/3102	0.0002919	SYNPR	NM_144642	intron
3	rs1523320	2	0.5366	0.379	1.897	44/38	1031/1689	0.003729	CNTN4	NM_175607	intron
3	rs16843653	2	0.01136	0.0002919	39.37	1/87	1/3425	1.7e-05	PPP2R3A	NM_002718	intron
3	rs16862676	1	0.2045	0.1086	2.111	18/70	372/3054	0.004465	TSC22D2	NM_014779	flanking_3UTR
3	rs16864267	2	0.01136	0.0005838	19.68	1/87	2/3424	0.0006256	FAM79B	NM_198485	flanking_3UTR
3	rs16864898	1	0.3068	0.1792	2.027	27/61	614/2812	0.002365	NAALADL2	NM_207015	flanking_5UTR
3	rs17011194	2	0.01136	0.0005838	19.68	1/87	2/3424	0.0006256	ZNF659	NM_024697	flanking_5UTR
3	rs17047626	2	0.01136	0.0008767	13.1	1/87	3/3419	0.003968	FAM19A1	NM_213609	intron
3	rs17068857	2	0.2955	0.1401	2.574	26/62	480/2946	3.61e-05	SYNPR	NM_144642	intron
3	rs17423838	2	0.2045	0.1016	2.274	18/70	348/3078	0.001414	PLCXD2	NM_153268	intron
3	rs17454535	2	0.06818	0.2189	0.2611	6/82	750/2676	0.0009111	ARL6	NM_032146	flanking_5UTR
3	rs17516267	1	0.1477	0.06392	2.538	13/75	219/3207	0.001396	RARB	NM_016152	flanking_5UTR
3	rs17717238	1	0.1818	0.09048	2.234	16/72	310/3116	0.003312	FOXP1	NM_032682	intron
3	rs17762788	1	0.2955	0.4568	0.4987	26/62	1564/1860	0.002903	CNTN3	NM_020872	flanking_3UTR
3	rs1846808	2	0.3295	0.2046	1.911	29/59	701/2725	0.004695	OPA1	NM_015560	flanking_3UTR
3	rs2028240	1	0.2727	0.4534	0.4521	24/64	700/844	0.0009188
3	rs2100138	2	0.6477	0.4816	1.979	57/31	1650/1776	0.002318	KY	NM_178554	flanking_5UTR
3	rs2137215	2	0.4211	0.2757	1.911	32/44	333/875	0.004418
3	rs2163294	1	0.5568	0.4001	1.884	49/39	1370/2054	0.003511	TFDP2	NM_006286	flanking_3UTR
3	rs2236941	1	0.4886	0.3342	1.904	43/45	1145/2281	0.002972	SLC38A3	NM_006841	intron
3	rs2251219	2	0.25	0.4058	0.4881	22/66	1387/2031	0.00378	PB1	NM_018313	coding
3	rs2291818	2	0.4432	0.2855	1.991	39/49	976/2442	0.001247	ZNF659	NM_024697	flanking_5UTR
3	rs2535627	2	0.3182	0.4804	0.5047	28/60	1643/1777	0.002229	ITIH4	NM_002218	flanking_3UTR
3	rs2581792	2	0.4535	0.2943	1.99	39/47	1000/2398	0.003007	SFMBT1	NM_001005159	intron
3	rs2600327	2	0.4432	0.2694	2.158	39/49	923/2503	0.0002731	IQSEC1	NM_014869	intron
3	rs2611613	1	0.5341	0.3754	1.908	47/41	1286/2140	0.002451	BCL6	NM_001706	flanking_5UTR
3	rs2611620	2	0.6279	0.4422	2.128	54/32	1508/1902	0.0005896	BCL6	NM_001706	flanking_5UTR
3	rs2667469	2	0.125	0.2644	0.3974	11/77	906/2520	0.003149	PDIA5	NM_006810	flanking_3UTR
3	rs2683539	1	0.1757	0.3337	0.4256	13/61	694/1386	0.001069	THRB	NM_000461	intron
3	rs2700326	2	0.5909	0.4262	1.945	52/36	1460/1966	0.002578	SRGAP3	NM_001033117	intron
3	rs2704804	1	0.5814	0.4238	1.888	50/36	1452/1974	0.003839	FOXP1	NM_032682	intron
3	rs2728067	2	0.2386	0.1296	2.105	21/67	444/2982	0.002755	CNTN4	NM_175607	intron
3	rs2875492	2	0.05682	0.01518	3.909	5/83	52/3374	0.002491	IGSF4D	NM_153184	intron
3	rs344971	1	0.1818	0.09054	2.232	16/72	310/3114	0.003447	PLOD2	NM_182943	flanking_3UTR
3	rs345005	1	0.1818	0.09019	2.242	16/72	309/3117	0.003285	PLOD2	NM_182943	flanking_3UTR
3	rs360402	2	0.4432	0.3004	1.854	39/49	1029/2397	0.004413	PLD1	NM_002662	flanking_3UTR
3	rs3617	1	0.3023	0.4687	0.4913	26/60	1601/1815	0.00195	ITIH3	NM_002217	coding
3	rs3732933	2	0.1591	0.07618	2.294	14/74	261/3165	0.004282	EHHADH	NM_001966	coding
3	rs3755806	2	0.25	0.404	0.4918	22/66	1384/2042	0.00413	PB1	NM_018313	coding
3	rs3774354	1	0.2159	0.3736	0.4617	19/69	1280/2146	0.00266	ITIH1	NM_002215	intron
3	rs3856583	2	0.1818	0.09282	2.172	16/72	318/3108	0.00496	PDZRN3	NM_015009	flanking_5UTR
3	rs3899614	1	0.2955	0.4457	0.5215	26/62	1527/1899	0.004763	C3orf20	NM_032137	flanking_3UTR
3	rs3913371	1	0.07955	0.2037	0.3378	7/81	695/2717	0.003736	MBNL1	NM_021038	intron
3	rs395807	2	0.05682	0.1918	0.2539	5/83	654/2756	0.002041	IGSF4D	NM_153184	flanking_5UTR
3	rs3996040	2	0.2195	0.1093	2.292	18/64	148/1206	0.001258
3	rs4012246	2	0.6023	0.4308	2.001	53/35	1475/1949	0.001198	ST6GAL1	NM_173216	intron
3	rs4247199	1	0.4432	0.2793	2.053	39/49	957/2469	0.0007307	FLJ40141	NM_001007534	flanking_3UTR
3	rs4350910	2	0.2045	0.1089	2.103	18/70	373/3051	0.004421	DGKG	NM_001346	intron
3	rs4615045	2	0.1667	0.3673	0.3445	13/65	1146/1974	0.0003095	AGTR1	NM_000685	flanking_5UTR
3	rs4683422	1	0.2326	0.1167	2.294	20/66	397/3005	0.001409	MGC40579	NM_152776	flanking_3UTR
3	rs4685611	1	0.2955	0.1673	2.088	26/62	573/2853	0.001918	CRBN	NM_016302	intron
3	rs4854901	1	0.1818	0.08465	2.403	16/72	290/3136	0.001566	PEX5L	NM_016559	flanking_5UTR
3	rs4857702	1	0.3636	0.2241	1.978	32/56	767/2655	0.001797	TBL1XR1	NM_024665	flanking_5UTR
3	rs4858110	1	0.625	0.4687	1.889	55/33	1604/1818	0.003582	THRB	NM_000461	intron
3	rs4955397	2	0.1163	0.04933	2.536	10/76	169/3257	0.00489	OXSR1	NM_005109	flanking_3UTR
3	rs4955476	1	0.2045	0.1042	2.211	18/70	357/3069	0.003272	KY	NM_178554	flanking_5UTR
3	rs4955479	2	0.2045	0.09665	2.403	18/70	323/3019	0.001135	KY	NM_178554	flanking_5UTR
3	rs4988453	1	0.1136	0.04607	2.655	10/78	157/3251	0.00315	ACAA1	NM_001607	flanking_5UTR
3	rs517116	1	0.5341	0.3736	1.922	47/41	1280/2146	0.00218	BCL6	NM_001706	flanking_5UTR
3	rs524599	2	0.6136	0.4527	1.92	54/34	1551/1875	0.002878	IL12A	NM_000882	flanking_5UTR
3	rs563892	2	0.2976	0.1703	2.065	25/59	583/2841	0.002523	NAALADL2	NM_207015	flanking_5UTR
3	rs572786	2	0.1477	0.3001	0.4043	13/75	1028/2398	0.00175	NAALADL2	NM_207015	flanking_5UTR
3	rs575653	1	0.1705	0.3187	0.4392	15/73	1092/2334	0.003294	BCL6	NM_001706	flanking_5UTR
3	rs6438136	2	0.02273	0.003503	6.616	2/86	12/3414	0.004619	BOC	NM_033254	flanking_3UTR
3	rs6442427	2	0.3636	0.2236	1.985	32/56	765/2657	0.001716	CHL1	NM_006614	flanking_5UTR
3	rs6443305	1	0.1364	0.2729	0.4207	12/76	935/2491	0.0045	NAALADL2	NM_207015	intron
3	rs6444690	1	0.1818	0.333	0.445	16/72	1141/2285	0.003194	HRASLS	NM_020386	flanking_5UTR
3	rs6548344	1	0.5568	0.404	1.854	49/39	1384/2042	0.004396	SI	NM_001041	flanking_3UTR
3	rs6762603	1	0.4432	0.2992	1.864	39/49	1025/2401	0.003422	MITF	NM_198159	flanking_5UTR
3	rs6762606	1	0.125	0.2767	0.3735	11/77	944/2468	0.00168	KY	NM_178554	flanking_5UTR
3	rs6762813	1	0.2386	0.3981	0.4738	21/67	1364/2062	0.002876	GNL3	NM_014366	intron
3	rs6763776	1	0.4318	0.276	1.994	38/50	945/2479	0.001193	ZCSL2	NM_206831	flanking_3UTR
3	rs6767007	1	0.125	0.04534	3.008	11/77	70/1474	0.0006948
3	rs6771516	1	0.3182	0.1716	2.252	28/60	588/2838	0.0003863	AGTR1	NM_000685	flanking_5UTR
3	rs6772463	1	0.01136	0.0005841	19.67	1/87	2/3422	0.0006282	PPM1L	NM_139245	flanking_5UTR
3	rs6774873	1	0.03409	0.1486	0.2023	3/85	509/2917	0.002401	CAST1	NM_015576	intron
3	rs6778524	2	0.07955	0.02481	3.397	7/81	85/3341	0.00146	PLCL2	NM_015184	flanking_5UTR
3	rs6788164	1	0.5233	0.3528	2.014	45/41	1203/2207	0.002403	HES1	NM_005524	flanking_5UTR
3	rs6793303	1	0.01136	0.0005838	19.68	1/87	2/3424	0.0006256	RARRES1	NM_206963	flanking_3UTR
3	rs6793923	2	0.2093	0.1023	2.323	18/68	331/2905	0.0008373	ROBO2	NM_002942	intron
3	rs6795652	1	0.25	0.1366	2.107	22/66	468/2958	0.001984	RBMS3	NM_001003792	flanking_3UTR
3	rs6796834	2	0.2045	0.1017	2.271	18/70	346/3056	0.001832	ZBTB20	NM_015642	intron
3	rs6798217	1	0.3636	0.2262	1.955	32/56	775/2651	0.002736	MRPS22	NM_020191	flanking_5UTR
3	rs6801274	1	0.125	0.2712	0.3839	11/77	914/2456	0.002332	GRM7	NM_181875	flanking_5UTR
3	rs6808321	1	0.1364	0.2889	0.3887	12/76	988/2432	0.001686	LPP	NM_005578	flanking_5UTR
3	rs686865	2	0.5227	0.3483	2.049	46/42	1192/2230	0.0007533	PLOD2	NM_182943	flanking_3UTR
3	rs6976	1	0.2386	0.3981	0.4738	21/67	1364/2062	0.002876	GLT8D1	NM_152932	3UTR
3	rs704275	2	0.3523	0.2142	1.995	31/57	734/2692	0.002042	EIF4E3	NM_173359	flanking_3UTR
3	rs711947	1	0.6477	0.4918	1.9	57/31	1683/1739	0.004452	EPHB1	NM_004441	flanking_3UTR
3	rs7374019	2	0.4432	0.2787	2.06	39/49	948/2454	0.0007088	GPR175	NM_016372	flanking_3UTR
3	rs755763	1	0.1023	0.258	0.3276	9/79	884/2542	0.0007889	MBNL1	NM_021038	intron
3	rs7610773	1	0.01136	0	NA	1/87	0/3426	4.34e-10	LRRC31	NM_024727	intron
3	rs7610842	1	0.2841	0.1584	2.109	25/63	542/2880	0.00175	LMOD3	NM_198271	flanking_5UTR
3	rs7616004	2	0.1591	0.06918	2.546	14/74	237/3189	0.001054	EIF5A2	NM_020390	flanking_3UTR
3	rs7618479	2	0.3977	0.2551	1.928	35/53	874/2552	0.002766	FHIT	NM_002012	intron
3	rs7620185	1	0.02273	0.003211	7.22	2/86	11/3415	0.002853	MGC33365	NM_173552	flanking_3UTR
3	rs7620618	1	0.1023	0.04089	2.672	9/79	140/3284	0.004453	GOLGA4	NM_002078	flanking_5UTR
3	rs7622994	1	0.375	0.2395	1.905	33/55	820/2604	0.003392	CDGAP	NM_020754	intron
3	rs7637862	2	0.4535	0.2952	1.981	39/47	992/2368	0.001242	TU3A	NM_007177	intron
3	rs7637944	1	0.2727	0.1536	2.066	24/64	526/2898	0.002345	CPNE4	NM_130808	intron
3	rs7639295	1	0.1591	0.06421	2.757	14/74	220/3206	0.0005123	TBC1D5	NM_014744	flanking_5UTR
3	rs7642008	1	0.4205	0.2828	1.84	37/51	969/2457	0.004571	ZNF659	NM_024697	flanking_5UTR
3	rs7642216	2	0.6163	0.453	1.939	53/33	1552/1874	0.002812	IL12A	NM_000882	flanking_5UTR
3	rs7643442	2	0.125	0.3015	0.3309	11/77	1033/2393	0.0003028	TMEM45A	NM_018004	flanking_5UTR
3	rs7646652	2	0.2558	0.4151	0.4844	22/64	1418/1998	0.002822	EOMES	NM_005442	flanking_5UTR
3	rs779748	1	0.6023	0.4451	1.888	53/35	1525/1901	0.003682	GRM7	NM_181875	intron
3	rs789244	1	0.5233	0.3216	2.315	45/41	1085/2289	0.000234	ACAD9	NM_014049	flanking_5UTR
3	rs793291	1	0.1932	0.3392	0.4665	17/71	1162/2264	0.004244	ADAMTS9	NM_182920	flanking_5UTR
3	rs866214	1	0.1023	0.2385	0.3638	9/79	817/2609	0.002971	OR5AC2	NM_054106	flanking_5UTR
3	rs904879	2	0.6364	0.4458	2.176	56/32	1512/1880	0.0003747	OPA1	NM_015560	flanking_3UTR
3	rs965595	1	0.2386	0.3862	0.4982	21/67	1323/2103	0.004874	GRM7	NM_181875	intron
3	rs9812556	1	0.01136	0.0005838	19.68	1/87	2/3424	0.0006256	ITGA9	NM_002207	intron
3	rs9815125	2	0.2727	0.1509	2.11	24/64	233/1311	0.001851
3	rs9815495	1	0.1932	0.4239	0.3254	17/71	1443/1961	9.38e-05	FAM79B	NM_198485	flanking_5UTR
3	rs9816743	2	0.2955	0.1734	1.999	26/62	594/2832	0.002343	LOC151963	NM_178496	flanking_5UTR
3	rs9816999	1	0.01136	0.0002919	39.37	1/87	1/3425	1.7e-05	THRB	NM_000461	intron
3	rs9817495	1	0.2841	0.1664	1.988	25/63	570/2856	0.003552	CLSTN2	NM_022131	intron
3	rs9817665	1	0.2442	0.4008	0.4831	21/65	1373/2053	0.003428	ZBTB20	NM_015642	intron
3	rs982355	2	0.5227	0.3719	1.85	46/42	1274/2152	0.00337	ZNF659	NM_024697	flanking_5UTR
3	rs9828728	2	0.3068	0.1788	2.033	27/61	276/1268	0.003447
3	rs9829238	2	0.2674	0.1434	2.182	23/63	490/2928	0.001098	MME	NM_000902	flanking_3UTR
3	rs9830542	1	0.3864	0.2396	1.998	34/54	821/2605	0.001363	RARB	NM_016152	flanking_5UTR
3	rs9831827	1	0.1705	0.08231	2.291	15/73	282/3144	0.003626	RYBP	NM_012234	flanking_5UTR
3	rs9834977	1	0.01136	0.0008757	13.11	1/87	3/3423	0.003943	CNTN4	NM_175607	flanking_5UTR
3	rs9842972	1	0.1818	0.08552	2.376	16/72	293/3133	0.001421	PLOD2	NM_182943	flanking_3UTR
3	rs9844612	2	0.593	0.4332	1.907	51/35	1452/1900	0.002739	NLGN1	NM_014932	intron
3	rs9846185	2	0.1932	0.0826	2.659	17/71	283/3143	0.000353	COL8A1	NM_001850	flanking_5UTR
3	rs9853187	2	0.6136	0.4618	1.851	54/34	1582/1844	0.004954	FGF12	NM_021032	flanking_5UTR
3	rs9857905	1	0.01136	0.0008757	13.11	1/87	3/3423	0.003943	CACNA1D	NM_000720	intron
3	rs9860992	2	0.01136	0.0002921	39.34	1/87	1/3423	1.71e-05	NLGN1	NM_014932	intron
3	rs9861204	1	0.3182	0.1904	1.984	28/60	294/1250	0.004654
3	rs9861413	1	0.02273	0.003211	7.22	2/86	11/3415	0.002853	TBL1XR1	NM_024665	flanking_5UTR
3	rs9862229	2	0.02273	0.125	0.1628	2/86	193/1351	0.004534
3	rs9863152	2	0.01136	0.0002919	39.37	1/87	1/3425	1.7e-05	EVI1	NM_005241	flanking_3UTR
3	rs9869834	2	0.2955	0.1769	1.951	26/62	605/2815	0.003977	SYNPR	NM_144642	intron
3	rs9871545	2	0.01136	0.0002921	39.34	1/87	1/3423	1.71e-05	TBL1XR1	NM_024665	flanking_3UTR
3	rs9871951	1	0.04545	0.0108	4.362	4/84	37/3389	0.00334	ZNF659	NM_024697	flanking_5UTR
3	rs9874641	1	0.2045	0.106	2.17	18/70	363/3063	0.003828	MRPS22	NM_020191	flanking_5UTR
3	rs9879137	2	0.125	0.05458	2.474	11/77	187/3239	0.004995	SLC6A1	NM_003042	intron
3	rs9880074	2	0.314	0.186	2.003	27/59	633/2771	0.002996	LRRC3B	NM_052953	flanking_5UTR
3	rs9882278	1	0.6023	0.4413	1.917	53/35	1512/1914	0.002814	GRM7	NM_181875	intron
3	rs993710	2	0.3409	0.2049	2.007	30/58	702/2724	0.002241	EOMES	NM_005442	flanking_5UTR
4	rs1991914	2	0.4773	0.3266	1.882	42/46	1119/2307	0.002521	OTOP1	NM_177998	intron
4	rs10000092	2	0.3977	0.258	1.899	35/53	804/2312	0.004393	KCNIP4	NM_147182	intron
4	rs10002433	1	0.2727	0.1606	1.96	24/64	549/2869	0.004642	TIGD4	NM_145720	intron
4	rs10002974	2	0.04545	0.007005	6.75	4/84	24/3402	5.77e-05	AADAT	NM_182662	flanking_5UTR
4	rs10005718	2	0.01136	0.0005841	19.67	1/87	2/3422	0.0006282	TRAM1L1	NM_152402	flanking_3UTR
4	rs10007245	1	0.1705	0.3345	0.4088	15/73	1146/2280	0.001331	FAM44A	NM_148894	flanking_5UTR
4	rs10012127	1	0.1932	0.09795	2.205	17/71	335/3085	0.003463	KCNIP4	NM_147182	flanking_3UTR
4	rs10013266	2	0.2674	0.1325	2.39	23/63	454/2972	0.000372	ARFIP1	NM_014447	flanking_5UTR
4	rs10030246	1	0.1136	0.2452	0.3947	10/78	839/2583	0.004837	ARGBP2	NM_003603	flanking_5UTR
4	rs10032804	1	0.01136	0.0005838	19.68	1/87	2/3424	0.0006256	SEC24D	NM_014822	intron
4	rs10049663	2	0.01136	0.0005841	19.67	1/87	2/3422	0.0006282	GRID2	NM_001510	flanking_5UTR
4	rs1028005	2	0.375	0.2361	1.941	33/55	809/2617	0.002589	GABRA4	NM_000809	intron
4	rs10471194	1	0.01136	0.0002919	39.37	1/87	1/3425	1.7e-05	GALNT7	NM_017423	flanking_5UTR
4	rs10516758	1	0.2045	0.103	2.239	18/70	353/3073	0.002836	ARHGAP24	NM_001025616	intron
4	rs10517620	1	0.3523	0.19	2.318	31/57	651/2775	0.000136	GUCY1B3	NM_000857	flanking_5UTR
4	rs10518388	1	0.2273	0.0973	2.729	20/68	332/3080	7.08e-05	GPR103	NM_198179	intron
4	rs1064205	1	0.141	0.314	0.3586	11/67	1042/2276	0.001368	LARP2	NM_032239	coding
4	rs10856810	1	0.2614	0.1468	2.056	23/65	503/2923	0.002792	PCDH7	NM_032457	flanking_3UTR
4	rs10939516	2	0.2841	0.1652	2.005	25/63	566/2860	0.003854	FAM44A	NM_148894	flanking_5UTR
4	rs11098200	1	0.03409	0.1478	0.2035	3/85	506/2918	0.002785	CAMK2D	NM_172127	intron
4	rs11131764	2	0.1705	0.08027	2.354	15/73	275/3151	0.002312	VEGFC	NM_005429	flanking_5UTR
4	rs11132330	2	0.6136	0.4407	2.015	54/34	1510/1916	0.00119	ARGBP2	NM_003603	intron
4	rs11722059	1	0.3295	0.2014	1.949	29/59	686/2720	0.003592	GUCY1A3	NM_000856	flanking_3UTR
4	rs11722476	1	0.25	0.4066	0.4864	22/66	1376/2008	0.00291	SMARCAD1	NM_020159	coding
4	rs11726579	2	0.1932	0.0972	2.224	17/71	333/3093	0.002685	LOC91431	NM_138698	flanking_3UTR
4	rs11727104	2	0.2727	0.4433	0.471	24/64	1516/1904	0.001513	MARLIN1	NM_144720	intron
4	rs11929785	1	0.01136	0.0008757	13.11	1/87	3/3423	0.003943	PCDH18	NM_019035	flanking_5UTR
4	rs11930963	2	0.08108	0.2466	0.2696	6/68	760/2322	0.001844	EPHA5	NM_182472	flanking_5UTR
4	rs11932941	1	0.3068	0.176	2.072	27/61	602/2818	0.001967	SH3MD2	NM_020870	intron
4	rs11935111	2	0.5	0.2944	2.397	44/44	1002/2402	3.84e-05	TRIM61	NM_001012414	flanking_3UTR
4	rs11944902	2	0.1818	0.08189	2.491	16/72	274/3072	0.001122	AGA	NM_000027	flanking_5UTR
4	rs12108234	2	0.05682	0.1734	0.2872	5/83	593/2827	0.004015	FLJ45721	NM_207490	flanking_5UTR
4	rs12501924	1	0.1818	0.09078	2.226	16/72	311/3115	0.004029	AGA	NM_000027	flanking_5UTR
4	rs12509092	2	0.1705	0.3149	0.447	15/73	1079/2347	0.004219	LARP2	NM_178043	flanking_3UTR
4	rs12510053	2	0.3068	0.1857	1.94	27/61	636/2788	0.003983	LOC201895	NM_174921	flanking_5UTR
4	rs12640895	1	0.3295	0.4886	0.5144	29/59	1673/1751	0.003183	LPHN3	NM_015236	flanking_3UTR
4	rs12641060	1	0.2841	0.1612	2.064	25/63	545/2835	0.00229	C1QTNF7	NM_031911	flanking_5UTR
4	rs12645577	2	0.1705	0.3158	0.4451	15/73	1082/2344	0.003977	LARP2	NM_018078	coding
4	rs12646118	1	0.1279	0.04228	3.322	11/75	144/3262	0.0001485	PCDH7	NM_032457	flanking_5UTR
4	rs12649725	1	0.1023	0.03882	2.821	9/79	133/3293	0.002292	LPHN3	NM_015236	flanking_3UTR
4	rs12650938	1	0.2614	0.1513	1.984	23/65	517/2899	0.004531	TRIM61	NM_001012414	flanking_3UTR
4	rs13101244	1	0.3295	0.1684	2.427	29/59	260/1284	0.0001651
4	rs13112882	2	0.1932	0.3479	0.4487	17/71	1192/2234	0.002649	MARLIN1	NM_144720	intron
4	rs13116075	2	0.2727	0.1495	2.133	24/64	512/2912	0.001405	CCRN4L	NM_012118	flanking_5UTR
4	rs13119106	1	0.1591	0.3132	0.4149	14/74	1073/2353	0.001822	ARGBP2	NM_021069	flanking_5UTR
4	rs13124128	1	0.1136	0.2464	0.3922	10/78	844/2582	0.004054	MIST	NM_052964	flanking_5UTR
4	rs1313768	1	0.5455	0.3681	2.06	48/40	1261/2165	0.0007323	GRK4	NM_001004056	flanking_3UTR
4	rs13138440	1	0.1023	0.2578	0.328	9/79	874/2516	0.0009658	ARGBP2	NM_003603	intron
4	rs13142085	1	0.06818	0.02043	3.508	6/82	70/3356	0.002419	KIAA1530	NM_020894	intron
4	rs13435845	1	0.04545	0.1636	0.2434	4/84	557/2847	0.002932	ARGBP2	NM_003603	flanking_5UTR
4	rs1346839	2	0.6047	0.448	1.885	52/34	1532/1888	0.004146	SRD5A2L2	NM_001010874	flanking_5UTR
4	rs1353015	1	0.3605	0.2155	2.051	31/55	735/2675	0.00131	GABRG1	NM_173536	flanking_3UTR
4	rs1354306	1	0.4205	0.2635	2.028	37/51	901/2519	0.001117	TLL1	NM_012464	intron
4	rs1380154	1	0.1667	0.3125	0.4399	14/70	1062/2336	0.004727	HSPA4L	NM_014278	coding
4	rs1448275	1	0.2841	0.1668	1.983	25/63	571/2853	0.00375	PCDH7	NM_032457	flanking_3UTR
4	rs1449759	1	0.04545	0.1762	0.2227	4/84	272/1272	0.002067
4	rs1458825	1	0.2045	0.1025	2.253	18/70	351/3075	0.00221	SRD5A2L	NM_024592	flanking_5UTR
4	rs1459856	2	0.2386	0.3905	0.4891	21/67	1338/2088	0.003379	GUCY1A3	NM_000856	flanking_3UTR
4	rs1493021	1	0.122	0.2746	0.3669	10/72	726/1918	0.0004524	IL15	NM_000585	flanking_3UTR
4	rs1503294	2	0.4545	0.2773	2.172	40/48	950/2476	0.000276	TLL1	NM_012464	intron
4	rs1504489	1	0.5455	0.394	1.845	48/40	1350/2076	0.004913	LOC285513	NM_198281	flanking_5UTR
4	rs1585289	2	0.1628	0.06649	2.73	14/72	100/1404	0.0008437
4	rs1598891	2	0.07955	0.02512	3.354	7/81	85/3299	0.001463	LOC92345	NM_138386	flanking_3UTR
4	rs16843629	2	0.4318	0.2747	2.007	38/50	940/2482	0.001363	C4orf9	NM_003703	intron
4	rs16858386	2	0.01136	0.0008834	13	1/87	3/3393	0.004132	GNPDA2	NM_138335	flanking_5UTR
4	rs16879587	1	0.5814	0.4298	1.842	50/36	1464/1942	0.004533	FLJ45721	NM_207490	flanking_5UTR
4	rs17007100	1	0.02273	0.002336	9.93	2/86	8/3416	0.0003858	SPRY1	NM_199327	flanking_3UTR
4	rs17007411	2	0.01136	0.0005838	19.68	1/87	2/3424	0.0006256	MAD2L1	NM_002358	flanking_3UTR
4	rs17020960	1	0.01136	0.1072	0.09574	1/87	367/3057	0.003833	GRID2	NM_001510	intron
4	rs17027097	2	0.04545	0.005838	8.11	4/84	20/3406	7.79e-06	PCDH10	NM_032961	flanking_3UTR
4	rs17031138	1	0.25	0.1282	2.268	22/66	437/2973	0.0006225	DCHS2	NM_017639	flanking_3UTR
4	rs17051344	1	0.2273	0.1044	2.523	20/68	356/3054	0.0005285	GPR103	NM_198179	intron
4	rs17057433	2	0.02273	0.002671	8.685	2/86	9/3361	0.0009541	GALNT7	NM_017423	flanking_5UTR
4	rs17082006	2	0.01136	0.0008762	13.11	1/87	3/3421	0.003956	IGFBP7	NM_001553	flanking_5UTR
4	rs17086506	1	0.1364	0.27	0.4269	12/76	925/2501	0.004688	EPHA5	NM_182472	flanking_5UTR
4	rs17088873	2	0.1591	0.0698	2.521	14/74	239/3185	0.001373	IGFBP7	NM_001553	flanking_5UTR
4	rs17200542	1	0.6477	0.4933	1.889	57/31	1687/1733	0.004373	PDZK6	NM_015693	flanking_5UTR
4	rs17339671	2	0.02326	0.1309	0.1581	2/84	448/2974	0.0032	PDLIM5	NM_001011513	flanking_3UTR
4	rs17346134	1	0.2386	0.1235	2.225	21/67	423/3003	0.001564	SET7	NM_030648	flanking_3UTR
4	rs17378658	1	0.3295	0.1991	1.978	29/59	682/2744	0.003113	PDLIM5	NM_001011515	intron
4	rs17394030	1	0.1512	0.06421	2.595	13/73	220/3206	0.001778	PDLIM5	NM_001011515	intron
4	rs17485743	2	0.125	0.05082	2.668	11/77	174/3250	0.001875	TRIM61	NM_001012414	flanking_3UTR
4	rs17538472	1	0.2955	0.1693	2.058	26/62	580/2846	0.002406	FSTL5	NM_020116	intron
4	rs17593593	2	0.03409	0.1434	0.2109	3/85	488/2916	0.003637	CAMK2D	NM_172127	intron
4	rs17656125	2	0.1136	0.04787	2.55	10/78	164/3262	0.004399	ZAR1	NM_175619	flanking_3UTR
4	rs17656641	2	0.1136	0.04816	2.534	10/78	165/3261	0.004679	OCIAD1	NM_017830	flanking_5UTR
4	rs17742216	1	0.2209	0.08255	3.152	19/67	280/3112	7.26e-06	AGA	NM_000027	flanking_5UTR
4	rs17842205	1	0.1591	0.06744	2.616	14/74	104/1438	0.001488
4	rs17866402	1	0.01136	0.0002919	39.37	1/87	1/3425	1.7e-05	NDST3	NM_004784	flanking_5UTR
4	rs1821342	1	0.4773	0.3202	1.939	42/46	1095/2325	0.002224	GRID2	NM_001510	intron
4	rs1859229	2	0.07955	0.2387	0.2755	7/81	817/2605	0.0005059	CAMK2D	NM_172127	intron
4	rs1912822	1	0.5227	0.3704	1.862	46/42	1269/2157	0.003629	2018-03-01	NM_017923	intron
4	rs1982349	2	0.375	0.23	2.009	33/55	788/2638	0.001306	STK32B	NM_018401	intron
4	rs2048075	2	0.6136	0.459	1.872	54/34	1555/1833	0.004911	NEIL3	NM_018248	intron
4	rs2051968	2	0.07955	0.02599	3.238	7/81	89/3335	0.002271	FSTL5	NM_020116	flanking_5UTR
4	rs2089408	2	0.1591	0.07681	2.274	14/74	263/3161	0.004543	FLJ36180	NM_178556	flanking_3UTR
4	rs2113959	1	0.01136	0.0008757	13.11	1/87	3/3423	0.003943	PGM2	NM_018290	flanking_5UTR
4	rs2166186	1	0.07955	0.02473	3.407	7/81	84/3312	0.00161	ANXA10	NM_007193	flanking_5UTR
4	rs2185886	2	0.5349	0.3831	1.852	46/40	1311/2111	0.004479	GRK4	NM_001004056	flanking_3UTR
4	rs2215488	1	0.1591	0.07297	2.403	14/74	250/3176	0.002694	PPARGC1A	NM_013261	flanking_5UTR
4	rs2285086	2	0.6023	0.4287	2.018	53/35	1468/1956	0.001511	HD	NM_002111	intron
4	rs2302465	1	0.2159	0.1121	2.181	19/69	384/3042	0.003062	BST1	NM_004334	coding
4	rs2306054	2	0.1705	0.3136	0.4498	15/73	1070/2342	0.004658	LARP2	NM_032239	coding
4	rs2306802	2	0.2386	0.3943	0.4816	21/67	1346/2068	0.0031	SMARCAD1	NM_020159	coding
4	rs2333532	2	0.1705	0.08027	2.354	15/73	275/3151	0.002312	VEGFC	NM_005429	flanking_5UTR
4	rs2433320	1	0.6023	0.4294	2.013	53/35	1471/1955	0.001498	PDLIM5	NM_001011515	flanking_5UTR
4	rs2433322	2	0.6136	0.4303	2.103	54/34	1444/1912	0.0008422	PDLIM5	NM_001011515	intron
4	rs2438146	1	0.6395	0.447	2.195	55/31	1527/1889	0.0004378	PDLIM5	NM_001011515	intron
4	rs2471347	2	0.5341	0.3698	1.953	47/41	1267/2159	0.001758	GRK4	NM_001004056	flanking_3UTR
4	rs2510652	1	0.5233	0.3691	1.876	45/41	1249/2135	0.004042	CXXC4	NM_025212	flanking_5UTR
4	rs2613045	1	0.07955	0.2177	0.3106	7/81	727/2613	0.001673	MGC45800	NM_178838	flanking_3UTR
4	rs2666052	1	0.2045	0.09262	2.519	18/70	143/1401	0.0006182
4	rs2666056	1	0.2045	0.08616	2.727	18/70	295/3129	0.0001127	AGA	NM_000027	flanking_5UTR
4	rs2673423	1	0.375	0.2415	1.884	33/55	824/2588	0.003925	HSP90BB	NM_001014368	flanking_5UTR
4	rs2728104	2	0.2045	0.1034	2.229	18/70	354/3068	0.002093	PKD2	NM_000297	intron
4	rs2728125	2	0.1818	0.09048	2.234	16/72	310/3116	0.00342	PKD2	NM_000297	flanking_3UTR
4	rs2798289	1	0.593	0.4194	2.017	51/35	1436/1988	0.001465	GRK4	NM_001004056	flanking_3UTR
4	rs2866455	1	0.06818	0.02165	3.307	6/82	73/3299	0.004444	HS3ST1	NM_005114	flanking_5UTR
4	rs2899109	2	0.1932	0.3535	0.4379	17/71	1211/2215	0.001956	IGFBP7	NM_001553	flanking_5UTR
4	rs2916420	2	0.5	0.3508	1.85	44/44	1202/2224	0.003579	OTOP1	NM_177998	intron
4	rs2916424	2	0.4773	0.3266	1.882	42/46	1119/2307	0.002521	OTOP1	NM_177998	intron
4	rs292050	1	0.06818	0.02014	3.56	6/82	69/3357	0.001851	FLJ45721	NM_207490	flanking_5UTR
4	rs3021146	2	0.4545	0.3093	1.861	40/48	1059/2365	0.004235	C4orf9	NM_003703	intron
4	rs317900	1	0.1932	0.3488	0.447	17/71	1195/2231	0.002074	FLJ90013	NM_153365	flanking_3UTR
4	rs362331	2	0.5795	0.4244	1.869	51/37	1454/1972	0.004382	HD	NM_002111	coding
4	rs363092	1	0.5682	0.4151	1.854	50/38	1422/2004	0.004706	HD	NM_002111	intron
4	rs3775553	1	0.25	0.4244	0.4521	22/66	1454/1972	0.001215	IRF2	NM_002199	intron
4	rs3796592	2	0.3409	0.1991	2.081	30/58	682/2744	0.001122	GUCY1A3	NM_000856	intron
4	rs3811813	1	0.25	0.1253	2.327	22/66	429/2995	0.0006314	SH3MD2	NM_020870	coding
4	rs3811815	1	0.3068	0.1754	2.081	27/61	601/2825	0.001823	SH3MD2	NM_020870	intron
4	rs3822295	2	0.03409	0.1415	0.2141	3/85	484/2936	0.003934	CAMK2D	NM_172127	intron
4	rs3884571	2	0.04545	0.169	0.2341	4/84	579/2847	0.002552	PDLIM3	NM_014476	flanking_3UTR
4	rs4240256	1	0.3065	0.4947	0.4514	19/43	1574/1608	0.003764	CENTD1	NM_015230	flanking_5UTR
4	rs4254753	2	0.3256	0.1859	2.114	28/58	637/2789	0.001218	ARFIP1	NM_014447	intron
4	rs4266272	2	0.3837	0.2456	1.913	33/53	834/2562	0.003491	DCHS2	NM_017639	flanking_3UTR
4	rs4276244	1	0.1705	0.08027	2.354	15/73	275/3151	0.002312	VEGFC	NM_005429	flanking_5UTR
4	rs4301169	2	0.1932	0.08727	2.504	17/71	299/3127	0.000683	SRD5A2L	NM_024592	flanking_5UTR
4	rs4389634	1	0.2159	0.371	0.4669	19/69	1271/2155	0.003283	MARLIN1	NM_144720	intron
4	rs4398594	1	0.2841	0.4513	0.4826	25/63	1546/1880	0.002271	MARLIN1	NM_144720	intron
4	rs4485771	1	0.4773	0.2966	2.166	42/46	1016/2410	0.0002826	TLL1	NM_012464	intron
4	rs4498152	2	0.01136	0.0008757	13.11	1/87	3/3423	0.003943	FLJ23191	NM_024574	flanking_3UTR
4	rs4543093	2	0.3068	0.1579	2.36	27/61	541/2885	0.0001741	TRIM2	NM_015271	flanking_5UTR
4	rs4546191	2	0.3023	0.1808	1.964	26/60	619/2805	0.004762	CCRN4L	NM_012118	flanking_5UTR
4	rs4690795	2	0.5682	0.4054	1.93	50/38	1388/2036	0.002102	TRIM61	NM_001012414	flanking_3UTR
4	rs4691073	1	0.2273	0.4323	0.3863	20/68	1481/1945	9.96e-05	GUCY1B3	NM_000857	flanking_5UTR
4	rs4691129	2	0.5795	0.3883	2.171	51/37	598/942	0.0002911
4	rs4691240	1	0.3977	0.2596	1.883	35/53	888/2532	0.00434	CTSO	NM_001334	flanking_5UTR
4	rs4698361	1	0.1023	0.03065	3.603	9/79	105/3321	0.0001395	C1QTNF7	NM_031911	flanking_5UTR
4	rs478179	1	0.1364	0.2866	0.393	12/76	982/2444	0.001732	GABRA2	NM_000807	flanking_3UTR
4	rs6446469	1	0.1818	0.3438	0.4241	16/72	1178/2248	0.001535	MARLIN1	NM_144720	intron
4	rs6532393	1	0.4773	0.3092	2.04	42/46	1034/2310	0.000909	GRID2	NM_001510	intron
4	rs6536939	1	0.4545	0.2831	2.11	40/48	970/2456	0.0004663	TLL1	NM_012464	intron
4	rs6554253	1	0.2045	0.1027	2.246	18/70	352/3074	0.002296	SRD5A2L	NM_024592	flanking_5UTR
4	rs6811258	1	0.2614	0.1461	2.068	23/65	500/2922	0.002375	GABRG1	NM_173536	flanking_3UTR
4	rs6813950	1	0.07955	0.02779	3.023	7/81	95/3323	0.004549	IGFBP7	NM_001553	flanking_5UTR
4	rs6816876	2	0.1136	0.03561	3.472	10/78	122/3304	0.0001724	KIAA1727	NM_033393	flanking_3UTR
4	rs6819341	1	0.2614	0.1512	1.986	23/65	518/2908	0.004545	PCDH7	NM_032457	flanking_3UTR
4	rs6824969	2	0.2093	0.1074	2.2	18/68	368/3058	0.003078	PPARGC1A	NM_013261	flanking_5UTR
4	rs6833890	1	0.5795	0.4191	1.91	51/37	1436/1990	0.002529	TRIM61	NM_001012414	flanking_3UTR
4	rs6840157	1	0.07955	0.2185	0.3091	7/81	746/2668	0.00161	IGFBP7	NM_001553	flanking_5UTR
4	rs6842241	1	0.2727	0.1545	2.052	24/64	529/2895	0.002899	EDNRA	NM_001957	flanking_5UTR
4	rs6843683	1	0.4545	0.2887	2.053	40/48	988/2434	0.0007818	2018-03-01	NM_017923	intron
4	rs6847603	1	0.1705	0.07254	2.627	15/73	112/1432	0.0009486
4	rs6856312	1	0.1705	0.3129	0.4513	15/73	1065/2339	0.004584	LARP2	NM_018078	intron
4	rs6858505	2	0.25	0.1224	2.389	22/66	419/3003	0.0003946	CCRN4L	NM_012118	flanking_5UTR
4	rs748651	2	0.3256	0.4863	0.51	28/58	1664/1758	0.003367	FGFRL1	NM_001004358	intron
4	rs750998	2	0.01136	0.0008757	13.11	1/87	3/3423	0.003943	PCDH10	NM_032961	flanking_5UTR
4	rs753920	1	0.3068	0.1842	1.961	27/61	631/2795	0.003493	CENTD1	NM_139182	flanking_3UTR
4	rs7656326	1	0.1477	0.3027	0.3993	13/75	1037/2389	0.001526	MGC11324	NM_032717	flanking_3UTR
4	rs7656653	2	0.5568	0.3828	2.025	49/39	1307/2107	0.0009861	FRG1	NM_004477	flanking_5UTR
4	rs7663683	1	0.5455	0.3814	1.946	48/40	1306/2118	0.0016	TRIM61	NM_001012414	flanking_3UTR
4	rs7664530	1	0.01136	0.1144	0.08896	1/87	392/3034	0.002826	ATOH1	NM_005172	flanking_3UTR
4	rs7666314	1	0.3523	0.2148	1.988	31/57	736/2690	0.002138	LPHN3	NM_015236	flanking_5UTR
4	rs7670064	2	0.02273	0.003218	7.203	2/86	11/3407	0.002896	GALNT7	NM_017423	intron
4	rs7672814	1	0.5795	0.3955	2.107	51/37	1355/2071	0.0004203	KCNIP4	NM_025221	flanking_3UTR
4	rs7675147	1	0.2727	0.1549	2.047	24/64	529/2887	0.00307	ARFIP1	NM_001025595	flanking_3UTR
4	rs7678129	1	0.2614	0.1322	2.322	23/65	453/2973	0.000549	ARFIP1	NM_014447	intron
4	rs7681336	1	0.1591	0.07034	2.5	14/74	241/3185	0.00125	SORCS2	NM_020777	intron
4	rs7687509	2	0.6136	0.4492	1.947	54/34	1539/1887	0.002295	SORCS2	NM_020777	flanking_5UTR
4	rs7689264	1	0.2386	0.3951	0.4798	21/67	1345/2059	0.002737	GUCY1A3	NM_000856	intron
4	rs7690208	1	0.375	0.2176	2.157	33/55	336/1208	0.0006046
4	rs7691627	1	0.5909	0.4232	1.968	52/36	1450/1976	0.002124	HD	NM_002111	intron
4	rs7692387	1	0.3295	0.171	2.383	29/59	264/1280	0.0002724
4	rs769240	2	0.02273	0.002627	8.829	2/86	9/3417	0.0008434	CCNA2	NM_001237	intron
4	rs7692553	2	0.6047	0.4351	1.986	52/34	1474/1914	0.001705	2018-03-01	NM_017923	intron
4	rs7692579	1	0.02273	0.002043	11.36	2/86	7/3419	0.0001474	IL15	NM_000585	flanking_5UTR
4	rs7693734	1	0.02273	0.0008757	26.53	2/86	3/3423	7.72e-08	ARSJ	NM_024590	flanking_3UTR
4	rs7694491	2	0.2614	0.4244	0.48	23/65	1453/1971	0.001868	PGDS	NM_014485	flanking_5UTR
4	rs7696494	1	0.3068	0.1836	1.968	27/61	629/2797	0.00395	PGDS	NM_014485	flanking_5UTR
4	rs7699456	2	0.3256	0.1858	2.116	28/58	635/2783	0.001157	ARFIP1	NM_001025595	flanking_3UTR
4	rs9291277	1	0.375	0.2192	2.137	33/55	751/2675	0.0005229	GABRG1	NM_173536	flanking_3UTR
4	rs9291291	1	0.2326	0.129	2.046	20/66	441/2977	0.004989	COX7B2	NM_130902	intron
4	rs958756	1	0.5568	0.3891	1.973	49/39	1305/2049	0.001851	IGFBP7	NM_001553	flanking_5UTR
4	rs9654261	1	0.1364	0.05838	2.547	12/76	200/3226	0.002745	IGFBP7	NM_001553	flanking_5UTR
4	rs9990976	1	0.6628	0.4941	2.012	57/29	1689/1729	0.001983	PDLIM5	NM_001011515	intron
4	rs9993234	2	0.07955	0.2388	0.2755	7/81	818/2608	0.0004837	CAMK2D	NM_172127	intron
5	rs7721138	1	0.01136	0.0008757	13.11	1/87	3/3423	0.003943	CTNND2	NM_001332	flanking_5UTR
5	rs10035477	2	0.3977	0.2408	2.082	35/53	824/2598	0.0007625	ELL2	NM_012081	intron
5	rs10040610	2	0.2159	0.1083	2.267	19/69	371/3055	0.001775	FLJ33360	NM_001001702	flanking_5UTR
5	rs10044501	2	0.1023	0.03123	3.534	9/79	107/3319	0.0002644	ADAMTS16	NM_139056	flanking_5UTR
5	rs10050582	1	0.1163	0.03368	3.775	10/76	52/1492	0.0001206
5	rs10051918	1	0.01136	0.0005838	19.68	1/87	2/3424	0.0006256	KIBRA	NM_015238	flanking_5UTR
5	rs10052068	2	0.01136	0.0005838	19.68	1/87	2/3424	0.0006256	ZNF300	NM_052860	flanking_3UTR
5	rs10052145	2	0.4545	0.2928	2.013	40/48	1003/2423	0.001143	ADAMTS16	NM_139056	flanking_3UTR
5	rs10053888	2	0.6136	0.453	1.918	54/34	1552/1874	0.002883	KCTD16	NM_020768	flanking_3UTR
5	rs10054113	2	0.125	0.03415	4.04	11/77	117/3309	9.33e-06	ADAMTS16	NM_139056	flanking_5UTR
5	rs10055900	2	0.5795	0.4048	2.026	51/37	1387/2039	0.001312	RASGRF2	NM_006909	intron
5	rs10056912	1	0.1023	0.03213	3.432	9/79	110/3314	0.0003698	HTR1A	NM_000524	flanking_3UTR
5	rs10057630	2	0.07955	0.02277	3.709	7/81	78/3348	0.0006164	FGF10	NM_004465	intron
5	rs10058564	1	0.01136	0	NA	1/87	0/3426	4.34e-10	FLJ25422	NM_145000	flanking_5UTR
5	rs10061299	1	0.07955	0.2018	0.3419	7/81	690/2730	0.004758	GHR	NM_000163	flanking_5UTR
5	rs10068414	1	0.3864	0.2275	2.138	34/54	779/2645	0.000495	PPP2R2B	NM_181675	flanking_5UTR
5	rs10068623	2	0.01136	0.0008757	13.11	1/87	3/3423	0.003943	SGCD	NM_172244	flanking_5UTR
5	rs1015493	1	0.2614	0.1477	2.042	23/65	506/2920	0.003604	CTNND2	NM_001332	intron
5	rs10464073	2	0.25	0.1252	2.329	22/66	429/2997	0.0004047	GRM6	NM_000843	intron
5	rs10472963	1	0.1136	0.2458	0.3934	10/78	842/2584	0.004519	PRLR	NM_000949	flanking_5UTR
5	rs10491316	1	0.1818	0.07151	2.885	16/72	245/3181	0.0001064	MGC21644	NM_182960	flanking_3UTR
5	rs10519966	1	0.1023	0.2361	0.3685	9/79	809/2617	0.003541	SLC12A2	NM_001046	flanking_5UTR
5	rs10755268	2	0.07955	0.2034	0.3384	7/81	697/2729	0.004308	GHR	NM_000163	flanking_5UTR
5	rs10805934	1	0.3182	0.4717	0.5227	28/60	1566/1754	0.00431	SPZ1	NM_032567	flanking_5UTR
5	rs11027	2	0.2727	0.4335	0.4902	24/64	1485/1941	0.002819	ETEA	NM_014613	3UTR
5	rs1160303	1	0.2386	0.4012	0.4679	21/67	1372/2048	0.002002	CDH10	NM_006727	flanking_5UTR
5	rs11740707	2	0.5682	0.3938	2.025	50/38	1343/2067	0.0007203	CDH18	NM_004934	flanking_3UTR
5	rs11743297	1	0.186	0.3385	0.4467	16/70	1157/2261	0.00278	CDH9	NM_016279	flanking_5UTR
5	rs11744173	2	0.6023	0.4349	1.968	53/35	1489/1935	0.001881	LOC441120	NM_001013718	flanking_3UTR
5	rs11744885	1	0.1591	0.07443	2.353	14/74	255/3171	0.004068	KIAA0433	NM_015216	flanking_3UTR
5	rs11949104	1	0.5568	0.3748	2.096	49/39	1281/2137	0.0006205	KCTD16	NM_020768	flanking_3UTR
5	rs11949788	1	0.1818	0.08096	2.523	16/72	125/1419	0.0008681
5	rs11952276	2	0.01136	0.0002919	39.37	1/87	1/3425	1.7e-05	PTTG1	NM_004219	flanking_3UTR
5	rs11955552	1	0.1477	0.06305	2.576	13/75	216/3210	0.001855	FGF1	NM_000800	flanking_5UTR
5	rs11958511	2	0.125	0.05315	2.545	11/77	182/3242	0.004003	IL12B	NM_002187	flanking_5UTR
5	rs12109041	2	0.01136	0.0005841	19.67	1/87	2/3422	0.0006282	PCSK1	NM_000439	flanking_3UTR
5	rs12109259	1	0.2442	0.1363	2.047	21/65	467/2959	0.004291	CEI	NM_178569	flanking_3UTR
5	rs12109366	1	0.1818	0.07122	2.898	16/72	244/3182	9.33e-05	KCTD16	NM_020768	flanking_3UTR
5	rs12188585	2	0.125	0.05079	2.67	11/77	174/3252	0.0021	LOC375449	NM_198828	flanking_3UTR
5	rs12521784	2	0.2727	0.4538	0.4513	24/64	1553/1869	0.001064	RASGRF2	NM_006909	intron
5	rs12656399	2	0.01136	0.1045	0.0985	1/87	358/3068	0.004115	MGC33648	NM_153706	flanking_5UTR
5	rs13152934	1	0.125	0.2571	0.4129	11/77	875/2529	0.004598	CDH6	NM_004932	flanking_5UTR
5	rs13156582	1	0.01136	0.0005838	19.68	1/87	2/3424	0.0006256	CTNND2	NM_001332	intron
5	rs13160180	1	0.1705	0.0718	2.656	15/73	246/3180	0.0004012	MAT2B	NM_182796	flanking_3UTR
5	rs13172044	1	0.07955	0.2318	0.2865	7/81	794/2632	0.0008193	ZNF454	NM_182594	flanking_5UTR
5	rs13173845	2	0.3429	0.1934	2.176	24/46	649/2707	0.002338	SSBP2	NM_012446	intron
5	rs13175705	2	0.03409	0.1503	0.1995	3/85	515/2911	0.002327	NR3C1	NM_001018075	flanking_5UTR
5	rs13181152	2	0.4432	0.2899	1.949	39/49	991/2427	0.001932	ADAMTS16	NM_139056	flanking_3UTR
5	rs13183882	2	0.3295	0.202	1.942	29/59	692/2734	0.003906	CD180	NM_005582	flanking_5UTR
5	rs13187652	1	0.2841	0.1567	2.135	25/63	537/2889	0.001323	CEI	NM_178569	flanking_3UTR
5	rs13188158	1	0.1705	0.08144	2.318	15/73	279/3147	0.003193	LOC51334	NM_016644	intron
5	rs1331980	2	0.375	0.2326	1.979	33/55	797/2629	0.001936	TRPC7	NM_020389	flanking_5UTR
5	rs13359646	1	0.01136	0.0005838	19.68	1/87	2/3424	0.0006256	ADAMTS12	NM_030955	intron
5	rs13359856	2	0.375	0.2306	2.002	33/55	790/2636	0.001863	KCTD16	NM_020768	flanking_3UTR
5	rs13360649	1	0.01136	0.0008757	13.11	1/87	3/3423	0.003943	ADAMTS12	NM_030955	intron
5	rs13436788	2	0.07955	0.02278	3.707	7/81	78/3346	0.0006204	FGF10	NM_004465	intron
5	rs1346449	1	0.01136	0.0005838	19.68	1/87	2/3424	0.0006256	HMP19	NM_015980	flanking_3UTR
5	rs1374001	2	0.05682	0.1775	0.2792	5/83	608/2818	0.003388	NR3C1	NM_001018075	flanking_5UTR
5	rs1396499	1	0.1591	0.3263	0.3906	14/74	1118/2308	0.0007407	GZMK	NM_002104	flanking_5UTR
5	rs1396773	1	0.07955	0.2023	0.3408	7/81	693/2733	0.004658	GHR	NM_000163	flanking_5UTR
5	rs1422878	1	0.5	0.3319	2.013	44/44	1133/2281	0.001011	IL12B	NM_002187	flanking_5UTR
5	rs1428086	1	0.2386	0.4523	0.3795	21/67	1547/1873	5.92e-05	FLJ90650	NM_173800	intron
5	rs1428235	2	0.2386	0.1156	2.398	21/67	396/3030	0.0004936	FLJ46010	NM_001001703	intron
5	rs1438952	2	0.6023	0.4328	1.984	53/35	1482/1942	0.001489	GRIA1	NM_000827	flanking_5UTR
5	rs1445708	1	0.2326	0.406	0.4434	20/66	1390/2034	0.001054	FLJ90650	NM_173800	coding
5	rs1465688	1	0.5581	0.3771	2.086	48/38	1292/2134	0.0007697	KCTD16	NM_020768	flanking_3UTR
5	rs1489752	2	0.3977	0.243	2.057	35/53	832/2592	0.001006	CD180	NM_005582	flanking_5UTR
5	rs1500218	1	0.3864	0.2328	2.075	34/54	797/2627	0.0008906	FLJ25422	NM_145000	flanking_5UTR
5	rs1529442	2	0.4545	0.305	1.899	40/48	1045/2381	0.002107	FLJ90650	NM_173800	intron
5	rs153202	1	0.3	0.1568	2.306	24/56	527/2835	0.0006665	MYO10	NM_012334	flanking_3UTR
5	rs1542598	2	0.6477	0.4877	1.931	57/31	1670/1754	0.003114	FLJ34047	NM_173669	intron
5	rs1560643	2	0.2841	0.1288	2.684	25/63	441/2983	2.57e-05	ADRB2	NM_000024	flanking_3UTR
5	rs156089	2	0.5114	0.3579	1.878	45/43	1226/2200	0.003467	LOC492311	NM_001007189	flanking_3UTR
5	rs1560919	2	0.1364	0.06279	2.357	12/76	215/3209	0.004861	CETN3	NM_004365	flanking_3UTR
5	rs157346	1	0.2159	0.1151	2.118	19/69	394/3030	0.004511	SGCD	NM_000337	flanking_5UTR
5	rs157350	2	0.2159	0.1151	2.118	19/69	394/3030	0.004511	SGCD	NM_000337	flanking_5UTR
5	rs158414	2	0.02273	0.001459	15.91	2/86	5/3421	9.75e-06	FBXL17	NM_022824	intron
5	rs159574	2	0.2273	0.3949	0.4506	20/68	1353/2073	0.001696	FLJ11795	NM_024669	flanking_5UTR
5	rs160078	1	0.3409	0.1995	2.075	30/58	670/2688	0.001158	FLJ11795	NM_024669	flanking_5UTR
5	rs165952	2	0.2727	0.4215	0.5147	24/64	1444/1982	0.004716	SGCD	NM_172244	flanking_5UTR
5	rs16877275	2	0.2159	0.1121	2.181	19/69	384/3042	0.002397	TRG20	NM_032286	flanking_5UTR
5	rs16877442	2	0.2045	0.1043	2.209	18/70	357/3067	0.002709	THBS4	NM_003248	intron
5	rs16886165	2	0.02273	0.1667	0.1163	2/86	571/2855	0.0003571	MGC33648	NM_153706	flanking_5UTR
5	rs16886181	2	0.02273	0.1799	0.106	2/86	277/1263	0.0001965
5	rs16887557	2	0.1364	0.06159	2.406	12/76	211/3215	0.004676	BASP1	NM_006317	flanking_3UTR
5	rs16891660	1	0.01136	0.0005838	19.68	1/87	2/3424	0.0006256	ADAMTS12	NM_030955	intron
5	rs16894132	2	0.625	0.4539	2.005	55/33	1555/1871	0.001703	CDH10	NM_006727	flanking_5UTR
5	rs16899972	2	0.6512	0.4787	2.033	56/30	1640/1786	0.002094	AGXT2	NM_031900	3UTR
5	rs16902819	1	0.125	0.2849	0.3585	11/77	975/2447	0.0009416	CCNH	NM_001239	flanking_5UTR
5	rs17085428	1	0.375	0.2429	1.87	33/55	822/2562	0.004691	ELL2	NM_012081	flanking_5UTR
5	rs17160839	1	0.03409	0.005838	6.011	3/85	20/3406	0.001129	FBXL17	NM_022824	intron
5	rs17237481	2	0.06818	0.02161	3.312	6/82	74/3350	0.004349	CD180	NM_005582	flanking_5UTR
5	rs17251088	2	0.2386	0.1121	2.483	21/67	384/3042	0.0002685	FLJ46010	NM_001001703	intron
5	rs17260496	1	0.2386	0.111	2.511	21/67	380/3044	0.0002018	SEMA5A	NM_003966	intron
5	rs17260912	2	0.2159	0.09574	2.601	19/69	328/3098	0.0001985	SEMA5A	NM_003966	intron
5	rs17274475	2	0.1932	0.366	0.4147	17/71	1254/2172	0.0006655	TAS2R1	NM_019599	flanking_5UTR
5	rs17465965	2	0.2273	0.12	2.158	20/68	411/3015	0.002895	FYB	NM_001465	intron
5	rs17599675	2	0.375	0.2382	1.919	33/55	816/2610	0.003373	SPINK5L2	NM_001001325	flanking_5UTR
5	rs17640574	1	0.2955	0.1637	2.142	26/62	561/2865	0.001124	ADRB2	NM_000024	flanking_3UTR
5	rs17640705	1	0.2841	0.1258	2.758	25/63	431/2995	1.45e-05	ADRB2	NM_000024	flanking_3UTR
5	rs17671990	1	0.1477	0.06684	2.42	13/75	229/3197	0.003314	ADAMTS2	NM_014244	flanking_5UTR
5	rs17674953	2	0.1136	0.2452	0.3947	10/78	840/2586	0.004448	SLC12A2	NM_001046	flanking_5UTR
5	rs17794637	1	0.3295	0.2046	1.911	29/59	701/2725	0.004555	CTNND2	NM_001332	intron
5	rs1822492	2	0.01136	0	NA	1/87	0/3400	5.05e-10	MCC	NM_002387	intron
5	rs183917	1	0.3182	0.4714	0.5233	28/60	1615/1811	0.004135	P18SRP	NM_173829	flanking_3UTR
5	rs185248	2	0.02273	0.1305	0.155	2/86	447/2979	0.003181	SEMA5A	NM_003966	intron
5	rs1867735	2	0.1023	0.03678	2.984	9/79	126/3300	0.001792	HTR1A	NM_000524	flanking_3UTR
5	rs1879482	1	0.05682	0.01576	3.762	5/83	54/3372	0.002832	PRDM9	NM_020227	flanking_3UTR
5	rs2016865	1	0.6136	0.4515	1.929	54/34	1547/1879	0.003078	NMUR2	NM_020167	flanking_3UTR
5	rs209353	2	0.2955	0.455	0.5022	26/62	1559/1867	0.003402	GABRG2	NM_000816	intron
5	rs209354	1	0.5682	0.413	1.87	50/38	1415/2011	0.004026	GABRG2	NM_000816	intron
5	rs2114972	2	0.3068	0.1784	2.038	27/61	611/2813	0.001773	RASGRF2	NM_006909	intron
5	rs2125341	1	0.2841	0.1576	2.121	25/63	540/2886	0.001316	KIAA1181	NM_001031711	intron
5	rs2171812	1	0.3977	0.2414	2.075	35/53	827/2599	0.0008419	CD180	NM_005582	flanking_5UTR
5	rs2277068	1	0.5465	0.3919	1.87	47/39	1341/2081	0.00431	ETEA	NM_014613	intron
5	rs2287581	1	0.1364	0.05954	2.494	12/76	204/3222	0.003105	CDH6	NM_004932	intron
5	rs2330539	1	0.1818	0.07706	2.662	16/72	264/3162	0.0003019	CDH6	NM_004932	flanking_5UTR
5	rs2349026	2	0.625	0.4644	1.922	55/33	1591/1835	0.002729	GRIA1	NM_000827	flanking_5UTR
5	rs2408871	2	0.34	0.1706	2.504	17/33	503/2445	0.001243	MEGF10	NM_032446	intron
5	rs248008	1	0.4318	0.2836	1.92	38/50	963/2433	0.003001	KCTD16	NM_020768	flanking_3UTR
5	rs2546324	1	0.4886	0.3165	2.064	43/45	1081/2335	0.0008128	MAT2B	NM_182796	flanking_3UTR
5	rs255334	2	0.2727	0.425	0.5074	24/64	1456/1970	0.003948	MCTP1	NM_001002796	intron
5	rs257685	2	0.3977	0.244	2.046	35/53	835/2587	0.0009098	MAT2B	NM_182796	flanking_3UTR
5	rs258839	1	0.4091	0.269	1.881	36/52	921/2503	0.004037	CTNND2	NM_001332	intron
5	rs26191	2	0.1395	0.2795	0.418	12/74	957/2467	0.004203	PRLR	NM_000949	flanking_5UTR
5	rs264766	1	0.1705	0.3243	0.4282	15/73	1111/2315	0.002661	ADAMTS6	NM_197941	flanking_3UTR
5	rs270627	2	0.1163	0.04089	3.086	10/76	136/3190	0.0006409	ADAMTS16	NM_139056	flanking_5UTR
5	rs272162	1	0.125	0.05143	2.635	11/77	176/3246	0.002554	ADAMTS16	NM_139056	flanking_5UTR
5	rs275828	2	0.3023	0.474	0.4808	26/60	1624/1802	0.001556	P18SRP	NM_173829	flanking_3UTR
5	rs282457	2	0.5119	0.3388	2.047	43/41	1160/2264	0.001235	MGC21644	NM_182960	flanking_3UTR
5	rs282462	2	0.4405	0.2747	2.079	37/47	908/2398	0.0008952	MGC21644	NM_182960	flanking_3UTR
5	rs286745	1	0.02273	0.001459	15.91	2/86	5/3421	9.75e-06	FBXL17	NM_022824	intron
5	rs2900625	2	0.2955	0.1766	1.955	26/62	605/2821	0.003796	SOX30	NM_007017	flanking_3UTR
5	rs2913732	1	0.3295	0.5006	0.4904	29/59	1715/1711	0.001693	ETEA	NM_014613	flanking_5UTR
5	rs2913815	1	0.2674	0.4207	0.5027	23/63	1438/1980	0.004713	HNRPAB	NM_004499	flanking_5UTR
5	rs2929720	1	0.5909	0.4247	1.957	52/36	1455/1971	0.001885	FLJ34047	NM_173669	intron
5	rs2937062	1	0.3182	0.479	0.5076	28/60	1641/1785	0.003074	SEMA6A	NM_020796	flanking_5UTR
5	rs2937067	1	0.6477	0.4787	2.002	57/31	1640/1786	0.001692	SEMA6A	NM_020796	flanking_5UTR
5	rs2964267	2	0.5795	0.4294	1.832	51/37	1471/1955	0.003584	FBXL7	NM_012304	intron
5	rs297191	2	0.6047	0.4304	2.024	52/34	1465/1939	0.001391	FLJ34047	NM_173669	intron
5	rs2972192	2	0.2614	0.1295	2.378	23/65	200/1344	0.0004238
5	rs2974621	1	0.2442	0.401	0.4826	21/65	1369/2045	0.003843	CEI	NM_178569	flanking_3UTR
5	rs31901	2	0.4318	0.2825	1.93	38/50	956/2428	0.002906	KCTD16	NM_020768	flanking_3UTR
5	rs32056	2	0.2159	0.1135	2.15	19/69	388/3030	0.00371	SGCD	NM_172244	intron
5	rs32196	2	0.5114	0.3418	2.015	45/43	1171/2255	0.001217	MGC21644	NM_182960	flanking_3UTR
5	rs32772	1	0.01136	0.0008757	13.11	1/87	3/3423	0.003943	PRLR	NM_000949	flanking_5UTR
5	rs33375	1	0.2727	0.1497	2.129	24/64	513/2913	0.001332	FGF18	NM_033649	flanking_3UTR
5	rs33951	1	0.3605	0.228	1.909	31/55	781/2645	0.00424	FGF1	NM_033137	flanking_3UTR
5	rs353951	2	0.6528	0.4697	2.123	47/25	1410/1592	0.004066	TBCA	NM_004607	flanking_5UTR
5	rs36825	1	0.01136	0.0005838	19.68	1/87	2/3424	0.0006256	MAN2A1	NM_002372	flanking_3UTR
5	rs3756725	1	0.25	0.1264	2.304	22/66	433/2993	0.0005997	SEMA5A	NM_003966	intron
5	rs3777185	1	0.3864	0.243	1.962	34/54	832/2592	0.002238	ELL2	NM_012081	intron
5	rs3815768	1	0.3864	0.2376	2.02	34/54	805/2583	0.001442	ELL2	NM_012081	coding
5	rs382190	1	0.1705	0.08348	2.256	15/73	286/3140	0.003876	PIK3R1	NM_181523	flanking_5UTR
5	rs3910188	2	0.6163	0.4547	1.926	53/33	1557/1867	0.003075	KCTD16	NM_020768	flanking_3UTR
5	rs3912137	2	0.09091	0.2175	0.3598	8/80	743/2673	0.004304	UGT3A2	NM_174914	flanking_3UTR
5	rs399945	2	0.4659	0.3183	1.868	41/47	1088/2330	0.002999	EFNA5	NM_001962	flanking_3UTR
5	rs407758	1	0.4545	0.3088	1.865	40/48	1058/2368	0.003221	FSTL4	NM_015082	intron
5	rs4141140	1	0.375	0.2323	1.982	33/55	796/2630	0.001894	TRPC7	NM_020389	flanking_5UTR
5	rs4143217	1	0.4318	0.2817	1.938	38/50	965/2461	0.002548	FLJ33360	NM_001001702	flanking_3UTR
5	rs42495	2	0.02273	0.1296	0.1562	2/86	444/2982	0.003298	SEMA5A	NM_003966	intron
5	rs4286636	2	0.1136	0.03335	3.716	10/78	114/3304	7.3e-05	ADAMTS16	NM_139056	flanking_5UTR
5	rs4286653	1	0.2326	0.09935	2.747	20/66	336/3046	4.88e-05	ARSI	NM_001012301	intron
5	rs4289561	1	0.5682	0.3981	1.989	50/38	1364/2062	0.0009631	CDH18	NM_004934	flanking_3UTR
5	rs4409091	2	0.3977	0.226	2.261	35/53	349/1195	0.000161
5	rs4443403	2	0.1932	0.09428	2.3	17/71	323/3103	0.001785	FOXD1	NM_004472	flanking_3UTR
5	rs445653	2	0.4205	0.28	1.866	37/51	958/2464	0.004032	ENC1	NM_003633	flanking_3UTR
5	rs446249	1	0.1818	0.3255	0.4606	16/72	1115/2311	0.004506	MTRR	NM_024010	flanking_3UTR
5	rs4485945	2	0.1818	0.07706	2.662	16/72	264/3162	0.0003019	CDH6	NM_004932	flanking_5UTR
5	rs4492113	2	0.3977	0.2274	2.244	35/53	779/2647	0.0001659	CDH18	NM_004934	flanking_3UTR
5	rs4499874	2	0.3953	0.2589	1.872	34/52	843/2413	0.004649	PTTG1	NM_004219	flanking_3UTR
5	rs4505935	1	0.01136	0.0005848	19.64	1/87	2/3418	0.0006333	NMUR2	NM_020167	flanking_5UTR
5	rs4640778	1	0.125	0.05371	2.517	11/77	184/3242	0.004445	IL12B	NM_002187	flanking_5UTR
5	rs466898	2	0.01136	0.1075	0.09545	1/87	368/3056	0.004532	EPB41L4A	NM_022140	flanking_5UTR
5	rs4700485	1	0.1023	0.2951	0.2721	9/79	1011/2415	0.0001036	MGC33648	NM_153706	flanking_5UTR
5	rs4704618	2	0.6023	0.4304	2.004	53/35	1471/1947	0.001166	C5orf12	NM_178276	intron
5	rs4704894	2	0.2386	0.124	2.213	21/67	424/2994	0.001462	ICF45	NM_017872	flanking_5UTR
5	rs4705284	1	0.25	0.1232	2.373	22/66	422/3004	0.000406	ADRB2	NM_000024	flanking_3UTR
5	rs4705286	2	0.375	0.2256	2.06	33/55	772/2650	0.0008481	SH3TC2	NM_024577	flanking_3UTR
5	rs4705292	1	0.375	0.2236	2.084	33/55	766/2660	0.0007003	SH3TC2	NM_024577	flanking_3UTR
5	rs4835646	2	0.3182	0.1967	1.905	28/60	674/2752	0.004739	HSPA9B	NM_004134	flanking_5UTR
5	rs4836131	1	0.4205	0.2568	2.099	37/51	395/1143	0.0008631
5	rs485710	1	0.2727	0.4293	0.4985	24/64	1470/1954	0.003778	KIAA1181	NM_001031711	flanking_5UTR
5	rs4866692	1	0.25	0.4092	0.4812	22/66	1402/2024	0.003001	CEI	NM_178569	flanking_3UTR
5	rs4920937	2	0.1932	0.3392	0.4665	17/71	1162/2264	0.003864	SEMA6A	NM_020796	flanking_5UTR
5	rs4921049	1	0.1477	0.311	0.3839	13/75	1065/2359	0.0009844	FLJ90650	NM_173800	intron
5	rs514627	2	0.5568	0.3978	1.902	49/39	1362/2062	0.003309	KIAA1181	NM_001031711	intron
5	rs518451	2	0.1364	0.05809	2.56	12/76	199/3227	0.002597	CDH6	NM_004932	flanking_3UTR
5	rs606537	1	0.1026	0.2349	0.3722	8/70	592/1928	0.004231	GABRB2	NM_000813	flanking_3UTR
5	rs631305	1	0.2841	0.1632	2.035	25/63	559/2867	0.002755	BHMT	NM_001713	flanking_5UTR
5	rs6450937	1	0.5682	0.3978	1.992	50/38	1363/2063	0.0009763	CDH18	NM_004934	flanking_3UTR
5	rs65407	2	0.1705	0.324	0.4287	15/73	1110/2316	0.002682	SDCCAG10	NM_005869	flanking_3UTR
5	rs6555596	1	0.03409	0.007059	4.965	3/85	24/3376	0.004132	TRIP13	NM_004237	flanking_3UTR
5	rs6579927	2	0.6023	0.4445	1.893	53/35	1521/1901	0.004355	NMUR2	NM_020167	flanking_3UTR
5	rs6594929	1	0.2955	0.1734	1.999	26/62	593/2827	0.003157	FLJ90650	NM_173800	intron
5	rs6595552	1	0.6477	0.4837	1.963	57/31	1657/1769	0.002308	ZNF608	NM_020747	flanking_5UTR
5	rs6861375	2	0.03409	0.007009	5	3/85	24/3400	0.003937	HAND1	NM_004821	flanking_5UTR
5	rs6865279	1	0.1591	0.0751	2.33	14/74	257/3165	0.003501	CDH12	NM_004061	flanking_3UTR
5	rs6865834	2	0.4545	0.2922	2.019	40/48	1001/2425	0.001083	ADAMTS16	NM_139056	flanking_3UTR
5	rs6869225	2	0.01136	0.0002919	39.37	1/87	1/3425	1.7e-05	RAP80	NM_016290	intron
5	rs6869328	2	0.1591	0.07618	2.294	14/74	261/3165	0.004591	RASGRF2	NM_006909	intron
5	rs6869863	2	0.3295	0.1926	2.061	29/59	656/2750	0.001663	ZNF608	NM_020747	flanking_5UTR
5	rs6870395	2	0.07955	0.2201	0.3063	7/81	754/2672	0.001508	ZNF608	NM_020747	flanking_3UTR
5	rs6870730	1	0.1932	0.3406	0.4635	17/71	1167/2259	0.003573	SEMA6A	NM_020796	flanking_5UTR
5	rs6872359	1	0.1842	0.3424	0.4336	14/62	867/1665	0.003025	C5orf12	NM_178276	flanking_5UTR
5	rs6874401	1	0.2955	0.4533	0.5058	26/62	1553/1873	0.002985	AP3S1	NM_001284	flanking_3UTR
5	rs6881736	1	0.6023	0.4448	1.89	53/35	1524/1902	0.003948	TBCA	NM_004607	flanking_5UTR
5	rs6883195	2	0.2273	0.4154	0.414	20/68	1423/2003	0.0004221	ZNF608	NM_020747	flanking_3UTR
5	rs6885281	2	0.3182	0.181	2.112	28/60	620/2806	0.001149	KCTD16	NM_020768	flanking_3UTR
5	rs6890267	2	0.1395	0.04874	3.165	12/74	167/3259	0.0001233	DOCK2	NM_004946	intron
5	rs6891435	1	0.1136	0.03972	3.1	10/78	136/3288	0.0006578	C5orf3	NM_018691	flanking_3UTR
5	rs698060	2	0.6023	0.4364	1.956	53/35	1495/1931	0.002063	CCNH	NM_001239	flanking_5UTR
5	rs702620	2	0.07955	0.2259	0.2961	7/81	774/2652	0.001073	ARFRP2	NM_019087	intron
5	rs706008	2	0.2727	0.1594	1.978	24/64	546/2880	0.004799	BASP1	NM_006317	flanking_3UTR
5	rs710109	1	0.2727	0.1553	2.04	24/64	527/2867	0.002496	KIAA1181	NM_001031711	intron
5	rs710375	1	0.2273	0.3825	0.4749	20/68	1308/2112	0.0031	CCNH	NM_001239	flanking_5UTR
5	rs714058	1	0.1477	0.2887	0.427	13/75	988/2434	0.004347	ADAMTS6	NM_197941	flanking_3UTR
5	rs717076	1	0.4286	0.2849	1.883	36/48	972/2440	0.004818	MGC21644	NM_182960	flanking_3UTR
5	rs7341022	1	0.05682	0.1834	0.2682	5/83	628/2796	0.002466	ANKH	NM_054027	flanking_5UTR
5	rs748464	1	0.2386	0.13	2.098	21/67	445/2979	0.003084	GLRA1	NM_000171	flanking_5UTR
5	rs755573	1	0.4432	0.2939	1.912	39/49	1007/2419	0.002151	ADAMTS16	NM_139056	intron
5	rs7707385	2	0.3864	0.251	1.879	34/54	860/2566	0.004292	CDH12	NM_004061	flanking_3UTR
5	rs7707427	2	0.5698	0.41	1.906	49/37	1403/2019	0.003745	RAD1	NM_001033673	flanking_3UTR
5	rs7707626	1	0.01136	0.0005838	19.68	1/87	2/3424	0.0006256	CDH12	NM_004061	intron
5	rs7709474	2	0.5682	0.3961	2.006	50/38	1357/2069	0.0008371	CDH18	NM_004934	flanking_3UTR
5	rs7710975	2	0.03846	0.1622	0.2067	3/75	552/2852	0.003555	CDH10	NM_006727	flanking_5UTR
5	rs7717348	1	0.3864	0.2519	1.87	34/54	862/2560	0.004616	ELL2	NM_012081	flanking_5UTR
5	rs7718486	2	0.1279	0.2961	0.3487	11/75	1012/2406	0.0009838	LOC441120	NM_001013718	flanking_3UTR
5	rs7718745	1	0.03409	0.005254	6.682	3/85	18/3408	0.0005089	ZNF608	NM_020747	flanking_3UTR
5	rs7719574	1	0.2273	0.3911	0.4579	20/68	1340/2086	0.001693	CDH10	NM_006727	flanking_5UTR
5	rs7721883	1	0.6136	0.4635	1.838	54/34	1588/1838	0.004829	LOC51334	NM_016644	flanking_5UTR
5	rs7722881	1	0.3295	0.4924	0.5067	29/59	1687/1739	0.002321	FLJ90650	NM_173800	flanking_5UTR
5	rs7726893	1	0.2159	0.1108	2.211	19/69	171/1373	0.0031
5	rs7727759	2	0.125	0.2629	0.4006	11/77	898/2518	0.003677	FBXL7	NM_012304	flanking_3UTR
5	rs7728464	1	0.125	0.2706	0.3851	11/77	927/2499	0.002433	PRLR	NM_000949	flanking_5UTR
5	rs7733250	2	0.1705	0.07706	2.461	15/73	264/3162	0.001493	CDH6	NM_004932	flanking_3UTR
5	rs7733314	1	0.01136	0.0002919	39.37	1/87	1/3425	1.7e-05	PTTG1	NM_004219	flanking_3UTR
5	rs7735535	1	0.1136	0.03943	3.123	10/78	135/3289	0.000659	PDZK3	NM_015022	flanking_5UTR
5	rs792975	2	0.2619	0.1417	2.149	22/62	479/2901	0.001649	KIAA1181	NM_001031711	intron
5	rs873592	1	0.2045	0.08484	2.774	18/70	131/1413	0.0001707
5	rs882142	1	0.1136	0.2605	0.3639	10/78	892/2532	0.001548	TAS2R1	NM_019599	flanking_5UTR
5	rs918460	1	0.622	0.4457	2.046	51/31	1353/1683	0.00343	NMUR2	NM_020167	flanking_3UTR
5	rs918462	2	0.4545	0.2804	2.139	40/48	960/2464	0.0003969	NMUR2	NM_020167	flanking_3UTR
5	rs9292477	1	0.01136	0	NA	1/87	0/3426	4.34e-10	FLJ14054	NM_024563	flanking_3UTR
5	rs9292587	1	0.1364	0.2776	0.4109	12/76	951/2475	0.003594	PRLR	NM_000949	flanking_5UTR
5	rs9293809	2	0.5114	0.3625	1.84	45/43	1242/2184	0.00369	C5orf12	NM_178276	flanking_5UTR
5	rs930398	1	0.5909	0.4358	1.87	52/36	1493/1933	0.003492	GRIA1	NM_000827	flanking_5UTR
5	rs9324964	2	0.2738	0.4562	0.4495	23/61	1541/1837	0.0009423	KCTD16	NM_020768	flanking_3UTR
5	rs961847	2	0.1023	0.301	0.2646	9/79	1030/2392	6.38e-05	MGC33648	NM_153706	flanking_5UTR
5	rs961848	2	0.09091	0.2408	0.3153	8/80	825/2601	0.001061	MGC33648	NM_153706	flanking_5UTR
5	rs9637779	2	0.3977	0.2274	2.244	35/53	778/2644	0.000162	CDH18	NM_004934	flanking_3UTR
5	rs9637926	2	0.3953	0.2603	1.858	34/52	888/2524	0.004696	SPOCK	NM_004598	flanking_3UTR
5	rs965561	2	0.5795	0.4219	1.889	51/37	1436/1968	0.002913	GRIA1	NM_000827	flanking_5UTR
5	rs9686327	1	0.05682	0.1853	0.2648	5/83	635/2791	0.002192	ANKH	NM_054027	flanking_5UTR
5	rs970456	2	0.3068	0.1781	2.043	27/61	610/2816	0.001894	SH3RF2	NM_152550	flanking_5UTR
6	rs9397463	1	0.2614	0.1437	2.109	23/65	492/2932	0.002274	ESR1	NM_000125	intron
6	rs10085239	2	0.25	0.1378	2.086	22/66	472/2954	0.002314	TINAG	NM_014464	flanking_5UTR
6	rs10214694	1	0.07955	0.01985	4.268	7/81	68/3358	0.0001358	CDKAL1	NM_017774	intron
6	rs1041915	2	0.1591	0.07389	2.371	14/74	253/3171	0.003242	ARHGAP18	NM_033515	intron
6	rs10455965	1	0.4659	0.2962	2.073	41/47	455/1081	0.001606
6	rs10457421	2	0.2614	0.1431	2.119	23/65	490/2934	0.001521	GJA1	NM_000165	flanking_3UTR
6	rs10484546	2	0.05682	0.1786	0.2771	5/83	611/2811	0.003148	OR5V1	NM_030876	flanking_5UTR
6	rs10484646	1	0.09091	0.02831	3.432	8/80	97/3329	0.0006156	C6orf142	NM_138569	flanking_3UTR
6	rs10484798	2	0.07955	0.2032	0.339	7/81	696/2730	0.004604	IL22RA2	NM_052962	intron
6	rs10484938	1	0.02273	0.1384	0.1448	2/86	474/2952	0.001831	EGFL11	NM_198283	intron
6	rs10944808	2	0.2093	0.3751	0.441	18/68	1267/2111	0.002122	EGFL11	NM_198283	intron
6	rs10945192	2	0.6477	0.4895	1.918	57/31	1677/1749	0.002828	COL19A1	NM_001858	intron
6	rs10946155	2	0.5	0.3438	1.908	44/44	1178/2248	0.002315	MGC35308	NM_175922	flanking_5UTR
6	rs11154474	2	0.1477	0.0602	2.706	13/75	206/3216	0.0006347	LAMA2	NM_000426	intron
6	rs11242914	2	0.4048	0.2493	2.047	34/50	761/2291	0.002258	SEC5L1	NM_018303	3UTR
6	rs1140809	2	0.6364	0.4396	2.231	56/32	1506/1920	0.0003098	C6orf134	NM_024909	3UTR
6	rs11750990	2	0.07955	0.02685	3.132	7/81	92/3334	0.002759	GJA1	NM_000165	flanking_3UTR
6	rs11755888	2	0.3864	0.2128	2.329	34/54	729/2697	9.68e-05	TCBA1	NM_153355	intron
6	rs11760199	2	0.5	0.3277	2.051	44/44	506/1038	0.0007036
6	rs11967530	1	0.01136	0.0008757	13.11	1/87	3/3423	0.003943	EPB41L2	NM_001431	intron
6	rs12182899	2	0.3523	0.2157	1.977	31/57	739/2687	0.002368	SASH1	NM_015278	flanking_3UTR
6	rs12190231	1	0.3864	0.2244	2.176	34/54	346/1196	0.0006318
6	rs12194513	1	0.2045	0.1019	2.267	18/70	349/3077	0.001862	TBN	NM_138572	intron
6	rs12195643	1	0.02273	0.1351	0.1488	2/86	463/2963	0.002025	BMP5	NM_021073	flanking_5UTR
6	rs12196156	1	0.3523	0.2005	2.168	31/57	687/2739	0.0004645	NOX3	NM_015718	intron
6	rs12199332	1	0.3068	0.1846	1.955	27/61	632/2792	0.003187	ARID1B	NM_017519	intron
6	rs12201990	1	0.25	0.1422	2.01	22/66	487/2937	0.003788	GJA1	NM_000165	flanking_3UTR
6	rs12202707	2	0.02273	0.1349	0.1491	2/86	462/2962	0.002057	BMP5	NM_021073	flanking_5UTR
6	rs12203183	1	0.08537	0.2098	0.3516	7/75	240/904	0.004017
6	rs12203907	2	0.3864	0.2179	2.26	34/54	744/2670	0.0001604	TCBA1	NM_153355	intron
6	rs12207548	1	0.1591	0.2977	0.4463	14/74	1020/2406	0.00477	CDKN1A	NM_000389	flanking_3UTR
6	rs12209355	1	0.2614	0.1489	2.022	23/65	510/2914	0.003098	GJA1	NM_000165	flanking_3UTR
6	rs1223524	2	0.03409	0.006713	5.222	3/85	23/3403	0.002976	PHACTR1	NM_030948	intron
6	rs12523828	2	0.1591	0.06962	2.528	14/74	236/3154	0.0008851	LOC221711	NM_194299	intron
6	rs12529070	2	0.2093	0.4037	0.3909	18/68	1250/1846	9.34e-05	C6orf210	NM_020381	flanking_3UTR
6	rs1264432	2	0.4205	0.2815	1.851	37/51	964/2460	0.004553	ABCF1	NM_001025091	flanking_3UTR
6	rs1264547	1	0.3523	0.221	1.918	31/57	757/2669	0.003417	RPP21	NM_024839	flanking_3UTR
6	rs1264551	1	0.3523	0.2212	1.914	31/57	758/2668	0.003546	RPP21	NM_024839	flanking_3UTR
6	rs12660111	1	0.05682	0.1783	0.2775	5/83	611/2815	0.00319	OR5U1	NM_030946	flanking_3UTR
6	rs13198941	2	0.2558	0.1335	2.232	22/64	205/1331	0.001469
6	rs13203580	1	0.02273	0.1308	0.1546	2/86	448/2978	0.002971	EGFL11	NM_198283	intron
6	rs13210795	1	0.3182	0.1944	1.934	28/60	666/2760	0.003265	RBM24	NM_153020	flanking_5UTR
6	rs13216134	2	0.2045	0.1001	2.311	18/70	343/3083	0.001416	ESR1	NM_000125	intron
6	rs13217057	1	0.3295	0.1891	2.107	29/59	648/2778	0.0009095	MAP3K7	NM_003188	flanking_5UTR
6	rs1330106	1	0.3864	0.2376	2.02	34/54	814/2612	0.001123	MAN1A1	NM_005907	flanking_5UTR
6	rs1335631	2	0.4535	0.2824	2.108	39/47	967/2457	0.0005003	SLC35B3	NM_015948	intron
6	rs1417499	2	0.01136	0.0008757	13.11	1/87	3/3423	0.003943	CRISP1	NM_001131	flanking_5UTR
6	rs1535226	2	0.07955	0.2061	0.3329	7/81	706/2720	0.003044	HTR1E	NM_000865	flanking_5UTR
6	rs1570077	2	0.3295	0.2061	1.894	29/59	706/2720	0.004641	FLJ41841	NM_207499	intron
6	rs1623209	1	0.2955	0.1527	2.328	26/62	523/2903	0.0003328	PARK2	NM_004562	intron
6	rs1632348	2	0.01136	0.0005838	19.68	1/87	2/3424	0.0006256	HTR1B	NM_000863	flanking_3UTR
6	rs17060063	2	0.01136	0.0008762	13.11	1/87	3/3421	0.003956	AKAP7	NM_016377	intron
6	rs17061291	2	0.03409	0.002919	12.06	3/85	10/3416	1.89e-06	ASCC3	NM_006828	flanking_5UTR
6	rs17068331	1	0.3636	0.2347	1.864	32/56	804/2622	0.004996	HECA	NM_016217	flanking_5UTR
6	rs17134028	1	0.1477	0.06305	2.576	13/75	216/3210	0.001236	SEC5L1	NM_018303	intron
6	rs17277929	2	0.2841	0.1629	2.04	25/63	558/2868	0.002846	PIP3-E	NM_015553	3UTR
6	rs17615141	2	0.02326	0.002931	8.1	2/84	10/3402	0.001426	HLA-DQA2	NM_020056	flanking_5UTR
6	rs17636630	2	0.3953	0.2294	2.196	34/52	786/2640	0.0002753	MAN1A1	NM_005907	flanking_5UTR
6	rs17653941	2	0.3295	0.2036	1.923	29/59	697/2727	0.003242	GJA1	NM_000165	flanking_3UTR
6	rs1883931	1	0.4091	0.2589	1.982	36/52	887/2539	0.001374	TRAM2	NM_012288	intron
6	rs1971444	2	0.3864	0.249	1.899	34/54	853/2573	0.003162	CDYL	NM_004824	flanking_5UTR
6	rs1997703	1	0.2841	0.1585	2.107	25/63	543/2883	0.001215	MAP3K5	NM_005923	intron
6	rs200250	2	0.05682	0.01606	3.69	5/83	55/3369	0.004479	TFAP2D	NM_172238	flanking_5UTR
6	rs2063677	1	0.3864	0.248	1.91	34/54	849/2575	0.002904	CDYL	NM_004824	flanking_5UTR
6	rs2076189	1	0.2273	0.3765	0.487	20/68	1290/2136	0.004524	C6orf105	NM_032744	flanking_5UTR
6	rs2082105	1	0.2386	0.1294	2.109	21/67	443/2981	0.002966	PKHD1	NM_138694	intron
6	rs2130700	1	0.04545	0.1667	0.2381	4/84	571/2855	0.002208	BAI3	NM_001704	flanking_5UTR
6	rs2144025	1	0.2273	0.1251	2.057	20/68	428/2994	0.004809	ESR1	NM_000125	intron
6	rs2207232	2	0.2045	0.09982	2.319	18/70	342/3084	0.001407	ESR1	NM_000125	intron
6	rs2237270	2	0.2955	0.1591	2.217	26/62	545/2881	0.0004372	MAP3K5	NM_005923	intron
6	rs2249751	1	0.2273	0.1246	2.066	20/68	427/2999	0.004486	RIMS1	NM_014989	intron
6	rs2294478	2	0.6477	0.4802	1.991	57/31	1645/1781	0.00208	COL11A2	NM_080679	flanking_3UTR
6	rs2327085	1	0.4432	0.2815	2.031	39/49	964/2460	0.0008551	SLC35B3	NM_015948	flanking_3UTR
6	rs2327508	1	0.2045	0.3473	0.4832	18/70	1190/2236	0.004923	HIVEP1	NM_002114	intron
6	rs234482	2	0	0.09282	0	0/88	318/3108	0.00288	TCBA1	NM_153355	intron
6	rs2357760	2	0.4773	0.3284	1.867	42/46	1125/2301	0.003457	MAN1A1	NM_005907	flanking_5UTR
6	rs2473689	1	0.01136	0.0005838	19.68	1/87	2/3424	0.0006256	HDGFL1	NM_138574	flanking_3UTR
6	rs2474152	2	0.1477	0.06046	2.694	13/75	207/3217	0.0005914	PHACTR2	NM_014721	intron
6	rs2517448	1	0.4545	0.3149	1.813	40/48	1079/2347	0.004903	C6orf15	NM_014070	flanking_3UTR
6	rs2517552	2	0.4773	0.3078	2.053	42/46	1054/2370	0.0006385	C6orf205	NM_001010909	flanking_3UTR
6	rs2518322	2	0.3068	0.1709	2.148	27/61	585/2839	0.0007921	GRIK2	NM_021956	flanking_5UTR
6	rs2764267	1	0.3182	0.1707	2.268	28/60	584/2838	0.0002572	GRIK2	NM_021956	flanking_5UTR
6	rs2817350	2	0.02778	0.002703	10.54	2/70	9/3321	0.000204	TFAP2B	NM_003221	flanking_3UTR
6	rs2842519	1	0.03409	0.005546	6.329	3/85	19/3407	0.0007718	TEX27	NM_021943	intron
6	rs2844665	1	0.4773	0.3179	1.959	42/46	1089/2337	0.001403	C6orf205	NM_001010909	flanking_3UTR
6	rs303080	1	0.2674	0.1384	2.274	23/63	474/2952	0.0006316	MGC40222	NM_152738	flanking_5UTR
6	rs3094065	1	0.2093	0.1043	2.273	18/68	357/3065	0.001686	TRIM39	NM_021253	flanking_5UTR
6	rs3094138	2	0.2273	0.1205	2.146	20/68	413/3013	0.002139	TRIM26	NM_003449	flanking_5UTR
6	rs3094682	1	0.2841	0.1438	2.363	25/63	222/1322	0.0004636
6	rs3117073	2	0.3977	0.2563	1.916	35/53	878/2548	0.003479	OR2H2	NM_007160	flanking_5UTR
6	rs3130501	1	0.3409	0.2099	1.947	30/58	719/2707	0.003354	POU5F1	NM_002701	flanking_3UTR
6	rs3130685	1	0.3182	0.4936	0.4788	28/60	1689/1733	0.0008673	HLA-C	NM_002117	flanking_3UTR
6	rs3130933	1	0.1932	0.1002	2.151	17/71	343/3081	0.004576	POU5F1	NM_203289	flanking_3UTR
6	rs316156	2	0.2907	0.1623	2.116	25/61	556/2870	0.00138	GSTA4	NM_001512	flanking_3UTR
6	rs3177253	1	0.1023	0.2507	0.3404	9/79	859/2567	0.001425	PECI	NM_006117	coding
6	rs3180196	2	0.2614	0.1421	2.135	23/65	487/2939	0.001366	C6orf79	NM_001031713	coding
6	rs3737278	1	0.02273	0.003505	6.612	2/86	12/3412	0.004635	PAK1IP1	NM_017906	flanking_5UTR
6	rs3778002	1	0.1477	0.06754	2.393	13/75	231/3189	0.003158	SART2	NM_013352	intron
6	rs3778089	1	0.2045	0.1068	2.151	18/70	363/3037	0.003612	ESR1	NM_000125	intron
6	rs3799584	2	0.4773	0.3039	2.091	42/46	1040/2382	0.0005825	RPS6KA2	NM_021135	intron
6	rs3812236	2	0.2955	0.4521	0.5082	26/62	1548/1876	0.003063	MDGA1	NM_153487	intron
6	rs4236005	2	0.2386	0.4279	0.4191	21/67	1466/1960	0.0004477	SOX4	NM_003107	flanking_5UTR
6	rs4296857	1	0.03409	0.003503	10.04	3/85	12/3414	1.33e-05	CD109	NM_133493	flanking_3UTR
6	rs452651	1	0.3295	0.1994	1.974	29/59	683/2743	0.002983	FNDC1	NM_032532	intron
6	rs4632860	1	0.1364	0.3283	0.323	12/76	505/1033	0.0002922
6	rs470345	1	0.01136	0.0008757	13.11	1/87	3/3423	0.003943	MGC40222	NM_152738	flanking_5UTR
6	rs470687	1	0.01136	0.0008757	13.11	1/87	3/3423	0.003943	MGC40222	NM_152738	flanking_5UTR
6	rs4707880	2	0.05952	0.01582	3.938	5/79	23/1431	0.003276
6	rs4710069	2	0.4659	0.3199	1.855	41/47	1096/2330	0.004421	RPS6KA2	NM_021135	intron
6	rs4710123	2	0.03409	0.004086	8.602	3/85	14/3412	5.94e-05	RPS6KA2	NM_001006932	flanking_3UTR
6	rs4710524	1	0.1932	0.3535	0.4379	17/71	1211/2215	0.002275	EGFL11	NM_198283	intron
6	rs4840039	1	0.01136	0.0002919	39.37	1/87	1/3425	1.7e-05	C6orf111	NM_032870	flanking_5UTR
6	rs492958	1	0.3977	0.2396	2.095	35/53	370/1174	0.0009338
6	rs4946640	2	0.5	0.3491	1.865	43/43	1196/2230	0.004064	HACE1	NM_020771	flanking_3UTR
6	rs517819	1	0.1705	0.06355	3.028	15/73	98/1444	0.0001246
6	rs626516	2	0.1047	0.2354	0.3797	9/77	805/2615	0.004801	STK38	NM_007271	intron
6	rs6454980	2	0.01136	0.0008757	13.11	1/87	3/3423	0.003943	EPHA7	NM_004440	flanking_5UTR
6	rs659025	1	0.1548	0.3009	0.4255	13/71	1029/2391	0.003661	PECI	NM_006117	intron
6	rs676683	1	0.1705	0.3128	0.4514	15/73	483/1061	0.003979
6	rs6904753	1	0.2841	0.1602	2.08	25/63	549/2877	0.001567	MAP3K5	NM_005923	intron
6	rs6910034	1	0.6136	0.4626	1.845	54/34	1585/1841	0.004843	HACE1	NM_020771	flanking_3UTR
6	rs6910397	2	0.4167	0.2622	2.01	35/49	794/2234	0.002308	MAN1A1	NM_005907	flanking_3UTR
6	rs6912892	2	0.3182	0.1888	2.004	28/60	647/2779	0.002279	CCNC	NM_001013399	flanking_3UTR
6	rs6915111	1	0.2273	0.1001	2.645	20/68	338/3040	0.0001224	FBXO5	NM_012177	flanking_3UTR
6	rs6918242	1	0.375	0.2418	1.881	33/55	828/2596	0.003661	CDYL	NM_004824	flanking_5UTR
6	rs6922801	1	0.01136	0.0002921	39.34	1/87	1/3423	1.71e-05	OR12D2	NM_013936	flanking_3UTR
6	rs6922822	2	0.3409	0.2166	1.871	30/58	742/2684	0.004546	C6orf79	NM_022102	intron
6	rs6922858	2	0.2159	0.1176	2.066	19/69	403/3023	0.004271	SEC5L1	NM_018303	flanking_5UTR
6	rs6925628	2	0.25	0.1343	2.149	22/66	460/2966	0.001973	MCM3	NM_002388	flanking_5UTR
6	rs6926649	1	0.01136	0	NA	1/87	0/3426	4.34e-10	FUT9	NM_006581	intron
6	rs6927426	1	0.01136	0.0008757	13.11	1/87	3/3423	0.003943	PHACTR1	NM_030948	intron
6	rs6930033	2	0.05682	0.1786	0.277	5/83	612/2814	0.003126	OR5V1	NM_030876	coding
6	rs6932864	1	0.2045	0.1084	2.116	18/70	371/3053	0.004462	ESR1	NM_000125	intron
6	rs6937549	1	0.3068	0.1722	2.128	27/61	590/2836	0.001093	LOC441177	NM_001013720	flanking_5UTR
6	rs6942175	2	0.02273	0.002627	8.829	2/86	9/3417	0.0008434	HACE1	NM_020771	flanking_3UTR
6	rs726281	2	0.4205	0.2668	1.994	37/51	914/2512	0.001498	ESR1	NM_000125	intron
6	rs729986	1	0.1977	0.09988	2.22	17/69	342/3082	0.002815	AGPAT4	NM_001012733	intron
6	rs7453313	2	0.5	0.3242	2.085	44/44	1110/2314	0.0005474	SLC35B3	NM_015948	flanking_5UTR
6	rs750997	1	0.1136	0.2475	0.3898	10/78	848/2578	0.003532	SYNJ2	NM_003898	intron
6	rs7738961	1	0.1705	0.064	3.005	15/73	218/3188	5.76e-05	C6orf157	NM_198920	intron
6	rs7747934	2	0.3636	0.2218	2.005	32/56	760/2666	0.001843	ARID1B	NM_017519	flanking_5UTR
6	rs7751208	1	0.06818	0.225	0.252	6/82	771/2655	0.0004543	HTR1E	NM_000865	flanking_5UTR
6	rs7751898	2	0.09524	0.2298	0.3528	8/76	347/1163	0.003471
6	rs7760943	2	0.3523	0.2188	1.942	31/57	749/2675	0.003038	ARHGAP18	NM_033515	flanking_3UTR
6	rs7769790	2	0.01136	0.0002921	39.34	1/87	1/3423	1.71e-05	ARG1	NM_000045	flanking_5UTR
6	rs7771286	2	0.02273	0.002919	7.944	2/86	10/3416	0.00163	C6orf141	NM_153344	flanking_5UTR
6	rs7776094	1	0.1818	0.08114	2.516	16/72	278/3148	0.0007474	C6orf157	NM_198920	intron
6	rs7776358	2	0.4091	0.2344	2.261	36/52	803/2623	0.0001809	PTPRK	NM_002844	intron
6	rs823727	1	0.4767	0.3285	1.863	41/45	1105/2259	0.004167	RBM24	NM_153020	flanking_5UTR
6	rs853190	1	0.125	0.2589	0.4089	11/77	887/2539	0.00407	PECI	NM_006117	flanking_5UTR
6	rs911959	2	0.3864	0.2137	2.317	34/54	732/2694	0.0001055	TCBA1	NM_153355	intron
6	rs911979	2	0.07955	0.2002	0.3452	7/81	686/2740	0.004936	SASH1	NM_015278	flanking_3UTR
6	rs9261588	1	0.2159	0.1045	2.36	19/69	358/3068	0.0007598	FLJ45422	NM_001004349	flanking_5UTR
6	rs926777	1	0.4205	0.2393	2.306	37/51	820/2606	0.0001021	ESR1	NM_000125	intron
6	rs9276370	2	0.5568	0.4003	1.883	49/39	618/926	0.004081
6	rs9294264	1	0.1705	0.08435	2.23	15/73	289/3137	0.004829	C6orf157	NM_198920	flanking_3UTR
6	rs9294265	1	0.1818	0.07979	2.563	16/72	270/3114	0.0005946	C6orf157	NM_198920	intron
6	rs9295783	1	0.01136	0.0005838	19.68	1/87	2/3424	0.0006256	ZNF311	NM_001010877	coding
6	rs9296245	2	0.01136	0.0008757	13.11	1/87	3/3423	0.003943	BTBD9	NM_152733	intron
6	rs9320634	1	0.3409	0.1974	2.103	30/58	676/2748	0.001142	SLC35F1	NM_001029858	intron
6	rs9321003	2	0.1395	0.05867	2.602	12/74	201/3225	0.00218	TCBA1	NM_153355	intron
6	rs9322525	2	0.4091	0.2647	1.923	36/52	907/2519	0.002566	NOX3	NM_015718	flanking_5UTR
6	rs9328267	2	0.3864	0.2513	1.876	34/54	861/2565	0.003818	CDYL	NM_004824	flanking_5UTR
6	rs9344653	1	0.2614	0.147	2.053	23/65	227/1317	0.003912
6	rs9360341	2	0.04545	0.1951	0.1965	4/84	668/2756	0.0004124	BAI3	NM_001704	flanking_5UTR
6	rs9370236	1	0.2273	0.3778	0.4843	20/68	1293/2129	0.004421	LRRC1	NM_025168	intron
6	rs9371892	2	0.3409	0.1939	2.15	30/58	664/2760	0.0005792	NOX3	NM_015718	flanking_5UTR
6	rs9372627	1	0.2386	0.1328	2.047	21/67	204/1332	0.003605
6	rs9374579	1	0.4886	0.3298	1.942	43/45	1130/2296	0.001409	FRK	NM_002031	flanking_3UTR
6	rs9374704	2	0.375	0.2274	2.039	33/55	779/2647	0.001562	SLC35F1	NM_001029858	intron
6	rs9375339	2	0.3182	0.1911	1.975	28/60	649/2747	0.002843	TCBA1	NM_153355	intron
6	rs9376361	2	0.5227	0.3614	1.936	46/42	1238/2188	0.001969	CCDC28A	NM_015439	flanking_5UTR
6	rs9377079	2	0.3182	0.4883	0.489	28/60	1672/1752	0.001527	LOC389432	NM_001030060	flanking_3UTR
6	rs9377649	1	0.3409	0.209	1.958	30/58	716/2710	0.002752	HACE1	NM_020771	flanking_3UTR
6	rs9378403	1	0.3864	0.2411	1.982	34/54	826/2600	0.001498	KU-MEL-3	NM_001011540	flanking_5UTR
6	rs9380890	1	0.2273	0.1136	2.295	20/68	389/3035	0.001326	C6orf102	NM_145027	flanking_5UTR
6	rs9384333	1	0.3023	0.1576	2.316	26/60	533/2849	0.0003216	NOX3	NM_015718	flanking_5UTR
6	rs9389444	2	0.3182	0.1891	2.001	28/60	648/2778	0.002337	CCNC	NM_001013399	flanking_3UTR
6	rs9389574	2	0.1818	0.07578	2.71	16/72	117/1427	0.0005878
6	rs9390588	2	0.2955	0.1656	2.113	26/62	567/2857	0.001177	SASH1	NM_015278	flanking_3UTR
6	rs9396162	2	0.02273	0.135	0.149	2/86	462/2960	0.002047	BMP5	NM_021073	flanking_5UTR
6	rs9397900	1	0.25	0.136	2.117	22/66	466/2960	0.002111	C6orf71	NM_203395	flanking_5UTR
6	rs9398477	1	0.3605	0.2152	2.056	31/55	735/2681	0.001602	SLC35F1	NM_001029858	intron
6	rs9402098	2	0.07955	0.02744	3.063	7/81	94/3332	0.003706	LAMA2	NM_000426	intron
6	rs9402956	1	0.1477	0.06421	2.526	13/75	220/3206	0.001903	KIAA1244	NM_020340	flanking_3UTR
6	rs941661	2	0.05682	0.2093	0.2276	5/83	717/2709	0.0004718	HTR1E	NM_000865	flanking_5UTR
6	rs9444879	1	0.01163	0.0005841	20.13	1/85	2/3422	0.0005343	MAP3K7	NM_003188	flanking_5UTR
6	rs9445106	2	0.01136	0.0005838	19.68	1/87	2/3424	0.0006256	EPHA7	NM_004440	flanking_5UTR
6	rs9450576	2	0.0814	0.2054	0.3428	7/79	702/2716	0.003953	HTR1E	NM_000865	flanking_5UTR
6	rs9451887	2	0.04651	0.01168	4.127	4/82	40/3384	0.003906	EPHA7	NM_004440	flanking_3UTR
6	rs9451910	2	0.01136	0.0008762	13.11	1/87	3/3421	0.003956	EPHA7	NM_004440	flanking_3UTR
6	rs9452315	1	0.01136	0.0005838	19.68	1/87	2/3424	0.0006256	EPHA7	NM_004440	flanking_5UTR
6	rs9457187	2	0.4767	0.3186	1.949	41/45	1089/2329	0.002244	RPS6KA2	NM_021135	intron
6	rs9464052	2	0.0814	0.02744	3.141	7/79	94/3332	0.002969	TINAG	NM_014464	intron
6	rs9466004	1	0.1023	0.03074	3.592	9/79	105/3311	0.0001917	CDKAL1	NM_017774	intron
6	rs9469821	2	0.01136	0.0002919	39.37	1/87	1/3425	1.7e-05	C6orf106	NM_022758	flanking_5UTR
6	rs9473580	2	0.03409	0.006725	5.213	3/85	23/3397	0.003014	PHACTR1	NM_030948	intron
6	rs9478652	1	0.3523	0.2198	1.931	31/57	753/2673	0.00318	NOX3	NM_015718	intron
6	rs9480148	1	0.3068	0.1609	2.308	27/61	551/2873	0.0002483	NOX3	NM_015718	flanking_5UTR
6	rs9480149	1	0.3409	0.1901	2.203	30/58	651/2773	0.0004014	NOX3	NM_015718	flanking_5UTR
6	rs9480156	2	0.3068	0.1678	2.195	27/61	575/2851	0.0007784	NOX3	NM_015718	flanking_5UTR
6	rs9495342	2	0.2841	0.1666	1.986	25/63	563/2817	0.003666	HECA	NM_016217	flanking_5UTR
6	rs9498508	1	0.02273	0.002335	9.936	2/86	8/3418	0.0003839	ASCC3	NM_006828	flanking_5UTR
6	rs9499797	1	0.02273	0.002335	9.936	2/86	8/3418	0.0003839	HACE1	NM_020771	flanking_3UTR
6	rs9499810	1	0.01136	0.0008757	13.11	1/87	3/3423	0.003943	HACE1	NM_020771	flanking_3UTR
6	rs9503936	2	0.1818	0.3266	0.4581	16/72	1119/2307	0.004162	PECI	NM_006117	flanking_5UTR
6	rs9505390	1	0.01136	0.0005838	19.68	1/87	2/3424	0.0006256	EEF1E1	NM_004280	flanking_5UTR
6	rs9505394	1	0.125	0.04028	3.404	11/77	138/3288	6.79e-05	SEC5L1	NM_018303	flanking_5UTR
6	rs957218	1	0.3295	0.1902	2.093	29/59	649/2763	0.0009887	NOX3	NM_015718	flanking_5UTR
6	rs980657	1	0.3864	0.2144	2.307	34/54	734/2690	0.0001132	TCBA1	NM_153355	intron
6	rs986521	2	0.3523	0.2195	1.934	31/57	752/2674	0.003014	COL11A2	NM_080679	intron
6	rs994198	2	0.3182	0.1891	2.001	28/60	648/2778	0.002337	CCNC	NM_001013399	flanking_3UTR
7	rs7795101	2	0.3068	0.1778	2.047	27/61	609/2817	0.001698	SYPL1	NM_006754	flanking_5UTR
7	rs1001117	1	0.5	0.316	2.165	44/44	1082/2342	0.0002394	PRKAG2	NM_016203	intron
7	rs10215999	1	0.4318	0.2849	1.908	38/50	976/2450	0.002306	ETV1	NM_004956	flanking_3UTR
7	rs10227264	2	0.3295	0.2034	1.924	29/59	697/2729	0.003321	ACTR3B	NM_020445	flanking_3UTR
7	rs10227421	2	0.2386	0.1216	2.265	21/67	416/3006	0.001111	CAV1	NM_001753	flanking_3UTR
7	rs10229774	2	0.2727	0.4273	0.5026	24/64	1464/1962	0.003175	DPP6	NM_130797	flanking_5UTR
7	rs10238123	2	0.02273	0.003218	7.203	2/86	11/3407	0.002896	CNTNAP2	NM_014141	intron
7	rs10239061	1	0.2273	0.126	2.041	20/68	429/2977	0.004624	SEC8L1	NM_021807	intron
7	rs10240138	2	0.4886	0.3359	1.89	43/45	1150/2274	0.003185	PON2	NM_000305	flanking_5UTR
7	rs10241575	2	0.6795	0.4742	2.351	53/25	699/775	0.0005116
7	rs10249433	2	0.125	0.05196	2.607	11/77	178/3248	0.002408	FERD3L	NM_152898	flanking_5UTR
7	rs10256938	2	0.05682	0.1897	0.2574	5/83	649/2773	0.001485	CNTNAP2	NM_014141	intron
7	rs10258719	1	0.125	0.2766	0.3737	11/77	947/2477	0.001366	ATP6V0A4	NM_130841	coding
7	rs10264093	1	0.25	0.143	1.997	22/66	490/2936	0.004466	CDCA7L	NM_018719	flanking_5UTR
7	rs10264662	2	0.03409	0.1465	0.2056	3/85	502/2924	0.002711	CNTNAP2	NM_014141	intron
7	rs10264737	2	0.625	0.4477	2.056	50/30	1488/1836	0.002004	GRB10	NM_001001555	flanking_5UTR
7	rs10266135	1	0.1364	0.2728	0.4208	12/76	932/2484	0.004723	TES	NM_015641	flanking_3UTR
7	rs10266157	2	0.3068	0.1734	2.11	27/61	594/2832	0.001171	NDUFA4	NM_002489	flanking_3UTR
7	rs10271086	1	0.02273	0.001459	15.91	2/86	5/3421	9.75e-06	HGF	NM_000601	flanking_3UTR
7	rs10275409	2	0.01136	0.0008757	13.11	1/87	3/3423	0.003943	CALCR	NM_001742	flanking_5UTR
7	rs10279609	2	0.01136	0.0002926	39.28	1/87	1/3417	1.74e-05	EGFR	NM_201283	flanking_5UTR
7	rs10282626	2	0.05682	0.01286	4.625	5/83	44/3378	0.0004734	LOC401410	NM_001008742	flanking_5UTR
7	rs10487514	2	0.5795	0.4249	1.865	51/37	1455/1969	0.004499	TPK1	NM_022445	flanking_5UTR
7	rs10487574	2	0.314	0.1658	2.303	27/59	568/2858	0.0003109	ABCA13	NM_152701	flanking_3UTR
7	rs10488515	2	0.125	0.05283	2.561	11/77	181/3245	0.003227	DKFZP564O0523	NM_032120	intron
7	rs10500144	2	0.1705	0.07005	2.728	15/73	240/3186	0.0002778	TPK1	NM_022445	flanking_5UTR
7	rs10952784	2	0.3636	0.223	1.991	32/56	763/2659	0.001638	EZH2	NM_004456	flanking_5UTR
7	rs10953524	1	0.2632	0.4595	0.4201	20/56	635/747	0.0005646
7	rs11487092	1	0.06818	0.02015	3.558	6/82	69/3355	0.001861	LAMB4	NM_007356	intron
7	rs11563855	1	0.02273	0.002627	8.829	2/86	9/3417	0.0008434	CLDN12	NM_012129	flanking_3UTR
7	rs11767427	2	0.1932	0.09282	2.34	17/71	318/3108	0.001664	TPK1	NM_022445	flanking_5UTR
7	rs11767485	2	0.2614	0.1462	2.066	23/65	494/2884	0.002792	PKD1L1	NM_138295	flanking_5UTR
7	rs11767874	1	0.4659	0.3002	2.033	41/47	1028/2396	0.0007901	MPP6	NM_016447	flanking_5UTR
7	rs11767967	1	0.1591	0.05181	3.462	14/74	80/1464	1.83e-05
7	rs11773209	2	0.2159	0.3765	0.4559	19/69	1290/2136	0.002255	PTPRN2	NM_002847	intron
7	rs11981304	2	0.2875	0.4834	0.4312	23/57	1401/1497	0.0003425	MTPN	NM_145808	flanking_5UTR
7	rs12111965	1	0.01136	0.0008772	13.09	1/87	3/3417	0.00398	PRKAG2	NM_016203	intron
7	rs12333614	2	0.3182	0.4729	0.5202	28/60	1620/1806	0.004246	CDCA7L	NM_018719	flanking_5UTR
7	rs12533363	2	0.1477	0.05546	2.952	13/75	190/3236	0.0003352	STK31	NM_031414	flanking_3UTR
7	rs12533618	1	0.2273	0.1235	2.088	20/68	423/3003	0.003868	COBL	NM_015198	flanking_5UTR
7	rs12535485	1	0.1591	0.07301	2.402	14/74	250/3174	0.002822	MAGI2	NM_012301	intron
7	rs12674253	2	0.02273	0.002627	8.829	2/86	9/3417	0.0008434	ZNF588	NM_016220	flanking_3UTR
7	rs12707355	1	0.3864	0.2312	2.094	34/54	792/2634	0.0006447	HGF	NM_000601	flanking_3UTR
7	rs12718775	1	0.2159	0.3684	0.4722	19/69	1262/2164	0.004472	DKFZp564N2472	NM_182595	flanking_3UTR
7	rs12718975	1	0.02632	0.1641	0.1376	2/74	561/2857	0.001051	ECOP	NM_030796	flanking_5UTR
7	rs13233487	2	0.1395	0.06345	2.394	12/74	217/3203	0.004322	SPAM1	NM_153189	intron
7	rs13236243	2	0.09091	0.3114	0.2211	8/80	1067/2359	9.97e-06	AHR	NM_001621	flanking_5UTR
7	rs13240375	2	0.5114	0.3605	1.857	45/43	1235/2191	0.003933	HYAL4	NM_012269	flanking_5UTR
7	rs1404396	1	0.5116	0.3602	1.861	44/42	1216/2160	0.004209	ANKMY2	NM_020319	intron
7	rs1525678	1	0.4659	0.3096	1.945	41/47	1060/2364	0.002132	ETV1	NM_004956	flanking_3UTR
7	rs1527765	2	0.01136	0.1229	0.08204	1/87	421/3005	0.00147	GRM3	NM_000840	intron
7	rs1574549	2	0.4773	0.3123	2.01	42/46	1070/2356	0.001255	CALN1	NM_031468	flanking_3UTR
7	rs1641192	2	0.1705	0.3304	0.4164	15/73	1132/2294	0.001805	LOC222171	NM_175887	flanking_3UTR
7	rs17132255	2	0.01136	0.0005838	19.68	1/87	2/3424	0.0006256	MAD1L1	NM_001013836	intron
7	rs17137472	1	0.6744	0.4631	2.402	58/28	1567/1817	9.29e-05	AHR	NM_001621	flanking_5UTR
7	rs17154848	1	0.05682	0.01518	3.909	5/83	52/3374	0.002079	LAMB4	NM_007356	intron
7	rs17159755	2	0.01136	0.0008757	13.11	1/87	3/3423	0.003943	SEMA3D	NM_152754	flanking_5UTR
7	rs17159825	2	0.02273	0.003211	7.22	2/86	11/3415	0.002853	SEMA3D	NM_152754	flanking_5UTR
7	rs17162927	1	0.1932	0.09778	2.209	17/71	335/3091	0.003186	TRY1	NM_001001317	flanking_5UTR
7	rs17165921	2	0.02273	0.003503	6.616	2/86	12/3414	0.004619	GNG11	NM_004126	flanking_3UTR
7	rs17165925	1	0.02273	0.003503	6.616	2/86	12/3414	0.004619	GNG11	NM_004126	flanking_3UTR
7	rs17238891	2	0.1932	0.09614	2.251	17/71	329/3093	0.002563	CARD11	NM_032415	flanking_5UTR
7	rs17329088	2	0.3068	0.1646	2.246	27/61	564/2862	0.0004688	ABCA13	NM_152701	flanking_3UTR
7	rs17338902	1	0.1705	0.3318	0.4139	15/73	1136/2288	0.001173	DPP6	NM_130797	flanking_5UTR
7	rs17636163	2	0.2273	0.1079	2.432	20/68	367/3035	0.0005086	RSAFD1	NM_018264	flanking_3UTR
7	rs1860218	2	0.4773	0.2808	2.339	42/46	962/2464	5.56e-05	DPP6	NM_130797	flanking_5UTR
7	rs2001763	1	0.2955	0.4621	0.4882	26/62	1583/1843	0.001991	PTPRN2	NM_002847	intron
7	rs2023995	2	0.5795	0.4159	1.936	51/37	1424/2000	0.002376	TPK1	NM_022445	flanking_5UTR
7	rs2072184	2	0.25	0.1381	2.081	22/66	473/2953	0.003021	TWISTNB	NM_001002926	flanking_5UTR
7	rs2080301	2	0.4886	0.3391	1.863	43/45	1161/2263	0.003297	LOC222171	NM_175887	flanking_3UTR
7	rs2098112	1	0.5116	0.2779	2.722	44/42	937/2435	7.36e-06	DPP6	NM_130797	flanking_5UTR
7	rs2106431	1	0.1591	0.2968	0.4481	14/74	1017/2409	0.004587	FLJ20097	NM_017667	flanking_3UTR
7	rs2107890	2	0.2273	0.4034	0.435	20/68	1382/2044	0.0008562	TPK1	NM_022445	flanking_5UTR
7	rs2137502	1	0.01163	0.1308	0.07819	1/85	447/2971	0.001194	MMD2	NM_198403	intron
7	rs2158041	1	0.09091	0.2399	0.3169	8/80	818/2592	0.001255	AHR	NM_001621	intron
7	rs2158797	1	0.6477	0.4898	1.916	57/31	1675/1745	0.003445	GTF2IRD1	NM_016328	flanking_5UTR
7	rs2190073	2	0.1163	0.2775	0.3427	10/76	950/2474	0.0008764	TPK1	NM_022445	flanking_5UTR
7	rs2205168	2	0.3295	0.1954	2.024	29/59	297/1223	0.001908
7	rs2237547	2	0.1591	0.3001	0.4413	14/74	1028/2398	0.004071	GRM3	NM_000840	intron
7	rs2691529	2	0.3977	0.2443	2.043	35/53	837/2589	0.001129	MAGI2	NM_012301	intron
7	rs2697225	2	0.07955	0.2056	0.3339	7/81	704/2720	0.004359	SEMA3C	NM_006379	flanking_5UTR
7	rs2901963	2	0.4091	0.2662	1.908	36/52	912/2514	0.002909	DPP6	NM_130797	flanking_5UTR
7	rs2944398	1	0.1705	0.3129	0.4512	15/73	1072/2354	0.004355	CD36	NM_001001547	flanking_5UTR
7	rs2961258	2	0.6375	0.4862	1.858	51/29	1480/1564	0.004665	FLJ16237	NM_001004320	flanking_3UTR
7	rs2965402	2	0.3295	0.2009	1.955	29/59	688/2736	0.003436	DNAH11	NM_003777	intron
7	rs3213615	2	0.15	0.3068	0.3988	12/68	1032/2332	0.002354	HDAC9	NM_014707	intron
7	rs3757631	1	0.4091	0.252	2.054	36/52	863/2561	0.0007686	CACNA2D1	NM_000722	intron
7	rs3807732	2	0.1023	0.03415	3.222	9/79	117/3309	0.000605	MAGI2	NM_012301	intron
7	rs38101	1	0.06818	0.1898	0.3123	6/82	650/2774	0.003689	MAGI2	NM_012301	intron
7	rs38118	2	0.05682	0.1817	0.2714	5/83	622/2802	0.002389	MAGI2	NM_012301	intron
7	rs3857859	1	0.1477	0.06743	2.397	13/75	231/3195	0.00296	KLF14	NM_138693	flanking_3UTR
7	rs38819	2	0.3068	0.1827	1.98	27/61	626/2800	0.002815	LSM8	NM_016200	flanking_5UTR
7	rs38825	1	0.2727	0.1445	2.22	24/64	495/2931	0.0007422	LSM8	NM_016200	flanking_5UTR
7	rs4236215	1	0.5341	0.382	1.854	47/41	1308/2116	0.00396	RSAFD1	NM_018264	flanking_3UTR
7	rs4360236	1	0.2045	0.1071	2.143	18/70	364/3034	0.003982	POT1	NM_015450	intron
7	rs439124	1	0.407	0.2437	2.13	35/51	832/2582	0.0004305	CUTL1	NM_001913	intron
7	rs4410790	1	0.25	0.4068	0.4861	22/66	1392/2030	0.00304	AHR	NM_001621	flanking_5UTR
7	rs4504584	1	0.3068	0.1654	2.233	27/61	565/2851	0.0004727	ABCA13	NM_152701	flanking_3UTR
7	rs4718593	1	0.3977	0.2531	1.949	35/53	867/2559	0.002335	RSAFD1	NM_018264	flanking_3UTR
7	rs4719495	1	0.06818	0.206	0.282	6/82	705/2717	0.001763	AHR	NM_001621	flanking_5UTR
7	rs4720492	1	0.5341	0.3839	1.84	47/41	1312/2106	0.004223	LOC389458	NM_203393	flanking_3UTR
7	rs4723754	2	0.03409	0.1512	0.1981	3/85	518/2908	0.00245	AMPH	NM_001635	intron
7	rs4728265	2	0.6364	0.4553	2.093	56/32	1560/1866	0.0007091	CHCHD3	NM_017812	intron
7	rs4730139	1	0.2955	0.1776	1.942	26/62	608/2816	0.004059	SYPL1	NM_006754	flanking_5UTR
7	rs4731904	2	0.625	0.4521	2.02	55/33	1548/1876	0.001257	CHCHD3	NM_017812	intron
7	rs55388	2	0.01136	0.0002919	39.37	1/87	1/3425	1.7e-05	SEMA3C	NM_006379	flanking_5UTR
7	rs631738	1	0.1932	0.3396	0.4657	17/71	1162/2260	0.004286	SDK1	NM_152744	intron
7	rs6461315	2	0.1477	0.2855	0.4339	13/75	978/2448	0.004885	AHR	NM_001621	flanking_3UTR
7	rs6461851	1	0.2386	0.09837	2.873	21/67	337/3089	2.06e-05	C7orf9	NM_022150	flanking_3UTR
7	rs6464476	1	0.1932	0.09837	2.195	17/71	337/3089	0.003337	TRY1	NM_001001317	flanking_3UTR
7	rs6593252	1	0.5909	0.4171	2.019	52/36	1429/1997	0.0009828	GRB10	NM_001001555	flanking_5UTR
7	rs665163	1	0.1818	0.329	0.4533	16/72	1127/2299	0.004224	SDK1	NM_152744	intron
7	rs6942621	2	0.5455	0.3949	1.839	48/40	1353/2073	0.003937	ELMO1	NM_014800	flanking_5UTR
7	rs6943179	2	0.1628	0.07164	2.52	14/72	241/3123	0.001902	PKD1L1	NM_138295	flanking_3UTR
7	rs6953030	2	0.01136	0.0005841	19.67	1/87	2/3422	0.0006282	NPY	NM_000905	flanking_3UTR
7	rs6955164	1	0.06977	0.1979	0.3039	6/80	665/2695	0.003963	SEMA3C	NM_006379	flanking_5UTR
7	rs6960495	2	0.1818	0.08581	2.367	16/72	294/3132	0.002158	AUTS2	NM_015570	intron
7	rs6963035	1	0.2045	0.1074	2.137	18/70	368/3058	0.003991	TRY1	NM_001001317	flanking_3UTR
7	rs6964888	2	0.03409	0.007009	5	3/85	24/3400	0.003937	CACNA2D1	NM_000722	intron
7	rs6965508	1	0.2159	0.1168	2.082	19/69	399/3017	0.004859	MET	NM_000245	flanking_5UTR
7	rs6966298	1	0.2273	0.1174	2.211	20/68	401/3015	0.002278	AUTS2	NM_015570	flanking_5UTR
7	rs6976048	1	0.1364	0.2764	0.4133	12/76	947/2479	0.0035	TPK1	NM_022445	flanking_5UTR
7	rs6976603	1	0.2273	0.4133	0.4176	20/68	1415/2009	0.0005715	PTPRN2	NM_002847	intron
7	rs6976813	1	0.2045	0.1077	2.13	18/70	369/3057	0.004132	TRY1	NM_001001317	flanking_5UTR
7	rs6976829	1	0.2045	0.1077	2.13	18/70	369/3057	0.004132	TRY1	NM_001001317	flanking_5UTR
7	rs6978901	1	0.4432	0.2834	2.012	39/49	971/2455	0.001126	ETV1	NM_004956	flanking_3UTR
7	rs6980232	2	0.4318	0.2945	1.821	38/50	1009/2417	0.004695	ELMO1	NM_014800	flanking_5UTR
7	rs701323	2	0.125	0.2939	0.3432	11/77	1007/2419	0.0004145	SEMA3C	NM_006379	flanking_5UTR
7	rs717462	2	0.2955	0.1778	1.94	26/62	609/2817	0.004122	SYPL1	NM_006754	flanking_5UTR
7	rs7458326	2	0.1932	0.09343	2.323	17/71	313/3037	0.002191	DKFZp564N2472	NM_182595	flanking_3UTR
7	rs7782267	2	0.1364	0.3315	0.3184	12/76	1135/2289	9.58e-05	AHR	NM_001621	flanking_5UTR
7	rs7782610	1	0.25	0.1363	2.112	22/66	467/2959	0.002697	LOC401398	NM_001023566	flanking_3UTR
7	rs7784001	1	0.125	0.2776	0.3718	10/70	564/1468	0.0003341	HECW1	NM_015052	flanking_5UTR
7	rs7790233	2	0.5795	0.4074	2.005	51/37	629/915	0.00204
7	rs7790879	2	0.6395	0.455	2.125	55/31	1528/1830	0.0006906	CHCHD3	NM_017812	intron
7	rs7799164	1	0.04545	0.01081	4.359	4/84	37/3387	0.002651	MULK	NM_018238	flanking_5UTR
7	rs7806320	1	0.314	0.4769	0.502	27/59	1631/1789	0.002321	MAGI2	NM_012301	intron
7	rs7809779	1	0.25	0.1276	2.28	22/66	437/2989	0.000967	FLJ35834	NM_178827	flanking_3UTR
7	rs7811989	1	0.09091	0.273	0.2663	8/80	932/2482	0.0001346	AHR	NM_001621	intron
7	rs7812181	2	0.2558	0.1429	2.061	22/64	488/2926	0.003232	ABCB5	NM_178559	intron
7	rs848855	1	0.1047	0.2714	0.3138	9/77	925/2483	0.0006476	LOC154907	NM_001024607	flanking_5UTR
7	rs848866	1	0.1136	0.268	0.3503	10/78	918/2508	0.001339	LOC154907	NM_001024607	flanking_5UTR
7	rs853052	1	0.125	0.2922	0.346	11/77	1000/2422	0.0004527	SEMA3C	NM_006379	flanking_5UTR
7	rs854734	2	0.2955	0.1713	2.028	26/62	587/2839	0.002379	PON1	NM_000446	flanking_3UTR
7	rs868896	2	0.5909	0.4347	1.879	52/36	1464/1904	0.003339	CARD11	NM_032415	flanking_3UTR
7	rs869552	2	0.4419	0.281	2.026	38/48	962/2462	0.001177	ETV1	NM_004956	flanking_3UTR
7	rs887107	2	0.3977	0.251	1.97	35/53	860/2566	0.002025	DPP6	NM_130797	flanking_5UTR
7	rs9691820	1	0.1136	0.2548	0.3749	10/78	873/2553	0.002275	DPP6	NM_130797	flanking_5UTR
8	rs10505093	2	0.4545	0.3027	1.919	40/48	979/2255	0.003219	OXR1	NM_181354	flanking_5UTR
8	rs10087429	1	0.01136	0.0005838	19.68	1/87	2/3424	0.0006256	ELP3	NM_018091	intron
8	rs10088527	1	0.3214	0.4824	0.5083	27/57	1643/1763	0.004145	CSMD3	NM_198124	flanking_3UTR
8	rs10088962	1	0.01136	0.0008757	13.11	1/87	3/3423	0.003943	TUSC3	NM_006765	flanking_5UTR
8	rs10090635	1	0.01136	0.0002922	39.32	1/87	1/3421	1.72e-05	TUSC3	NM_006765	flanking_5UTR
8	rs10097542	2	0.01136	0.0005845	19.66	1/87	2/3420	0.0006307	TUSC3	NM_006765	flanking_5UTR
8	rs10099377	2	0.01136	0.0005838	19.68	1/87	2/3424	0.0006256	TUSC3	NM_006765	flanking_5UTR
8	rs10102929	1	0.2955	0.4504	0.5118	26/62	1543/1883	0.004483	PSD3	NM_206909	intron
8	rs10106674	2	0.06818	0.1871	0.3179	6/82	641/2785	0.004517	CSMD1	NM_033225	intron
8	rs10109890	1	0.5227	0.3551	1.989	46/42	1216/2208	0.001203	TUSC3	NM_006765	intron
8	rs10110071	2	0.01136	0.0005838	19.68	1/87	2/3424	0.0006256	TUSC3	NM_006765	flanking_5UTR
8	rs10111120	1	0.2614	0.1506	1.996	23/65	516/2910	0.004302	SNTG1	NM_018967	intron
8	rs10156292	2	0.01163	0.0005841	20.13	1/85	2/3422	0.0005343	ARFGEF1	NM_006421	flanking_5UTR
8	rs1019023	1	0.4091	0.2504	2.072	36/52	858/2568	0.0007719	DLGAP2	NM_004745	flanking_5UTR
8	rs1033075	1	0.6136	0.4492	1.947	54/34	1539/1887	0.002268	CSMD3	NM_198124	flanking_3UTR
8	rs1043221	2	0.2442	0.1358	2.056	21/65	465/2959	0.004171	KIAA0711	NM_014867	3UTR
8	rs1043223	2	0.4773	0.3305	1.849	42/46	1131/2291	0.004141	KIAA0711	NM_014867	3UTR
8	rs10504473	2	0.02326	0.1684	0.1176	2/84	577/2849	0.0004037	NCOA2	NM_006540	intron
8	rs10504749	1	0.01163	0.0005838	20.14	1/85	2/3424	0.0005321	SNX16	NM_152836	flanking_5UTR
8	rs10505100	1	0.2045	0.1086	2.111	18/70	372/3054	0.004465	ANGPT1	NM_001146	intron
8	rs1063739	1	0.3068	0.4769	0.4854	27/61	1633/1791	0.001841	GPT	NM_005309	coding
8	rs10956695	1	0.3295	0.4936	0.5043	29/59	1689/1733	0.001762	WISP1	NM_080838	flanking_5UTR
8	rs11136297	1	0.1395	0.2772	0.4229	12/74	943/2459	0.003807	ZC3H3	NM_015117	intron
8	rs11203703	2	0.3409	0.1938	2.152	30/58	664/2762	0.000716	TUSC3	NM_006765	flanking_5UTR
8	rs1156473	1	0.375	0.2126	2.222	33/55	728/2696	0.0002909	TUSC3	NM_006765	flanking_5UTR
8	rs11775081	1	0.6744	0.4769	2.272	58/28	1634/1792	0.0002737	C8orf72	NM_147189	flanking_3UTR
8	rs11775256	1	0.3977	0.2536	1.943	35/53	869/2557	0.002503	TNFRSF10A	NM_003844	intron
8	rs11776648	1	0.4432	0.2834	2.012	39/49	971/2455	0.0008496	TUSC3	NM_006765	intron
8	rs11782065	2	0.4432	0.2863	1.984	39/49	981/2445	0.001078	TUSC3	NM_006765	intron
8	rs11785763	1	0.2273	0.1151	2.262	20/68	368/2830	0.002096	AGPAT6	NM_178819	flanking_5UTR
8	rs11787188	2	0.2955	0.1506	2.365	26/62	516/2910	0.0001683	LOC51059	NM_015912	flanking_3UTR
8	rs11985895	2	0.01136	0	NA	1/87	0/3426	4.34e-10	SGCZ	NM_139167	intron
8	rs11995698	1	0.01163	0.0002934	40.08	1/85	1/3407	1.42e-05	SGCZ	NM_139167	intron
8	rs12542277	1	0.3068	0.1713	2.141	27/61	587/2839	0.0009366	TUSC3	NM_006765	flanking_5UTR
8	rs12678035	2	0.07955	0.02556	3.295	7/81	87/3317	0.001945	TUSC3	NM_006765	flanking_5UTR
8	rs12680336	1	0.1705	0.08319	2.265	15/73	285/3141	0.00347	ST3GAL1	NM_003033	flanking_5UTR
8	rs13250313	1	0.02273	0.1251	0.1626	2/86	428/2992	0.004572	PSD3	NM_206909	intron
8	rs13250751	1	0.6512	0.4839	1.991	56/30	1654/1764	0.002547	CSMD3	NM_198124	flanking_3UTR
8	rs13252457	2	0.625	0.4708	1.873	55/33	1613/1813	0.004111	CSMD3	NM_198124	flanking_3UTR
8	rs13257183	2	0.1136	0.2474	0.3901	10/78	847/2577	0.003215	KCNV1	NM_014379	flanking_5UTR
8	rs13259383	2	0.5595	0.4007	1.9	47/37	561/839	0.004515
8	rs13260133	1	0.5682	0.408	1.909	50/38	1397/2027	0.002981	CSMD3	NM_198124	flanking_3UTR
8	rs13260338	2	0.1818	0.07857	2.606	16/72	121/1419	0.0008552
8	rs13273576	1	0.6591	0.4924	1.993	58/30	1685/1737	0.001973	C8orf34	NM_052958	intron
8	rs13273923	2	0.2045	0.1089	2.105	18/70	373/3053	0.004158	CSMD1	NM_033225	intron
8	rs13281205	2	0.4545	0.2811	2.131	40/48	434/1110	0.0004206
8	rs1354817	2	0.6818	0.4772	2.347	60/28	1635/1791	0.0001396	C8orf72	NM_147189	flanking_3UTR
8	rs1365088	1	0.05682	0.2081	0.2292	5/83	713/2713	0.0004719	OPRK1	NM_000912	flanking_3UTR
8	rs1375668	2	0.4773	0.3298	1.855	42/46	1130/2296	0.004117	ANGPT2	NM_001147	intron
8	rs1392121	2	0.5682	0.3789	2.157	50/38	1298/2128	0.0002878	JPH1	NM_020647	flanking_3UTR
8	rs1440345	1	0.4651	0.3164	1.879	40/46	1082/2338	0.00306	KCNB2	NM_004770	intron
8	rs1457047	2	0.09091	0.2141	0.3671	8/80	730/2680	0.004518	CYP7A1	NM_000780	flanking_3UTR
8	rs1462886	2	0.01136	0	NA	1/87	0/3426	4.34e-10	NRG1	NM_013962	flanking_3UTR
8	rs1476165	2	0.4659	0.3219	1.837	41/47	1103/2323	0.004787	CCDC26	NM_145050	flanking_3UTR
8	rs1495078	2	0.3409	0.1936	2.154	30/58	663/2761	0.0007051	TUSC3	NM_006765	flanking_5UTR
8	rs1499646	2	0.3068	0.1863	1.933	27/61	638/2786	0.004693	JPH1	NM_020647	flanking_3UTR
8	rs1499686	2	0.04545	0.1778	0.2202	4/84	607/2807	0.001315	CSMD1	NM_033225	intron
8	rs1510572	1	0.5227	0.3649	1.907	46/42	1250/2176	0.00247	CSMD3	NM_198124	flanking_3UTR
8	rs1579450	2	0.4205	0.2507	2.168	37/51	856/2558	0.0002798	TUSC3	NM_006765	intron
8	rs166872	2	0.3864	0.2478	1.911	34/54	849/2577	0.002872	MRPS28	NM_014018	flanking_3UTR
8	rs16875856	2	0.1591	0.3085	0.424	14/74	1057/2369	0.003072	ANGPT1	NM_001146	flanking_3UTR
8	rs16888842	2	0.01136	0.0008757	13.11	1/87	3/3423	0.003943	C8orf4	NM_020130	flanking_5UTR
8	rs16919235	1	0.2727	0.1338	2.427	24/64	458/2964	0.0002131	ATP6V1H	NM_213620	flanking_3UTR
8	rs16924874	1	0.01136	0.0008757	13.11	1/87	3/3423	0.003943	TOX	NM_014729	flanking_5UTR
8	rs16924950	2	0.01136	0.0008762	13.11	1/87	3/3421	0.003956	TOX	NM_014729	flanking_5UTR
8	rs17052016	2	0.01136	0	NA	1/87	0/3426	4.34e-10	ADAM7	NM_003817	intron
8	rs17052075	2	0.01136	0.0005841	19.67	1/87	2/3422	0.0006282	ADAM7	NM_003817	intron
8	rs17072323	1	0.1932	0.09591	2.257	17/71	328/3092	0.002991	CSMD1	NM_033225	flanking_5UTR
8	rs17073973	2	0.1977	0.1009	2.196	17/69	345/3075	0.003814	CSMD1	NM_033225	flanking_5UTR
8	rs17089501	2	0.01136	0.0008757	13.11	1/87	3/3423	0.003943	NKX3-1	NM_006167	flanking_3UTR
8	rs17119614	2	0.01136	0.0002921	39.34	1/87	1/3423	1.71e-05	SGCZ	NM_139167	intron
8	rs17153128	2	0.09091	0.03185	3.039	8/80	109/3313	0.001927	MTMR9	NM_015458	intron
8	rs17407655	2	0.1591	0.07214	2.433	14/74	247/3177	0.002163	MGC45780	NM_173833	flanking_5UTR
8	rs17657086	2	0.3409	0.1959	2.124	30/58	671/2755	0.0009171	TUSC3	NM_006765	flanking_5UTR
8	rs17657098	2	0.3068	0.1723	2.126	27/61	590/2834	0.001032	TUSC3	NM_006765	flanking_5UTR
8	rs1837544	2	0.3295	0.1971	2.002	29/59	675/2749	0.002205	KCNB2	NM_004770	intron
8	rs1954732	1	0.2159	0.09708	2.561	19/69	332/3088	0.0002726	ANGPT1	NM_001146	flanking_3UTR
8	rs1994952	1	0.375	0.2134	2.212	33/55	731/2695	0.0003112	TUSC3	NM_006765	flanking_5UTR
8	rs2010776	2	0.3182	0.4743	0.5172	28/60	1625/1801	0.004138	CCDC25	NM_018246	flanking_3UTR
8	rs2022962	2	0.2386	0.4374	0.4032	21/67	1494/1922	0.0002705	ANGPT1	NM_001146	flanking_3UTR
8	rs2035390	1	0.01136	0.0005838	19.68	1/87	2/3424	0.0006256	C8orf48	NM_001007090	flanking_3UTR
8	rs2126794	2	0.2841	0.1573	2.127	25/63	518/2776	0.001429	ATP6V1H	NM_213620	flanking_3UTR
8	rs2186397	2	0.1591	0.2995	0.4425	14/74	1026/2400	0.004838	ANGPT1	NM_001146	flanking_3UTR
8	rs2245261	1	0.4886	0.3211	2.021	43/45	1100/2326	0.0008026	KCNB2	NM_004770	intron
8	rs2447236	1	0.6364	0.4597	2.057	56/32	1575/1851	0.001248	STARS	NM_139166	flanking_5UTR
8	rs2447243	2	0.6364	0.4612	2.045	56/32	1580/1846	0.001418	STARS	NM_139166	flanking_5UTR
8	rs2449839	2	0.5814	0.4106	1.994	50/36	1405/2017	0.001481	STARS	NM_139166	flanking_5UTR
8	rs2450322	1	0.1023	0.2297	0.382	9/79	787/2639	0.00426	SAMD12	NM_207506	flanking_3UTR
8	rs2461483	1	0.6023	0.448	1.866	53/35	1509/1859	0.004696	PPP3CC	NM_005605	intron
8	rs2467680	1	0.25	0.1384	2.076	22/66	474/2952	0.003325	CDCA2	NM_152562	flanking_3UTR
8	rs2509767	1	0.4773	0.3327	1.831	42/46	1140/2286	0.004411	GRHL2	NM_024915	intron
8	rs2514878	2	0.2273	0.397	0.4468	20/68	1360/2066	0.001526	ANGPT1	NM_001146	intron
8	rs2575060	2	0.01136	0.0005838	19.68	1/87	2/3424	0.0006256	WRN	NM_000553	flanking_3UTR
8	rs2604308	1	0.05682	0.1817	0.2712	5/83	619/2787	0.003824	TUSC3	NM_006765	flanking_3UTR
8	rs2645400	2	0.5	0.333	2.003	44/44	1141/2285	0.001189	GATA4	NM_002052	intron
8	rs2721195	1	0.3214	0.4851	0.5028	27/57	1657/1759	0.00347	NFKBIL2	NM_013432	flanking_5UTR
8	rs2739137	1	0.1705	0.3296	0.4178	15/73	507/1031	0.002904
8	rs2741703	1	0.2386	0.1282	2.131	21/67	439/2985	0.002364	DEFA6	NM_001926	flanking_3UTR
8	rs2844270	1	0.2045	0.1018	2.268	18/70	157/1385	0.003074
8	rs288389	1	0.01136	0.0008757	13.11	1/87	3/3423	0.003943	ADAM28	NM_014265	flanking_5UTR
8	rs2897911	2	0.4886	0.3339	1.906	43/45	1144/2282	0.002924	ANGPT2	NM_001147	intron
8	rs2926703	2	0.03409	0.1693	0.1732	3/85	580/2846	0.000917	NCOA2	NM_006540	intron
8	rs2936676	1	0.4205	0.2531	2.141	37/51	867/2559	0.0004278	JPH1	NM_020647	flanking_3UTR
8	rs2958367	2	0.03409	0.1655	0.178	3/85	561/2829	0.001202	NCOA2	NM_006540	intron
8	rs2958829	1	0.2093	0.1096	2.15	18/68	373/3029	0.00424	ST3GAL1	NM_003033	flanking_5UTR
8	rs2977049	2	0.3068	0.1869	1.925	27/61	640/2784	0.004916	JPH1	NM_020647	flanking_3UTR
8	rs2978225	1	0.04545	0.16	0.2501	4/84	548/2878	0.003191	C8orf34	NM_052958	intron
8	rs306962	2	0.2955	0.4559	0.5004	26/62	1562/1864	0.002491	PTK2	NM_005607	flanking_5UTR
8	rs306967	2	0.2955	0.4489	0.5148	26/62	1538/1888	0.003762	PTK2	NM_005607	flanking_5UTR
8	rs3102477	1	0.09091	0.03242	2.985	8/80	111/3313	0.002518	GDF6	NM_001001557	flanking_3UTR
8	rs3103765	1	0.2326	0.3853	0.4835	20/66	1286/2052	0.003814	C8orf37	NM_177965	flanking_5UTR
8	rs327328	2	0.01136	0.0008757	13.11	1/87	3/3423	0.003943	NRG1	NM_013962	flanking_3UTR
8	rs354517	2	0.4762	0.324	1.897	40/44	1044/2178	0.003685	TUSC3	NM_006765	intron
8	rs366767	2	0.01136	0.0005838	19.68	1/87	2/3424	0.0006256	ZC3H3	NM_015117	intron
8	rs3757966	1	0.3068	0.4781	0.4832	27/61	1638/1788	0.001772	LRRC14	NM_014665	intron
8	rs378892	1	0.1548	0.321	0.3873	13/71	1042/2204	0.001576	PCM1	NM_006197	flanking_3UTR
8	rs3857954	2	0.4091	0.2699	1.873	36/52	923/2497	0.003811	MTSS1	NM_014751	intron
8	rs3935903	2	0.5909	0.4255	1.95	52/36	1457/1967	0.001967	KHDRBS3	NM_006558	flanking_3UTR
8	rs410487	1	0.2159	0.09256	2.7	19/69	316/3098	9.72e-05	MFHAS1	NM_004225	intron
8	rs4130077	1	0.5909	0.4324	1.896	52/36	1465/1923	0.003622	KHDRBS3	NM_006558	flanking_3UTR
8	rs4270934	2	0.593	0.4207	2.007	51/35	1389/1913	0.002005	STARS	NM_139166	flanking_5UTR
8	rs4305876	2	0.4091	0.2482	2.096	36/52	850/2574	0.0008685	ANGPT1	NM_001146	flanking_3UTR
8	rs4355753	1	0.1705	0.07627	2.489	15/73	261/3161	0.0009057	TMEM65	NM_194291	intron
8	rs4406374	2	0.1364	0.06184	2.395	12/76	211/3201	0.003758	TMEM65	NM_194291	intron
8	rs4415295	1	0.5455	0.3895	1.881	48/40	1333/2089	0.002649	C8orf34	NM_052958	intron
8	rs4481588	1	0.1932	0.09691	2.231	17/71	332/3094	0.002581	UNC5D	NM_080872	intron
8	rs4639499	1	0.6125	0.4118	2.257	49/31	1378/1968	0.0003471	C8orf72	NM_147189	flanking_3UTR
8	rs473235	1	0.3295	0.1941	2.041	29/59	665/2761	0.001872	ANK1	NM_020475	intron
8	rs4732767	1	0.2045	0.3611	0.455	18/70	1237/2189	0.003035	PBK	NM_018492	intron
8	rs4734644	2	0.1136	0.04729	2.583	10/78	162/3264	0.004342	ODF1	NM_024410	flanking_3UTR
8	rs4734924	1	0.625	0.4658	1.912	55/33	1592/1826	0.00327	OXR1	NM_181354	flanking_5UTR
8	rs4735650	1	0.6364	0.4688	1.983	56/32	1606/1820	0.001439	HNF4G	NM_004133	flanking_3UTR
8	rs4735653	2	0.619	0.4203	2.241	52/32	638/880	0.0002904
8	rs4736136	1	0.2927	0.456	0.4936	24/58	1546/1844	0.004011	NIBP	NM_031466	intron
8	rs4736437	1	0.3182	0.4767	0.5123	28/60	736/808	0.003766
8	rs4831344	1	0.375	0.2277	2.035	33/55	780/2646	0.001104	TUSC3	NM_006765	intron
8	rs4831760	2	0.4419	0.285	1.986	38/48	973/2441	0.001243	TUSC3	NM_006765	intron
8	rs4841324	2	0.1818	0.08815	2.299	16/72	302/3124	0.002211	MSRA	NM_012331	intron
8	rs4876153	2	0.1744	0.3347	0.42	15/71	1146/2278	0.001594	MYOM2	NM_003970	flanking_3UTR
8	rs4925811	2	0.3295	0.4848	0.5223	29/59	1661/1765	0.004583	KIAA1688	NM_025251	intron
8	rs510426	2	0.314	0.1748	2.16	27/59	573/2705	0.0002633	GRHL2	NM_024915	intron
8	rs510889	1	0.4432	0.2755	2.093	39/49	944/2482	0.0006081	ANK1	NM_020475	intron
8	rs543946	1	0.1705	0.07793	2.431	15/73	267/3159	0.001396	FKSG2	NM_021631	flanking_3UTR
8	rs6471533	2	0.4886	0.3449	1.815	43/45	1181/2243	0.004648	C8orf37	NM_177965	flanking_5UTR
8	rs6471689	1	0.3068	0.4845	0.4709	27/61	1660/1766	0.0009989	C8orf72	NM_147189	flanking_3UTR
8	rs6471690	1	0.6818	0.4772	2.347	60/28	1635/1791	0.0001396	C8orf72	NM_147189	flanking_3UTR
8	rs6472528	2	0.07955	0.2274	0.2936	7/81	779/2647	0.001247	NCOA2	NM_006540	flanking_5UTR
8	rs6472942	2	0.5795	0.4244	1.869	51/37	1454/1972	0.003105	HNF4G	NM_004133	flanking_3UTR
8	rs6474492	1	0.07955	0.2086	0.3279	7/81	713/2705	0.003038	TACC1	NM_006283	flanking_5UTR
8	rs6530859	1	0.375	0.2142	2.201	33/55	734/2692	0.0003369	TUSC3	NM_006765	flanking_5UTR
8	rs6558698	1	0.2955	0.4544	0.5034	26/62	1556/1868	0.003311	CSMD1	NM_033225	intron
8	rs681667	1	0.3409	0.495	0.5276	30/58	1695/1729	0.004626	CSMD1	NM_033225	intron
8	rs6981953	2	0.03409	0.005254	6.682	3/85	18/3408	0.0005089	C8orf34	NM_052958	flanking_5UTR
8	rs6983609	2	0.1023	0.03473	3.166	9/79	119/3307	0.001079	DOCK5	NM_024940	flanking_5UTR
8	rs6983957	1	0.375	0.2134	2.212	33/55	731/2695	0.0003112	TUSC3	NM_006765	flanking_5UTR
8	rs6985170	1	0.25	0.1381	2.08	22/66	473/2951	0.003117	COL22A1	NM_152888	flanking_3UTR
8	rs6985285	1	0.2273	0.3774	0.4852	20/68	1293/2133	0.004784	NIBP	NM_031466	intron
8	rs6993752	2	0.25	0.1361	2.116	22/66	439/2787	0.002812	SNTG1	NM_018967	intron
8	rs7001289	1	0.01136	0.0008757	13.11	1/87	3/3423	0.003943	PI15	NM_015886	flanking_5UTR
8	rs7011171	2	0.4886	0.3412	1.845	43/45	1169/2257	0.004354	CCDC26	NM_145050	flanking_3UTR
8	rs7012260	1	0.2045	0.09136	2.557	18/70	313/3113	0.0003537	ANGPT1	NM_001146	flanking_3UTR
8	rs7388371	1	0.01136	0.0005838	19.68	1/87	2/3424	0.0006256	SGCZ	NM_139167	flanking_5UTR
8	rs740237	1	0.4091	0.2501	2.075	36/52	857/2569	0.0007277	DLGAP2	NM_004745	flanking_5UTR
8	rs740238	1	0.4318	0.291	1.852	38/50	997/2429	0.003993	DLGAP2	NM_004745	flanking_5UTR
8	rs7816362	2	0.01136	0.0005845	19.66	1/87	2/3420	0.0006307	KIAA0103	NM_014673	intron
8	rs7818067	1	0.4545	0.2843	2.097	40/48	973/2449	0.0003853	TUSC3	NM_006765	intron
8	rs7821824	2	0.2159	0.1168	2.082	19/69	400/3024	0.004415	FBXO32	NM_058229	intron
8	rs7822546	1	0.02273	0.003503	6.616	2/86	12/3414	0.004619	TOX	NM_014729	flanking_5UTR
8	rs7824782	1	0.3372	0.1947	2.105	29/57	642/2656	0.001075	HNF4G	NM_004133	flanking_3UTR
8	rs7829305	1	0.01136	0.0005845	19.66	1/87	2/3420	0.0006307	TOX	NM_014729	flanking_5UTR
8	rs7835314	1	0.2727	0.4257	0.5059	24/64	1450/1956	0.003491	C8orf37	NM_177965	flanking_5UTR
8	rs7835602	2	0.01136	0.0005841	19.67	1/87	2/3422	0.0006282	ADAM32	NM_145004	flanking_3UTR
8	rs7835959	2	0.2564	0.1319	2.269	20/58	444/2922	0.001738	JPH1	NM_020647	flanking_3UTR
8	rs7837536	1	0.01136	0.0002919	39.37	1/87	1/3425	1.7e-05	PXMP3	NM_000318	flanking_5UTR
8	rs7842430	2	0.01136	0.0008767	13.1	1/87	3/3419	0.003968	SGCZ	NM_139167	flanking_5UTR
8	rs7843381	1	0.01136	0.0008757	13.11	1/87	3/3423	0.003943	KHDRBS3	NM_006558	flanking_3UTR
8	rs7843843	2	0.5	0.3344	1.99	44/44	1103/2195	0.001507	C8orf72	NM_147189	flanking_3UTR
8	rs880058	2	0.3068	0.4854	0.4692	27/61	1663/1763	0.000913	C8orf72	NM_147189	flanking_3UTR
8	rs918909	2	0.2273	0.1235	2.087	20/68	423/3001	0.004574	IMPAD1	NM_017813	flanking_3UTR
8	rs9297987	1	0.6047	0.4396	1.95	52/34	1491/1901	0.002306	C8orf72	NM_147189	flanking_3UTR
8	rs9298264	1	0.2045	0.1019	2.267	18/70	349/3077	0.001689	HNF4G	NM_004133	flanking_3UTR
8	rs9642812	1	0.6136	0.4492	1.947	54/34	1539/1887	0.002268	CSMD3	NM_198124	flanking_3UTR
8	rs9643998	2	0.3409	0.1956	2.128	30/58	670/2756	0.0008753	TUSC3	NM_006765	flanking_5UTR
8	rs969826	1	0.6744	0.4855	2.196	58/28	1636/1734	0.0005359	HNF4G	NM_004133	flanking_3UTR
8	rs971850	1	0.6364	0.4702	1.972	56/32	1611/1815	0.002486	KCNV1	NM_014379	flanking_5UTR
8	rs9886564	2	0.1705	0.08465	2.222	15/73	290/3136	0.004006	TMEM65	NM_194291	intron
9	rs7866810	1	0.02273	0.002627	8.829	2/86	9/3417	0.0008434	PRG-3	NM_207299	flanking_3UTR
9	rs10115011	2	0.3889	0.2437	1.974	28/44	799/2479	0.004263	IARS	NM_002161	flanking_3UTR
9	rs10119703	1	0.2273	0.1249	2.06	20/68	428/2998	0.004421	C9orf123	NM_033428	flanking_3UTR
9	rs10120451	1	0.6477	0.469	2.081	57/31	1606/1818	0.001092	RASEF	NM_152573	flanking_5UTR
9	rs10123838	1	0.5795	0.4281	1.842	51/37	1464/1956	0.004612	OSTF1	NM_012383	flanking_3UTR
9	rs1034141	1	0.6477	0.4874	1.933	57/31	1669/1755	0.002944	ZCCHC6	NM_024617	flanking_5UTR
9	rs10512009	1	0.375	0.2389	1.912	33/55	817/2603	0.003605	TRPM3	NM_001007471	flanking_5UTR
9	rs10512305	2	0.375	0.2234	2.085	33/55	765/2659	0.0008606	CYLC2	NM_001340	flanking_5UTR
9	rs10739766	2	0.07317	0.2194	0.2809	6/76	749/2665	0.001657	FNBP1	NM_015033	intron
9	rs10761280	2	0.2159	0.3637	0.4818	19/69	1246/2180	0.00446	PHF2	NM_024517	flanking_3UTR
9	rs1078851	1	0.3636	0.216	2.074	32/56	740/2686	0.0008182	COL27A1	NM_032888	intron
9	rs10809921	1	0.07955	0.02775	3.028	7/81	95/3329	0.00409	DMRT2	NM_181872	flanking_3UTR
9	rs10810812	2	0.25	0.4049	0.4899	22/66	1384/2034	0.003772	SH3GL2	NM_003026	intron
9	rs10811225	1	0.5455	0.3887	1.887	48/40	1331/2093	0.002961	SLC24A2	NM_020344	intron
9	rs10815094	2	0.3182	0.1781	2.154	28/60	610/2816	0.0007609	RCL1	NM_005772	intron
9	rs10867919	2	0.1591	0.07735	2.257	14/74	265/3161	0.004919	RASEF	NM_152573	flanking_3UTR
9	rs10868031	1	0.25	0.1306	2.218	22/66	447/2975	0.001349	C9orf103	NM_001001551	flanking_5UTR
9	rs10868716	2	0.1477	0.06743	2.397	13/75	231/3195	0.003366	CCRK	NM_012119	flanking_5UTR
9	rs10963391	2	0.2159	0.3624	0.4844	19/69	1241/2183	0.004308	SH3GL2	NM_003026	flanking_3UTR
9	rs10964758	1	0.2273	0.1244	2.07	20/68	426/2998	0.004901	SMARCA2	NM_139045	intron
9	rs10972138	2	0.01136	0.0008757	13.11	1/87	3/3423	0.003943	DNAI1	NM_012144	intron
9	rs10974577	2	0.01136	0.0008762	13.11	1/87	3/3421	0.003956	SLC1A1	NM_004170	intron
9	rs10974808	2	0.2273	0.1089	2.407	20/68	373/3053	0.0006021	RCL1	NM_005772	intron
9	rs10977534	1	0.1591	0.07564	2.312	14/74	259/3165	0.004239	DMRT1	NM_021951	intron
9	rs10978924	2	0.01136	0.0008839	12.99	1/87	3/3391	0.004145	ZNF510	NM_014930	intron
9	rs10981214	1	0.1932	0.1007	2.138	17/71	344/3072	0.004015	SUSD1	NM_022486	flanking_3UTR
9	rs10988226	1	0.04545	0.009924	4.751	4/84	34/3392	0.001828	PPP2R4	NM_021131	intron
9	rs10990317	1	0.5116	0.3573	1.885	44/42	1224/2202	0.003807	CYLC2	NM_001340	flanking_5UTR
9	rs10992070	1	0.25	0.1299	2.233	22/66	445/2981	0.001172	ROR2	NM_004560	intron
9	rs1106259	1	0.2674	0.1523	2.031	23/63	521/2899	0.003506	OLFM1	NM_014279	flanking_3UTR
9	rs11103711	2	0.2955	0.4625	0.4874	26/62	1578/1834	0.001823	OLFM1	NM_014279	flanking_3UTR
9	rs11138132	2	0.375	0.2423	1.877	33/55	830/2596	0.004776	TLE4	NM_007005	flanking_5UTR
9	rs11140381	1	0.1047	0.2431	0.3639	9/77	829/2581	0.002734	C9orf76	NM_024945	flanking_3UTR
9	rs11140383	1	0.04545	0.1556	0.2585	4/84	533/2893	0.004763	C9orf76	NM_024945	flanking_3UTR
9	rs11142794	2	0.3182	0.1673	2.324	28/60	571/2843	0.0002357	TRPM3	NM_001007471	flanking_5UTR
9	rs1122517	1	0.3409	0.2052	2.003	30/58	703/2723	0.001924	COL27A1	NM_032888	intron
9	rs1125205	2	0.5455	0.3642	2.095	48/40	1247/2177	0.0004955	SMARCA2	NM_139045	intron
9	rs11789466	1	0.05682	0.1742	0.2855	5/83	269/1275	0.004156
9	rs11790784	1	0.2045	0.1075	2.134	18/70	368/3054	0.00473	PAPPA	NM_002581	intron
9	rs11791208	1	0.1818	0.08523	2.385	16/72	292/3134	0.001528	DMRT1	NM_021951	intron
9	rs11792704	1	0.4767	0.3155	1.977	41/45	1079/2341	0.002074	ZCCHC6	NM_024617	flanking_5UTR
9	rs11795256	1	0.2907	0.1679	2.031	25/61	575/2849	0.003326	C9orf71	NM_153237	flanking_5UTR
9	rs11795397	1	0.1932	0.09725	2.223	17/71	333/3091	0.00316	ACTL7B	NM_006686	flanking_3UTR
9	rs12337910	2	0.1818	0.08669	2.341	16/72	297/3129	0.002449	FLJ36268	NM_207511	coding
9	rs12338231	2	0.1023	0.2674	0.3122	9/79	916/2510	0.0005085	ASTN2	NM_014010	intron
9	rs12352540	1	0.01136	0.0005838	19.68	1/87	2/3424	0.0006256	GAS1	NM_002048	flanking_3UTR
9	rs12376522	1	0.1705	0.07323	2.601	15/73	250/3164	0.0005649	SH3GL2	NM_003026	intron
9	rs1249713	1	0.2386	0.3994	0.4713	21/67	1366/2054	0.003753	COL27A1	NM_032888	intron
9	rs12554509	1	0.06818	0.02161	3.312	6/82	74/3350	0.00344	TLE4	NM_007005	flanking_5UTR
9	rs12686385	1	0.02273	0.001168	19.9	2/86	4/3422	1.29e-06	DMRTA1	NM_022160	flanking_3UTR
9	rs13283706	1	0.25	0.1429	1.999	22/66	489/2933	0.004893	PTPRD	NM_002839	flanking_5UTR
9	rs13297915	2	0.25	0.1396	2.054	22/66	478/2946	0.003311	PTPRD	NM_002839	flanking_5UTR
9	rs1329853	2	0.2262	0.4099	0.4209	19/65	441/635	0.0004689
9	rs13301412	2	0.6364	0.4734	1.946	56/32	1622/1804	0.002794	ASS	NM_054012	flanking_3UTR
9	rs1336563	2	0.09302	0.02287	4.381	8/78	78/3332	8.75e-05	DOCK8	NM_203447	flanking_5UTR
9	rs1399428	1	0.4535	0.3042	1.898	39/47	1032/2360	0.003194	TLR4	NM_003266	flanking_3UTR
9	rs1502687	1	0.625	0.4681	1.894	55/33	1600/1818	0.004098	RASEF	NM_152573	flanking_5UTR
9	rs1552766	2	0.6477	0.4752	2.031	57/31	1628/1798	0.001542	CYLC2	NM_001340	flanking_5UTR
9	rs1571485	2	0.1163	0.04787	2.617	10/76	164/3262	0.004726	DOCK8	NM_203447	intron
9	rs1576026	1	0.2273	0.3768	0.4865	20/68	1284/2124	0.004375	TUSC1	NM_001004125	flanking_3UTR
9	rs16910448	1	0.02273	0.003503	6.616	2/86	12/3414	0.004619	FLJ16323	NM_001004352	flanking_3UTR
9	rs16929236	2	0.25	0.1106	2.68	22/66	379/3047	4.69e-05	LMX1B	NM_002316	flanking_3UTR
9	rs16930231	2	0.03409	0.005838	6.011	3/85	20/3406	0.001129	C9orf90	NM_197956	flanking_3UTR
9	rs16937690	2	0.5	0.3467	1.885	44/44	1187/2237	0.002889	SLC24A2	NM_020344	intron
9	rs16937730	2	0.4545	0.3039	1.909	40/48	1040/2382	0.002399	SLC24A2	NM_020344	intron
9	rs16938347	2	0.01136	0	NA	1/87	0/3426	4.34e-10	KLHL9	NM_018847	flanking_5UTR
9	rs170620	2	0.05682	0.187	0.2619	5/83	637/2769	0.001341	C9orf123	NM_033428	flanking_3UTR
9	rs17273898	2	0.2727	0.4383	0.4805	24/64	1500/1922	0.001925	MPDZ	NM_003829	intron
9	rs17409989	2	0.1477	0.05932	2.749	13/75	203/3219	0.0008484	ZCCHC7	NM_032226	intron
9	rs17505776	2	0.2727	0.1547	2.049	24/64	530/2896	0.002953	FRMPD1	NM_014907	flanking_5UTR
9	rs17546550	1	0.3409	0.2106	1.939	30/58	721/2703	0.002967	C9orf123	NM_033428	flanking_3UTR
9	rs1778993	1	0.4091	0.2644	1.926	36/52	906/2520	0.002664	OLFM1	NM_014279	flanking_3UTR
9	rs1857469	2	0.6023	0.4488	1.86	53/35	1535/1885	0.004192	TLE4	NM_007005	flanking_3UTR
9	rs1873764	1	0.25	0.1357	2.123	22/66	465/2961	0.00231	ACTL7B	NM_006686	flanking_3UTR
9	rs1884441	2	0.2614	0.15	2.005	23/65	514/2912	0.00432	KCNV2	NM_133497	flanking_5UTR
9	rs1885984	1	0.01136	0.0008757	13.11	1/87	3/3423	0.003943	PAPPA	NM_002581	intron
9	rs189544	2	0.625	0.4608	1.95	55/33	1576/1844	0.002626	ZCCHC6	NM_024617	flanking_5UTR
9	rs1907787	2	0.5	0.3435	1.911	43/43	1170/2236	0.002493	CYLC2	NM_001340	flanking_5UTR
9	rs1930503	1	0.4886	0.3382	1.87	43/45	1158/2266	0.003416	C9orf123	NM_033428	flanking_5UTR
9	rs2011091	2	0.5	0.2986	2.349	43/43	1020/2396	9.84e-05	FREM1	NM_144966	flanking_5UTR
9	rs2118166	1	0.375	0.2343	1.96	33/55	801/2617	0.002992	C9orf76	NM_024945	flanking_3UTR
9	rs2145659	2	0.2727	0.1546	2.051	24/64	529/2893	0.002471	SH3GL2	NM_003026	intron
9	rs2236496	2	0.3295	0.1783	2.265	29/59	611/2815	0.0002903	RCL1	NM_005772	intron
9	rs2250566	1	0.2159	0.3634	0.4824	19/69	1245/2181	0.0046	PHF2	NM_024517	flanking_3UTR
9	rs2296786	2	0.25	0.4217	0.4571	21/63	1444/1980	0.001597	USP20	NM_001008563	intron
9	rs2382216	1	0.3409	0.2071	1.981	30/58	709/2715	0.002127	PTPRD	NM_002839	flanking_5UTR
9	rs2482704	1	0.3068	0.4635	0.5123	27/61	1587/1837	0.003635	NFIL3	NM_005384	intron
9	rs2809861	2	0.4545	0.3074	1.877	40/48	1052/2370	0.003333	ADAMTSL1	NM_139264	flanking_5UTR
9	rs2986276	1	0.25	0.1393	2.06	22/66	476/2942	0.003131	JMJD2C	NM_015061	flanking_3UTR
9	rs3025388	2	0.2955	0.1703	2.044	26/62	583/2841	0.001823	DBH	NM_000787	intron
9	rs3739440	1	0.2045	0.1077	2.13	18/70	369/3057	0.004354	PAX5	NM_016734	intron
9	rs3802354	1	0.2727	0.1529	2.077	24/64	524/2902	0.002658	C9orf132	NM_203305	flanking_5UTR
9	rs385114	1	0.0625	0.2178	0.2395	5/75	726/2608	0.001351	CYLC2	NM_001340	flanking_3UTR
9	rs3902840	1	0.1818	0.08207	2.486	16/72	281/3143	0.001084	LMX1B	NM_002316	intron
9	rs4135165	1	0.01136	0.1112	0.09186	1/87	381/3045	0.002903	TXN	NM_003329	intron
9	rs4282648	2	0.3295	0.1976	1.996	29/59	677/2749	0.001902	FRMD3	NM_174938	flanking_3UTR
9	rs4400445	1	0.2727	0.1451	2.21	24/64	497/2929	0.0009092	C9orf123	NM_033428	flanking_3UTR
9	rs450441	2	0.1136	0.2481	0.3885	10/78	850/2576	0.004789	CYLC2	NM_001340	flanking_3UTR
9	rs4742406	2	0.3523	0.2126	2.014	31/57	728/2696	0.001584	C9orf123	NM_033428	flanking_3UTR
9	rs4742408	2	0.5227	0.3614	1.936	46/42	1238/2188	0.001846	C9orf123	NM_033428	flanking_3UTR
9	rs4742409	1	0.4886	0.3072	2.155	43/45	1052/2372	0.0003102	C9orf123	NM_033428	flanking_3UTR
9	rs4744573	1	0.01136	0.0008757	13.11	1/87	3/3423	0.003943	APBA1	NM_001163	intron
9	rs4745404	1	0.6023	0.4372	1.949	53/35	1498/1928	0.002074	OSTF1	NM_012383	flanking_3UTR
9	rs4877110	2	0.2614	0.4144	0.5	23/65	1419/2005	0.004036	GADD45G	NM_006705	flanking_3UTR
9	rs4878685	1	0.6163	0.4599	1.886	53/33	1550/1820	0.004279	GRHPR	NM_012203	flanking_5UTR
9	rs4879586	2	0.3523	0.2183	1.948	31/57	337/1207	0.003726
9	rs4979358	1	0.3864	0.2302	2.105	34/54	763/2551	0.0006511	COL27A1	NM_032888	intron
9	rs5026813	2	0.5909	0.4383	1.851	52/36	1500/1922	0.004029	ADAMTSL1	NM_139264	flanking_5UTR
9	rs535414	1	0.3182	0.1922	1.962	28/60	658/2766	0.003184	GADD45G	NM_006705	flanking_3UTR
9	rs578023	1	0.5	0.3494	1.862	44/44	1197/2229	0.003386	OSTF1	NM_012383	flanking_3UTR
9	rs637658	1	0.1047	0.04057	2.764	9/77	139/3287	0.003017	ELAVL2	NM_004432	flanking_5UTR
9	rs6477398	2	0.25	0.397	0.5064	22/66	1360/2066	0.004703	PTPRD	NM_002839	flanking_5UTR
9	rs6478803	2	0.2727	0.1518	2.096	24/64	520/2906	0.002375	C9orf132	NM_203305	3UTR
9	rs7020413	2	0.1136	0.2478	0.3891	10/78	849/2577	0.00394	PAX5	NM_016734	intron
9	rs7020876	1	0.1705	0.3243	0.4282	15/73	1111/2315	0.002103	RASEF	NM_152573	flanking_5UTR
9	rs7021444	1	0.05682	0.1778	0.2787	5/83	609/2817	0.003445	SLC24A2	NM_020344	intron
9	rs7022212	1	0.06818	0.01811	3.968	6/82	62/3362	0.0006745	DENND1A	NM_020946	intron
9	rs7023709	2	0.5682	0.4151	1.854	50/38	1422/2004	0.003778	KLF4	NM_004235	flanking_5UTR
9	rs7030247	2	0.01136	0.0005838	19.68	1/87	2/3424	0.0006256	PTPRD	NM_002839	flanking_5UTR
9	rs7031622	2	0.02273	0.1301	0.1556	2/86	444/2970	0.003055	SMARCA2	NM_139045	flanking_3UTR
9	rs7039334	1	0.01136	0.0008757	13.11	1/87	3/3423	0.003943	PTPRD	NM_002839	flanking_5UTR
9	rs7041454	1	0.2386	0.113	2.46	21/67	387/3037	0.0002857	OLFM1	NM_014279	flanking_3UTR
9	rs7042161	1	0.2159	0.3741	0.4607	19/69	1281/2143	0.002387	TXNDC8	NM_001003936	flanking_5UTR
9	rs7043404	2	0.2159	0.3754	0.4582	19/69	1286/2140	0.002173	TXNDC8	NM_001003936	flanking_5UTR
9	rs7047670	2	0.02273	0.003503	6.616	2/86	12/3414	0.004619	SYK	NM_003177	flanking_3UTR
9	rs7047863	1	0.03409	0.00613	5.723	3/85	21/3405	0.002444	ACTL7B	NM_006686	flanking_3UTR
9	rs745757	1	0.4659	0.3204	1.85	41/47	1097/2327	0.003681	OLFM1	NM_014279	flanking_3UTR
9	rs7850565	1	0.2841	0.1556	2.154	25/63	533/2893	0.001037	PTPRD	NM_002839	flanking_5UTR
9	rs7850677	1	0.07955	0.2167	0.3124	7/81	742/2682	0.002487	CYLC2	NM_001340	flanking_3UTR
9	rs7854657	2	0.375	0.2344	1.96	33/55	803/2623	0.002778	CYLC2	NM_001340	flanking_5UTR
9	rs7859	1	0.2727	0.1521	2.091	24/64	521/2905	0.002443	C9orf132	NM_203305	3UTR
9	rs7859525	1	0.25	0.1194	2.459	22/66	409/3017	0.0002308	OLFM1	NM_014279	flanking_3UTR
9	rs7864204	1	0.4773	0.329	1.863	42/46	1127/2299	0.004293	C9orf71	NM_153237	flanking_5UTR
9	rs7869745	1	0.2955	0.4752	0.4631	26/62	1628/1798	0.0008144	DMRT2	NM_181872	flanking_3UTR
9	rs7870386	2	0.2614	0.4205	0.4877	23/65	1438/1982	0.002661	SMARCA2	NM_139045	flanking_3UTR
9	rs7875016	2	0.125	0.05319	2.543	11/77	182/3240	0.003649	DIRAS2	NM_017594	flanking_3UTR
9	rs842304	1	0.2093	0.3578	0.4752	18/68	1220/2190	0.00348	C9orf123	NM_033428	flanking_3UTR
9	rs843166	2	0.125	0.0479	2.84	11/77	164/3260	0.001077	CYLC2	NM_001340	flanking_3UTR
9	rs843266	1	0.6477	0.4786	2.003	57/31	1633/1779	0.001893	CYLC2	NM_001340	flanking_5UTR
9	rs875230	1	0.4886	0.3434	1.827	43/45	1173/2243	0.004203	OLFM1	NM_014279	flanking_3UTR
9	rs913232	2	0.1744	0.3214	0.446	15/71	1098/2318	0.004269	OLFML2A	NM_182487	flanking_5UTR
9	rs953381	2	0.1477	0.07005	2.301	13/75	240/3186	0.004605	TEX10	NM_017746	flanking_5UTR
10	rs11016838	1	0.01136	0.0008757	13.11	1/87	3/3423	0.003943	MGMT	NM_002412	intron
10	rs17104607	2	0.01136	0.0008757	13.11	1/87	3/3423	0.003943	ANKRD1	NM_014391	flanking_5UTR
10	rs10490907	2	0.1818	0.06484	3.205	16/72	222/3202	2.09e-05	ADRB1	NM_000684	flanking_5UTR
10	rs10491049	2	0.3523	0.2102	2.044	31/57	720/2706	0.001195	LYZL1	NM_032517	flanking_3UTR
10	rs10508924	1	0.4318	0.2869	1.889	38/50	983/2443	0.003398	ASAH2	NM_019893	flanking_5UTR
10	rs10509186	1	0.3295	0.4912	0.509	29/59	1683/1743	0.002669	C10orf74	NM_001001330	flanking_5UTR
10	rs10741226	2	0.25	0.4349	0.4331	22/66	1490/1936	0.0005312	TCERG1L	NM_174937	flanking_3UTR
10	rs10751560	2	0.2614	0.4218	0.485	23/65	1441/1975	0.00277	C10orf90	NM_001004298	flanking_5UTR
10	rs10762562	2	0.6477	0.4895	1.918	57/31	1677/1749	0.003027	PRKG1	NM_006258	intron
10	rs10764948	2	0.25	0.4078	0.4841	22/66	1397/2029	0.00247	TXNL2	NM_006541	flanking_3UTR
10	rs10794947	2	0.4432	0.2817	2.029	39/49	964/2458	0.0009415	PFKP	NM_002627	flanking_5UTR
10	rs10829470	1	0.3295	0.1932	2.052	29/59	662/2764	0.001491	MKI67	NM_002417	flanking_5UTR
10	rs10829791	1	0.06818	0.1996	0.2933	6/82	684/2742	0.002521	TCERG1L	NM_174937	flanking_3UTR
10	rs10829792	2	0.2386	0.432	0.4121	21/67	1480/1946	0.0002726	TCERG1L	NM_174937	flanking_3UTR
10	rs10857650	1	0.1136	0.2577	0.3692	10/78	883/2543	0.002505	C10orf64	NM_173524	flanking_3UTR
10	rs10881806	2	0.369	0.2326	1.93	31/53	749/2471	0.004821	SH2D4B	NM_207372	intron
10	rs10886048	2	0.3977	0.2621	1.859	35/53	898/2528	0.004456	KCNK18	NM_181840	flanking_5UTR
10	rs10887112	1	0.2159	0.3838	0.442	19/69	1315/2111	0.001516	TACC2	NM_206861	flanking_3UTR
10	rs10888205	1	0.3636	0.2255	1.963	32/56	772/2652	0.002394	GDF10	NM_004962	flanking_5UTR
10	rs10904627	2	0.3295	0.202	1.942	29/59	692/2734	0.003437	C10orf97	NM_024948	intron
10	rs10994740	2	0.2273	0.3792	0.4816	20/68	1296/2122	0.003544	TMEM26	NM_178505	flanking_3UTR
10	rs11000792	1	0.2273	0.4337	0.384	20/68	1486/1940	7.31e-05	PRKG1	NM_006258	intron
10	rs11007930	1	0.01163	0.0002919	40.29	1/85	1/3425	1.34e-05	PAPD1	NM_018109	flanking_3UTR
10	rs11008925	2	0.1705	0.3176	0.4416	15/73	1088/2338	0.003153	CCDC7	NM_001026383	flanking_5UTR
10	rs11016569	1	0.4205	0.2785	1.88	37/51	954/2472	0.003168	MGMT	NM_002412	flanking_5UTR
10	rs11017163	1	0.3523	0.5023	0.5388	31/57	1719/1703	0.004421	TXNL2	NM_006541	flanking_3UTR
10	rs11101558	2	0.1667	0.3398	0.3886	14/70	1145/2225	0.000984	LRRC18	NM_001006939	flanking_3UTR
10	rs1110286	1	0.5455	0.395	1.838	48/40	1305/1999	0.003883	HIF1AN	NM_017902	flanking_3UTR
10	rs11186608	1	0.2273	0.3949	0.4506	20/68	1353/2073	0.001237	HECTD2	NM_182765	flanking_3UTR
10	rs11189556	2	0.09091	0.01751	5.61	8/80	60/3366	6.21e-07	C10orf33	NM_032709	flanking_3UTR
10	rs11202455	2	0.125	0.04652	2.928	11/77	159/3259	0.0006545	MINPP1	NM_004897	flanking_3UTR
10	rs11251532	2	0.4205	0.2626	2.038	37/51	899/2525	0.0008811	PFKP	NM_002627	flanking_5UTR
10	rs11492861	2	0.2955	0.164	2.138	26/62	246/1254	0.001912
10	rs11592088	2	0.5	0.3202	2.123	44/44	1097/2329	0.0004667	FRMD4A	NM_018027	intron
10	rs11596835	2	0.6163	0.4189	2.228	53/33	1435/1991	0.000306	GATA3	NM_001002295	flanking_3UTR
10	rs11818027	2	0.01136	0.0008757	13.11	1/87	3/3423	0.003943	MGMT	NM_002412	flanking_5UTR
10	rs12218978	1	0.3068	0.1849	1.952	27/61	633/2791	0.0039	C10orf97	NM_024948	intron
10	rs12242953	1	0.1364	0.061	2.43	12/76	209/3217	0.004225	PRG1	NM_002727	flanking_3UTR
10	rs12246346	1	0.01136	0.0008757	13.11	1/87	3/3423	0.003943	ANK3	NM_020987	intron
10	rs12249377	1	0.1707	0.4351	0.2673	14/68	1441/1871	1.32e-06	HTR7	NM_000872	intron
10	rs12250605	2	0.3977	0.242	2.069	35/53	829/2597	0.0008037	C10orf84	NM_022063	flanking_3UTR
10	rs12252716	1	0.04545	0.01081	4.359	4/84	37/3387	0.002651	C10orf11	NM_032024	flanking_5UTR
10	rs12257961	2	0.4886	0.3383	1.869	43/45	1157/2263	0.003245	C10orf38	NM_001010924	intron
10	rs12262809	1	0.375	0.2431	1.868	33/55	830/2584	0.004261	C10orf97	NM_024948	intron
10	rs12262871	1	0.375	0.2426	1.874	33/55	831/2595	0.004136	C10orf82	NM_144661	flanking_5UTR
10	rs12269612	1	0.2159	0.3736	0.4617	19/69	1280/2146	0.002355	C10orf38	NM_001010924	flanking_5UTR
10	rs12355201	2	0.5114	0.3511	1.934	45/43	1203/2223	0.002172	HK1	NM_000188	flanking_3UTR
10	rs12355282	1	0	0.1079	0	0/86	369/3051	0.001306	CTNNA3	NM_013266	intron
10	rs12412312	1	0.4432	0.2925	1.925	39/49	1001/2421	0.002565	TCERG1L	NM_174937	flanking_5UTR
10	rs12412488	2	0.3523	0.2189	1.94	31/57	750/2676	0.002792	LYZL1	NM_032517	flanking_3UTR
10	rs12412740	1	0.1591	0.07472	2.343	14/74	256/3170	0.003051	PRG1	NM_002727	flanking_5UTR
10	rs12569832	2	0.3977	0.2428	2.059	35/53	832/2594	0.001083	SH2D4B	NM_207372	intron
10	rs12779035	1	0.4091	0.2688	1.883	36/52	921/2505	0.004095	ANK3	NM_001149	intron
10	rs12781019	2	0.2159	0.1089	2.254	19/69	373/3053	0.001911	PKD2L1	NM_016112	intron
10	rs1413372	1	0.5909	0.4287	1.925	52/36	1468/1956	0.002977	EBF3	NM_001005463	intron
10	rs1572333	1	0.1932	0.3395	0.4659	17/71	1163/2263	0.004655	NRG3	NM_001010848	intron
10	rs1590445	2	0.6364	0.4478	2.158	56/32	1534/1892	0.0003278	ABI1	NM_001012751	intron
10	rs1665568	1	0.2955	0.4521	0.5082	26/62	1548/1876	0.003134	RAI17	NM_020338	flanking_5UTR
10	rs16915839	2	0.3523	0.2163	1.971	31/57	741/2685	0.002559	RHOBTB1	NM_001032380	flanking_5UTR
10	rs17109539	1	0.09091	0.03123	3.102	8/80	107/3319	0.002097	C10orf33	NM_032709	flanking_3UTR
10	rs17116848	2	0.01136	0.0002919	39.37	1/87	1/3425	1.7e-05	GSTO2	NM_183239	flanking_3UTR
10	rs17137762	1	0.125	0.05196	2.607	11/77	178/3248	0.002695	ITGA8	NM_003638	flanking_5UTR
10	rs184846	1	0.3372	0.495	0.519	29/57	1696/1730	0.00327	TXNL2	NM_006541	flanking_3UTR
10	rs1871611	1	0.2273	0.3955	0.4495	20/68	1355/2071	0.001835	C10orf64	NM_173524	intron
10	rs1876317	2	0.25	0.4381	0.4275	22/66	1501/1925	0.0004509	TCERG1L	NM_174937	flanking_3UTR
10	rs1882907	2	0.2727	0.155	2.044	24/64	531/2895	0.002513	HTRA1	NM_002775	flanking_5UTR
10	rs1891787	1	0.3864	0.2487	1.902	34/54	852/2574	0.003524	TCERG1L	NM_174937	intron
10	rs1913517	2	0.3068	0.5006	0.4416	27/61	1714/1710	0.0004632	LRRC18	NM_001006939	intron
10	rs1916378	1	0.5909	0.4177	2.014	52/36	1431/1995	0.001272	LRRTM3	NM_178011	flanking_5UTR
10	rs1925580	2	0.1705	0.07939	2.383	15/73	272/3154	0.001639	LRRTM3	NM_178011	flanking_5UTR
10	rs1928722	2	0.1591	0.3071	0.4269	14/74	1052/2374	0.002918	CUGBP2	NM_001025077	flanking_5UTR
10	rs1928724	2	0.1591	0.3063	0.4285	14/74	1042/2360	0.003169	CUGBP2	NM_001025077	flanking_5UTR
10	rs1955164	2	0.6364	0.4813	1.886	56/32	1649/1777	0.003433	C10orf82	NM_144661	flanking_3UTR
10	rs2026611	2	0.1429	0.06312	2.474	12/72	215/3191	0.003512	ITIH2	NM_002216	intron
10	rs2104619	2	0.2386	0.1256	2.182	21/67	430/2994	0.001997	EPC1	NM_025209	intron
10	rs2126759	2	0.1136	0.2484	0.3879	10/78	849/2569	0.003287	PRKG1	NM_006258	intron
10	rs2182758	1	0.4432	0.2966	1.888	39/49	1016/2410	0.002914	LYZL1	NM_032517	flanking_3UTR
10	rs2256713	2	0.3523	0.2207	1.921	31/57	756/2670	0.00324	LYZL1	NM_032517	flanking_3UTR
10	rs2278842	1	0.2159	0.1092	2.247	19/69	374/3052	0.001982	PKD2L1	NM_016112	coding
10	rs2351562	1	0.2727	0.1414	2.278	24/64	484/2940	0.0005454	GRID1	NM_017551	flanking_3UTR
10	rs2351563	2	0.2955	0.1735	1.998	26/62	594/2830	0.003236	GRID1	NM_017551	flanking_3UTR
10	rs2370771	1	0.1023	0.2405	0.3597	9/79	824/2602	0.002455	CCDC7	NM_001026383	flanking_5UTR
10	rs2448541	1	0.125	0.2784	0.3703	11/77	932/2416	0.001938	C10orf64	NM_173524	intron
10	rs2484204	2	0.5795	0.4282	1.841	51/37	1466/1958	0.004018	RAB18	NM_021252	flanking_5UTR
10	rs2489253	2	0.2727	0.4218	0.5141	24/64	1445/1981	0.004867	GATA3	NM_001002295	flanking_3UTR
10	rs2495718	2	0.6818	0.4723	2.394	60/28	1618/1808	0.000136	HIF1AN	NM_017902	flanking_3UTR
10	rs2505765	1	0.6591	0.4802	2.093	58/30	1645/1781	0.0008554	KIAA1128	NM_018999	flanking_3UTR
10	rs2628148	1	0.2738	0.4411	0.4778	23/61	1504/1906	0.002143	TXNL2	NM_006541	flanking_3UTR
10	rs2642274	1	0.3488	0.2155	1.95	30/56	735/2675	0.00287	RAB18	NM_021252	intron
10	rs2663041	2	0.625	0.446	2.07	50/30	1504/1868	0.001715	LRRC18	NM_001006939	flanking_3UTR
10	rs2663052	1	0.3182	0.4864	0.4928	28/60	751/793	0.003161
10	rs2671692	2	0.2273	0.4033	0.4352	20/68	1380/2042	0.001081	LRRC18	NM_001006939	flanking_3UTR
10	rs2769202	1	0.4318	0.2913	1.849	38/50	998/2428	0.004541	EPC1	NM_025209	flanking_3UTR
10	rs2782619	2	0.4886	0.3392	1.862	43/45	521/1015	0.003992
10	rs2815545	1	0.2614	0.4235	0.4816	23/65	1451/1975	0.002387	C10orf48	NM_173576	flanking_3UTR
10	rs2880655	1	0.4773	0.3268	1.881	42/46	1119/2305	0.003017	SH2D4B	NM_207372	intron
10	rs3010455	1	0.3182	0.4734	0.5191	28/60	1619/1801	0.003902	C10orf82	NM_144661	intron
10	rs353201	1	0.09091	0.03006	3.226	8/80	103/3323	0.001052	PRKCQ	NM_006257	flanking_5UTR
10	rs363398	1	0.01136	0.0008762	13.11	1/87	3/3421	0.003956	SLC18A2	NM_003054	intron
10	rs3750864	1	0.125	0.0403	3.402	11/77	138/3286	9.76e-05	LRRC18	NM_001006939	flanking_3UTR
10	rs3763696	1	0.625	0.4066	2.432	55/33	1389/2027	5.11e-05	HIF1AN	NM_017902	flanking_3UTR
10	rs3818409	1	0.4651	0.2915	2.114	40/46	991/2409	0.0004461	ABI1	NM_001012751	intron
10	rs3829916	2	0.5568	0.394	1.932	49/39	1350/2076	0.00224	PFKP	NM_002627	intron
10	rs4074862	2	0.4651	0.3078	1.955	40/46	1054/2370	0.002016	TCERG1L	NM_174937	flanking_5UTR
10	rs4269843	1	0.2841	0.1615	2.06	25/63	553/2871	0.0034	CH25H	NM_003956	flanking_3UTR
10	rs4379723	2	0.3295	0.4906	0.5103	29/59	1679/1743	0.002751	JMJD1C	NM_004241	intron
10	rs4436465	2	0.2841	0.4407	0.5035	25/63	1510/1916	0.002763	PFKP	NM_002627	flanking_5UTR
10	rs4459189	1	0.4318	0.2747	2.007	38/50	941/2485	0.001016	PFKP	NM_002627	flanking_5UTR
10	rs4506553	2	0.2614	0.1416	2.144	23/65	485/2939	0.001326	C10orf85	NM_001012711	flanking_3UTR
10	rs4559584	2	0.2558	0.1397	2.117	22/64	475/2925	0.001817	PLXDC2	NM_032812	flanking_5UTR
10	rs4747651	1	0.4773	0.3246	1.9	42/46	1112/2314	0.002294	LYZL1	NM_032517	flanking_3UTR
10	rs4749185	1	0.6364	0.4478	2.158	56/32	1534/1892	0.0003224	ABI1	NM_001012751	intron
10	rs4751295	1	0.3977	0.2233	2.297	35/53	765/2661	0.0001164	TCERG1L	NM_174937	flanking_3UTR
10	rs487161	2	0.5795	0.416	1.935	51/37	1422/1996	0.002115	PDE6C	NM_006204	intron
10	rs4881467	1	0.3977	0.2601	1.879	35/53	891/2535	0.004445	CALML5	NM_017422	flanking_5UTR
10	rs4918049	2	0.2386	0.126	2.174	21/67	431/2989	0.001894	SH3MD1	NM_014631	intron
10	rs4922491	1	0.1705	0.08061	2.344	15/73	276/3148	0.003032	ZNF488	NM_153034	flanking_5UTR
10	rs4935117	2	0.2841	0.1547	2.168	25/63	530/2896	0.001071	PCDH15	NM_033056	intron
10	rs513817	1	0.6136	0.4456	1.976	54/34	688/856	0.002146
10	rs6481163	1	0.4318	0.279	1.964	38/50	956/2470	0.001819	TMEM23	NM_147156	flanking_3UTR
10	rs6482573	1	0.5341	0.3779	1.887	47/41	1294/2130	0.002392	TPRT	NM_014317	intron
10	rs652142	1	0.1136	0.2731	0.3413	10/78	911/2425	0.0008266	GHITM	NM_014394	flanking_5UTR
10	rs6537579	1	0.2159	0.1148	2.124	19/69	393/3031	0.003774	C10orf64	NM_173524	flanking_3UTR
10	rs661882	1	0.3523	0.223	1.895	31/57	764/2662	0.004154	RAB18	NM_021252	flanking_5UTR
10	rs681088	1	0.6023	0.4367	1.954	53/35	1496/1930	0.002428	KCNMA1	NM_002247	intron
10	rs7068490	2	0.25	0.1425	2.005	22/66	488/2936	0.003733	PLXDC2	NM_032812	flanking_5UTR
10	rs7073828	1	0.2727	0.1407	2.29	24/64	482/2944	0.0005033	GRID1	NM_017551	flanking_3UTR
10	rs7076037	2	0.3068	0.4805	0.4786	27/61	739/799	0.001329
10	rs7090352	1	0.4651	0.2799	2.237	40/46	949/2441	0.0002156	PHYH	NM_006214	flanking_3UTR
10	rs7092999	1	0.625	0.4063	2.435	55/33	1392/2034	4.74e-05	HIF1AN	NM_017902	flanking_3UTR
10	rs7094610	1	0.1818	0.347	0.4182	16/72	1184/2228	0.001309	LRRC18	NM_001006939	coding
10	rs7100333	1	0.03409	0.1462	0.2061	3/85	501/2925	0.003031	TACC2	NM_006997	flanking_5UTR
10	rs721854	2	0.6591	0.4882	2.027	58/30	1659/1739	0.001348	PRKG1	NM_006258	intron
10	rs749232	1	0.1591	0.06684	2.641	14/74	229/3197	0.001011	C10orf45	NM_031453	intron
10	rs758586	2	0.5	0.3497	1.86	44/44	1198/2228	0.003163	ADRB1	NM_000684	flanking_5UTR
10	rs780807	1	0.2955	0.1778	1.94	26/62	609/2817	0.004578	CUBN	NM_001081	intron
10	rs780849	2	0.3295	0.2071	1.882	29/59	709/2715	0.004932	CUBN	NM_001081	intron
10	rs7904145	1	0.1477	0.06089	2.673	13/75	208/3208	0.0008359	LRRTM3	NM_178011	flanking_5UTR
10	rs7910462	1	0.3182	0.1782	2.153	28/60	610/2814	0.0009021	GRID1	NM_017551	flanking_3UTR
10	rs7911332	2	0.07955	0.02656	3.167	7/81	91/3335	0.00277	HECTD2	NM_173497	flanking_5UTR
10	rs7913601	1	0.3068	0.1862	1.934	27/61	638/2788	0.0045	CUBN	NM_001081	intron
10	rs7915455	2	0.1047	0.03514	3.209	9/77	119/3267	0.0006356	C10orf33	NM_032709	flanking_3UTR
10	rs7918867	1	0.2841	0.1567	2.135	25/63	537/2889	0.001202	PLEKHA1	NM_001001974	intron
10	rs7918961	1	0.3023	0.1752	2.04	26/60	595/2801	0.002432	CUBN	NM_001081	intron
10	rs7922169	2	0.3182	0.4739	0.5181	28/60	1614/1792	0.004555	C10orf64	NM_173524	flanking_3UTR
10	rs7923528	1	0.3605	0.224	1.952	31/55	755/2615	0.002769	C10orf97	NM_024948	intron
10	rs7923609	2	0.3256	0.4915	0.4994	28/58	1682/1740	0.002285	JMJD1C	NM_004241	flanking_5UTR
10	rs7924066	2	0.2727	0.4253	0.5068	24/64	1457/1969	0.004437	LBX1	NM_006562	flanking_5UTR
10	rs855983	1	0.25	0.4402	0.424	22/66	1508/1918	0.0004116	EMX2	NM_004098	flanking_3UTR
10	rs855992	1	0.2386	0.4351	0.407	21/67	1488/1932	0.0002475	EMX2	NM_004098	flanking_3UTR
10	rs877396	2	0.4545	0.2781	2.164	40/48	951/2469	0.0002456	C10orf82	NM_144661	intron
10	rs903282	2	0.2159	0.3657	0.4775	19/69	1253/2173	0.004185	C10orf48	NM_173576	flanking_3UTR
10	rs911543	1	0.2326	0.1287	2.051	20/66	441/2985	0.004935	SH3MD1	NM_014631	intron
10	rs9423690	1	0.1548	0.3087	0.4101	13/71	1055/2363	0.002282	PFKP	NM_002627	intron
10	rs950132	2	0.2273	0.1242	2.074	20/68	425/2997	0.004485	EPC1	NM_025209	intron
10	rs954385	2	0.1705	0.07764	2.441	15/73	266/3160	0.00127	ADRA2A	NM_000681	flanking_3UTR
10	rs9787700	1	0.4886	0.3345	1.901	43/45	1146/2280	0.002417	C10orf38	NM_001010924	intron
11	rs7479309	1	0.6364	0.4729	1.951	56/32	1620/1806	0.002381	NY-REN-41	NM_030771	flanking_3UTR
11	rs10831693	1	0.4545	0.3037	1.91	40/48	1037/2377	0.002486	USP47	NM_017944	intron
11	rs10458877	1	0.1591	0.07588	2.304	14/74	258/3142	0.004891	SOX6	NM_033326	flanking_3UTR
11	rs10500896	1	0.5341	0.3646	1.997	47/41	563/981	0.002089
[truncated: 1,325 more rows]

## Sheet: Supp Table 2_Replicated SNPs
Supplementary Table 2. Top-ranked significant SNPs in the replication cohort. SNPs from discovery cohort which achieved p-value ≤ 0.005 using the Cochran-Armitage trend test and are associated with BA in the replication cohort of 45 BA cases. For comparison, 347 controls were used.
GeneSymbol	Location	CHR	SNP	A1	F_A (MAF)	F_U (MAF)	OR	AFF	UNAFF	P-value (trend test)
CTNNA2	flanking_5UTR	2	rs17017164	1	0.02273	0	NA	2/86	0/692	7.01E-05
C1orf164	intron	1	rs11210996	1	0.2333	0.1225	2.181	21/69	85/609	0.004135
SERPINA7	flanking_5UTR	23	rs16984947	1	0.03333	0	NA	3/87	0/688	1.53E-06
SYNGR1	flanking_5UTR	22	rs17001009	2	0.01163	0	NA	1/85	0/694	0.00445
LOC388965	flanking_5UTR	2	rs17024439	2	0.02222	0	NA	2/88	0/694	8.25E-05
SMAD2	flanking_5UTR	18	rs8089919	1	0.01136	0	NA	1/87	0/694	0.004926
MAN1A2	flanking_5UTR	1	rs6657965	1	0.2778	0.1383	2.396	25/65	96/598	0.0009728
MAN1A2	intron	1	rs7531715	2	0.2778	0.1383	2.396	25/65	96/598	0.0009728
MAN1A2	intron	1	rs12131109	1	0.2778	0.1383	2.396	25/65	96/598	0.0009728
PRG-3	flanking_3UTR	9	rs7866810	1	0.02222	0	NA	2/88	0/692	8.44E-05
BRUNOL4	flanking_5UTR	18	rs11873400	2	0.04545	0.003086	15.38	4/84	2/646	0.0003193
SYPL1	flanking_5UTR	7	rs7795101	2	0.2556	0.1326	2.246	23/67	92/602	0.002488
SYN3	intron	22	rs5754158	2	0.3	0.4726	0.4782	27/63	328/366	0.002877
ESR1	intron	6	rs9397463	1	0.2614	0.1455	2.078	23/65	101/593	0.004729
NY-REN-41	flanking_3UTR	11	rs7479309	1	0.6333	0.4669	1.973	57/33	324/370	0.003011
USP47	intron	11	rs10831693	1	0.2111	0.3674	0.4607	19/71	255/439	0.002613
OTOP1	intron	4	rs1991914	2	0.125	0.3138	0.3124	10/70	214/468	0.0009589
OXR1	flanking_5UTR	8	rs10505093	2	0.1778	0.3415	0.4169	16/74	237/457	0.00158
JAK3	intron	19	rs3212701	1	0.3667	0.2277	1.964	33/57	158/536	0.004032
MGMT	intron	10	rs11016838	1	0.02222	0	NA	2/88	0/694	8.25E-05
CTNND2	flanking_5UTR	5	rs7721138	1	0.01163	0	NA	1/85	0/694	0.00445
ANKRD1	flanking_5UTR	10	rs17104607	2	0.01136	0	NA	1/87	0/694	0.004926
CNTNAP5	flanking_3UTR	2	rs7584945	1	0.01136	0	NA	1/87	0/694	0.004926
RYR2	intron	1	rs628414	1	0.2778	0.1225	2.756	25/65	85/609	5.78E-05

## Sheet: Supp Table 3. BA+extrahepatic
Supplementary Table 3. Phenotype and genotype at the MAN1A2 SNPs rs12131109 and rs7531715 in 23 children with extrahepatic anomalies.
Minor allele at rs12131109 is A. Minor allele at rs7531715 is G.
Subject number	Phenotype	rs12131109	rs7531715
1	absent retrohepatic cava	GG	AA
2	absent retrohepatic cava	GA	AG
3	ploysplenia, abdominal malrotation	GA	AG
6	malrotation, absent retrohepatic cava	GA	AG
7	absent retrohepatic cava	GA	AG
8	pre-duodenal portal vein in the pancreas, absent retrohepatic vena cava, polysplenia and situs inversus	GG	AA
9	situs inversus, ploysplenia	GG	AA
10	polysplenia, preduodenal portal vein	GA	AG
11	polysplenia, dextrocardia	GA	AG
12	malrotation	AA	GG
13	malrotation and abdominal situs inversus	GG	AA
14	polysplenia	GG	AA
15	polysplenia, abdominal situs inversus ambiguous, absent retrohepatic cava, ASD, malrotation	GG	AA
16	polysplenia	GG	AA
17	Malrotation	GG	AA
18	jejunal atresia	GG	AA
19	atrial septal defect	GG	AA
20	atrial septal defect	GG	AA
21	bicuspic aortic valve	GA	AG
22	ventriculal septal defect	GA	AG
23	patent foramen ovale	GG	AA
24	atrial septal defect, ventral septal defect	GA	AG
25	absent retrohepatic cava, patent foramen ovale	GG	AA

## Sheet: Supp Table 4_ SNPs in LD
Supplementary Table 4. SNPs identified by targeted sequencing. List of 17 intronic SNP, one 3’ UTR SNP and one downstream SNP in the MAN1A2 gene locus, which are in LD (r2>=0.8) with rs7531715 and rs12131109. These SNPs were among 498 SNPs identified with targeted sequencing of DNA from 43 of 136 children with BA.
The 498 SNPs include the two BA-associated SNPs rs7531715 and rs12131109 (yellow highlight). The SNP, rs1092336 (orange highlight) is strongly associated with MAN1A2 expression in the liver (p=3.42E-19, Schadt et al, 2008).
dbSNP138	Genomic Location	dbSNP138	Function Annotation	r2 with rs7531715	r2 with rs12131109
rs10923281	1:117933609	rs10923281	intronic	0.86	1
rs10923289	1:117961210	rs10923289	intronic	0.84	0.94
rs10923322	1:118040511	rs10923322	intronic	1	0.86
rs10923326	1:118049465	rs10923326	intronic	1	0.86
rs11577788	1:117991649	rs11577788	intronic	0.88	0.9
rs11583061	1:117941527	rs11583061	intronic	0.86	1
rs12120771	1:118065919	rs12120771	UTR3	1	0.86
rs12121530	1:118041385	rs12121530	intronic	1	0.86
rs12126437	1:118068513	rs12126437	downstream	1	0.86
rs12127141	1:117933586	rs12127141	intronic	0.86	1
rs12127779	1:118017416	rs12127779	intronic	0.98	0.88
rs12129406	1:118016583	rs12129406	intronic	0.98	0.88
rs17037223	1:117928799	rs17037223	intronic	0.84	0.98
rs17037253	1:117944193	rs17037253	intronic	0.86	1
rs17037310	1:118007040	rs17037310	intronic	0.98	0.88
rs1934250	1:118058885	rs1934250	intronic	1	0.86
rs2359247	1:117953890	rs2359247	intronic	0.86	1
rs4460623	1:117947245	rs4460623	intronic	0.86	1
rs7547211	1:117951629	rs7547211	intronic	0.86	1
rs7531715	1:118048937	rs7531715	intronic	1	0.86
rs12131109	1:117942862	rs12131109	intronic	0.86	1
Reference:
Schadt EE, Molony C, Chudin E, et al. Mapping the genetic architecture of gene expression in human liver. PLOS Biol. 2008;6(5):e107

## Sheet: Supp Table 5 MAN1A2 expression
Supplementary Table 5. MAN1A2 expression in diseased liver tissue. Reverse transcription quantitative PCR (RTqPCR) analysis of human genes in explanted liver tissue from 6 children with BA and normal controls.
Figure 2b shows changes in exon 6-7 junction
Gene	BA vs NC	BA	NC	P-value	Fold change
		Relative expression levels (Mean±SE)	Relative expression levels (Mean±SE)
MAN1A2 exon 6-7 junction	6 vs 6	1.2628±0.2839	2.9874±0.0.3895	0.00595	-2.365
MAN1A2 exon 10	5 vs 6	1.3635±0.3494	2.992± 0.3416	0.00875	-2.194
	NC, Normal Control Liver Tissue; BA, Biliary Atresia Liver Tissue; negative (-) sign implies negative fold-change

## Sheet: Supp Table 6 MAN1A2 Immunostain
Supplementary Table 6. MAN1A2 protein expression in disease liver tissue.
Staining characteristics of normal (n=2) and BA (n=5) liver tissue.
BA liver tissue was obtained from five of 121 BA cases.
Case Type	MAN1A2 staining intensity
Normal 1	3+ pericanalicular
Normal 2	3+ pericanalicular
BA1	1+ cytoplasmic (not pericanalicular)
BA2	1+ pericanalicular
BA3	Weak pericanalicular
BA4	1+ cytoplasmic (not pericanalicular)
BA5	1 to 2+ cytoplasmic (some pericanalicular)

## Sheet: Supp_Table 7_ qRTPCR zebrafish
Supplementary Table 7. Reverse transcription quantitative PCR (RTqPCR) analysis of genes in zebrafish liver tissue.
The relative expression level of genes was shown as fold change in three batches of man1a2 morphants over un-injected controls
Genes showing consistent expression patterns in all three batches are highlighted.
	Batch I	Batch II	Batch III
egfra	-1.77769	-1.20025	-7.07796
egfrb	0.948246	1.00231	-1.01335
gli1	1.62845	1.28886	2.04472
gli2a	1.63003	1.04461	-2.65222
ptch1	1.18099	1.38191	-1.04242
tgfb1a	-1.17403	-1.62849	1.19196
tgfb1b	1.08192	-1.30197	-1.13163
smad9	1.25582	1.37891	1.31646
smad7	1.33191	1.36648	1.02846
arf6a	1.00463	1.08673	1.165
arf6b	1.03049	1.12506	1.072

## Sheet: Suppl Tb8_qRTpcr_Man1a2 mut_wt
Supplementary Table 8: Exon level reverse transcription quantitative PCR (RTqPCR) in Man1a2-/- mice. Relative expression levels of exon 2, exon 5-6, and exon 11-12 in liver and lung from WT (Man1a2 +/+) and null mice (Man1a2 -/-) is shown.
Man1a2		Liver	Lung	p-value
Exon 2	WT	3.18 (1.34)	2.61 (0.81)	0.570 (NS)
	Null	0	0	-
	p-value	-	-
Exon 5-6	WT	4.03 (1.11)	3.52 (0.45)	0.519, NS
	Null	2.35 (0.16)	1.66 (0.16)	0.006
	p-value	0.123 (NS)	0.007
Exon 11-12	WT	1.41 (0.42)	1.3 (0.21)	0.716 (NS)
	Null	0.79 (0.09)	0.54 (0.04)	0.027
	p-value	0.129 (NS)	0.026

## Sheet: Suppl Tb9_HumanBA_DEgenes_liver
Supplementary Table 9: Differentially expressed genes in the liver whole transcriptome of human BA compared to normal human allograft liver.
	baseMean	log2FoldChange	lfcSE	stat	p-value	padj	Fold change	Associated human disease	Associated human disease	Pathway	Author
EHMT1	670.81	-0.656232	0.212252	-3.09177	0.00198969	0.0241234	0.634533	CHD with extracardiac defects
MID1	474.158	1.29133	0.367267	3.51607	0.00043799	0.00851856	2.44754	CHD with extracardiac defects
RUNX1	593.966	1.38394	0.455018	3.04151	0.00235397	0.0269849	2.6098	CHD with extracardiac defects
DNAH11	76.5826	1.93501	0.609357	3.17549	0.00149584	0.0203234	3.8238	PCD, Laterality and heterotaxy		cilia	Van Dam et al., 2013
HYDIN	96.4122	1.64983	0.592013	2.78681	0.00532295	0.0460318	3.13796	PCD, Laterality and heterotaxy		cilia	Van Dam et al., 2013
OFD1	349.859	1.06697	0.327377	3.25916	0.00111744	0.016708	2.09503	PCD, Laterality and heterotaxy		cilia	Van Dam et al., 2013
RPGR	554.144	1.15871	0.370367	3.12854	0.00175679	0.0223441	2.23257	PCD, Laterality and heterotaxy		cilia	Van Dam et al., 2013
USH2A	214.512	-2.81725	0.569733	-4.94485	7.62025e-07	6.8984e-05	0.141881			cilia	Van Dam et al., 2013
CDH23	204.728	-1.74079	0.546211	-3.18702	0.00143746	0.0198075	0.299206			cilia	Van Dam et al., 2013
NGFR	234.148	-1.66444	0.467549	-3.55993	0.00037096	0.00759045	0.315467			cilia	Van Dam et al., 2013
SMO	138.782	-1.60587	0.386431	-4.15564	3.24373e-05	0.00123001	0.328538			cilia	Van Dam et al., 2013
GPR98	100.579	-1.49541	0.522201	-2.86367	0.00418765	0.0394948	0.35468			cilia	Van Dam et al., 2013
C21orf2	69.2968	-1.26535	0.360676	-3.50826	0.000451045	0.00868955	0.416			cilia	Van Dam et al., 2013
POC1A	73.7248	-1.21526	0.346457	-3.50768	0.000452036	0.00868992	0.430695			cilia	Van Dam et al., 2013
ADCY3	129.73	-1.07898	0.354903	-3.04021	0.00236411	0.0270177	0.473363			cilia	Van Dam et al., 2013
HSPA8	34045.5	-1.04072	0.373655	-2.78523	0.00534894	0.0460768	0.486087			cilia	Van Dam et al., 2013
PKD1	344.962	-0.998653	0.287946	-3.4682	0.000523961	0.00960296	0.500467			cilia	Van Dam et al., 2013
XPNPEP3	673.278	-0.784735	0.220239	-3.56311	0.000366489	0.00752992	0.580458			cilia	Van Dam et al., 2013
NIN	1126.23	0.820941	0.232208	3.53536	0.000407215	0.00808853	1.76656			cilia	Van Dam et al., 2013
TTC21B	455.775	0.849421	0.267892	3.17075	0.00152044	0.0204981	1.80178			cilia	Van Dam et al., 2013
IQCB1	219.585	0.877766	0.309874	2.83265	0.00461633	0.0418665	1.83753			cilia	Van Dam et al., 2013
BBS2	302.621	1.00907	0.307917	3.27709	0.00104883	0.0159536	2.01262			cilia	Van Dam et al., 2013
NPHP3	35.6817	1.07434	0.389221	2.76022	0.00577629	0.0486722	2.10575			cilia	Van Dam et al., 2013
CEP135	159.026	1.07852	0.315194	3.42178	0.000622128	0.010907	2.11187			cilia	Van Dam et al., 2013
IFT80	251.75	1.13435	0.360397	3.1475	0.00164672	0.0215528	2.1952			cilia	Van Dam et al., 2013
IFT81	145.784	1.19395	0.4309	2.77082	0.00559145	0.047671	2.28778			cilia	Van Dam et al., 2013
KIF3A	179.182	1.20505	0.380196	3.16955	0.00152677	0.020564	2.30545			cilia	Van Dam et al., 2013
DYNC2H1	412.741	1.26597	0.430888	2.93804	0.00330291	0.0335616	2.40489			cilia	Van Dam et al., 2013
ALMS1	1003.52	1.35231	0.300434	4.50117	6.75789e-06	0.000383368	2.5532			cilia	Van Dam et al., 2013
RAB3IP	689.911	1.39892	0.377176	3.70892	0.000208149	0.00502281	2.63703			cilia	Van Dam et al., 2013
DNAH1	240.784	1.42959	0.341363	4.1879	2.81551e-05	0.00110381	2.69371			cilia	Van Dam et al., 2013
SNX10	1365.94	1.43658	0.515622	2.78611	0.00533448	0.0460318	2.70678			cilia	Van Dam et al., 2013
CEP290	515.634	1.49365	0.334677	4.46295	8.08379e-06	0.000435912	2.816			cilia	Van Dam et al., 2013
INTU	56.7272	1.50751	0.41343	3.64634	0.000266001	0.00592139	2.84318			cilia	Van Dam et al., 2013
DISC1	17.3988	1.65658	0.542692	3.05252	0.0022693	0.0262968	3.15268			cilia	Van Dam et al., 2013
AHI1	691.255	1.67017	0.383637	4.35353	1.33964e-05	0.00065393	3.18253			cilia	Van Dam et al., 2013
SPA17	33.2549	1.69316	0.429277	3.9442	8.00659e-05	0.00244569	3.23363			cilia	Van Dam et al., 2013
ULK4	295.923	1.71589	0.439776	3.90174	9.55021e-05	0.00280959	3.285			cilia	Van Dam et al., 2013
TUBB3	24.3879	1.97961	0.53449	3.70374	0.000212443	0.00509352	3.94387			cilia	Van Dam et al., 2013
TTK	24.8566	2.00286	0.475155	4.21517	2.49589e-05	0.00102835	4.00794			cilia	Van Dam et al., 2013
EFHC1	142.789	2.09549	0.399033	5.25142	1.50934e-07	1.86323e-05	4.27371			cilia	Van Dam et al., 2013
PKHD1	1617.11	2.12917	0.593679	3.5864	0.000335273	0.00702381	4.37466			cilia	Van Dam et al., 2013
TTLL3	12.52	2.13427	0.6281	3.39797	0.000678877	0.011669	4.39014			cilia	Van Dam et al., 2013
DCDC2	558.956	2.48167	0.583708	4.25157	2.12277e-05	0.00093052	5.58546			cilia	Van Dam et al., 2013
SNAP25	70.1485	2.83755	0.574869	4.936	7.97421e-07	7.08992e-05	7.14807			cilia	Van Dam et al., 2013
ACVR2B	797.191	-1.89135	0.536784	-3.52348	0.000425913	0.00837087	0.269555	PCD, Laterality and heterotaxy
CENPF	158.259	2.13205	0.446073	4.7796	1.75644e-06	0.000136645	4.3834	PCD, Laterality and heterotaxy
GATA4	331.231	-1.03037	0.345543	-2.98188	0.00286482	0.0303488	0.489585	PCD, Laterality and heterotaxy	CHD with extracardiac defects
SREBF1	831.984	-1.77261	0.537502	-3.29787	0.000974208	0.0151419	0.292678			EGF	Cerami EG et al., 2011 (Pathwaycommon DB)
CSK	395.634	-1.40177	0.32691	-4.28793	1.80345e-05	0.000823798	0.378466			EGF	Cerami EG et al., 2011 (Pathwaycommon DB)
FGFR4	353.999	-1.39462	0.360311	-3.87059	0.000108573	0.00305991	0.380346			EGF	Cerami EG et al., 2011 (Pathwaycommon DB)
EPN1	592.053	-1.37516	0.291017	-4.72534	2.29727e-06	0.000170718	0.385511			EGF	Cerami EG et al., 2011 (Pathwaycommon DB)
FGF2	179.092	-1.3564	0.442432	-3.06579	0.00217096	0.0255135	0.390555			EGF	Cerami EG et al., 2011 (Pathwaycommon DB)
LMNA	2129.04	-1.3336	0.324894	-4.10473	4.04793e-05	0.00145346	0.396776			EGF	Cerami EG et al., 2011 (Pathwaycommon DB)
LRIG1	1161.14	-1.31341	0.299006	-4.3926	1.12003e-05	0.000570647	0.402368			EGF	Cerami EG et al., 2011 (Pathwaycommon DB)
PXN	300.55	-1.10247	0.284146	-3.87994	0.00010448	0.00297261	0.465719			EGF	Cerami EG et al., 2011 (Pathwaycommon DB)
SERPINF2	14076.6	-1.04426	0.33932	-3.07751	0.00208739	0.0249834	0.484894			EGF	Cerami EG et al., 2011 (Pathwaycommon DB)
HSF1	287.387	-0.968226	0.32462	-2.98265	0.00285768	0.0303488	0.511134			EGF	Cerami EG et al., 2011 (Pathwaycommon DB)
CALM3	1085.68	-0.892	0.229659	-3.88402	0.000102742	0.00294159	0.538867			EGF	Cerami EG et al., 2011 (Pathwaycommon DB)
GRB2	1125.62	-0.650329	0.23539	-2.76277	0.00573132	0.0485035	0.637135			EGF	Cerami EG et al., 2011 (Pathwaycommon DB)
ITGB1	15376.4	0.707447	0.251554	2.81231	0.00491874	0.0435492	1.63291			EGF	Cerami EG et al., 2011 (Pathwaycommon DB)
SYNJ1	372.416	0.844993	0.279456	3.02371	0.00249699	0.0278756	1.79626			EGF	Cerami EG et al., 2011 (Pathwaycommon DB)
PIK3CB	651.594	0.91959	0.258899	3.55193	0.000382417	0.00775055	1.89158			EGF	Cerami EG et al., 2011 (Pathwaycommon DB)
SOS1	1186.79	1.06728	0.268721	3.97169	7.13649e-05	0.00224416	2.09548			EGF	Cerami EG et al., 2011 (Pathwaycommon DB)
TIMP1	6551.79	1.22239	0.420624	2.90613	0.00365929	0.036174	2.33332			EGF	Cerami EG et al., 2011 (Pathwaycommon DB)
STAT1	8174.98	1.22283	0.334214	3.65884	0.000253364	0.00575151	2.33405			EGF	Cerami EG et al., 2011 (Pathwaycommon DB)
PDGFA	225.201	1.55397	0.479607	3.2401	0.00119487	0.0174125	2.93625			EGF	Cerami EG et al., 2011 (Pathwaycommon DB)
FGF7	279.7	1.90848	0.597187	3.19578	0.00139456	0.0194232	3.75412			EGF	Cerami EG et al., 2011 (Pathwaycommon DB)
NRG1	744.308	2.21834	0.453692	4.88952	1.01084e-06	8.48252e-05	4.65357			EGF	Cerami EG et al., 2011 (Pathwaycommon DB)
TOP2A	171.764	2.25984	0.424431	5.3244	1.01285e-07	1.3508e-05	4.78939			EGF	Cerami EG et al., 2011 (Pathwaycommon DB)
FGF23	139.143	4.81268	0.583622	8.24623	1.63465e-16	2.71867e-13	28.1036			EGF	Cerami EG et al., 2011 (Pathwaycommon DB)
GPC1	407.336	-1.60233	0.299853	-5.34371	9.10626e-08	1.24789e-05	0.329345			SHH	Tsai et al
GSTO1	1294.79	-0.813777	0.248161	-3.27923	0.00104092	0.0158655	0.568891			TGFB1	Cerami EG et al., 2011 (Pathwaycommon DB)
TGFB2	311.319	1.73128	0.614827	2.81588	0.00486437	0.0433004	3.32022			TGFB1	Cerami EG et al., 2011 (Pathwaycommon DB)
TNFSF11	42.2287	1.5175	0.507951	2.9875	0.00281274	0.0301127	2.86295			TGFB1	Cerami EG et al., 2011 (Pathwaycommon DB)
PTHLH	16.6056	1.94356	0.614018	3.16532	0.00154915	0.0206379	3.84653			TGFB2	Cerami EG et al., 2011 (Pathwaycommon DB)
AAK1	1025.82	1.01227	0.367526	2.75429	0.00588205	0.049249	2.01709
ABAT	10042.5	-1.07137	0.37064	-2.8906	0.00384507	0.0373414	0.475867
ABCA10	264.027	2.73559	0.478072	5.72214	1.05192e-08	2.53429e-06	6.66032
ABCB11	6421.53	0.92054	0.320595	2.87135	0.00408727	0.038943	1.89282
ABCB4	5367.25	1.23904	0.324895	3.81366	0.000136923	0.0035881	2.36041
ABCC4	233.906	1.32979	0.417232	3.18717	0.00143672	0.0198075	2.51366
ABCC5	192.505	1.22445	0.389266	3.14554	0.00165782	0.0216269	2.33666
ABHD10	561.223	-0.800752	0.258565	-3.09691	0.00195552	0.0238836	0.57405
AC093375.1	11.7032	2.46235	0.598262	4.11584	3.85767e-05	0.001402	5.51114
ACACB	2550.45	-1.72324	0.419115	-4.1116	3.92925e-05	0.001418	0.302869
ACADS	779.053	-1.9117	0.425477	-4.49309	7.01984e-06	0.000391251	0.265778
ACAT1	8671.31	-0.985447	0.302896	-3.25342	0.00114026	0.0169474	0.505069
ACAT2	1808.71	-1.48499	0.479547	-3.09666	0.00195715	0.023884	0.357251
ACKR1	60.0658	2.011	0.639907	3.14264	0.0016743	0.0217285	4.03061
ACKR2	221.19	1.47435	0.450874	3.26998	0.00107557	0.0162512	2.77858
ACKR3	613.376	1.66419	0.575921	2.88962	0.00385711	0.0373629	3.16936
ACSM2B	4629.31	-1.11278	0.390499	-2.84964	0.00437681	0.040531	0.462401
ACSS2	1235.72	-1.73225	0.559049	-3.09857	0.00194458	0.0237889	0.300982
ACTB	24203.6	-0.922895	0.28227	-3.26954	0.00107721	0.0162528	0.527449
ACTR1B	378.286	-0.792017	0.279286	-2.83587	0.00457011	0.0416242	0.577536
ADAM20	23.6231	2.07113	0.564192	3.67098	0.000241625	0.00559558	4.20217
ADAM20P1	23.025	2.63245	0.518619	5.07588	3.85702e-07	4.00085e-05	6.20077
ADAM28	134.706	2.06715	0.580435	3.56139	0.000368902	0.00755869	4.19059
ADAMTS12	208.866	1.75154	0.478215	3.66267	0.000249602	0.00569207	3.36719
ADAMTS13	225.052	-2.26273	0.465717	-4.8586	1.18221e-06	9.5452e-05	0.208377
ADAMTSL2	319.957	-1.40184	0.331057	-4.23442	2.2914e-05	0.00097512	0.378447
ADAMTSL3	736.812	-1.0577	0.383138	-2.76063	0.00576905	0.0486722	0.480397
ADAT2	118.652	1.20623	0.35377	3.40964	0.000650484	0.0113111	2.30734
ADCK3	831.217	-1.15491	0.263579	-4.38163	1.17795e-05	0.0005865	0.449095
ADCY5	61.4976	-1.47587	0.515484	-2.86308	0.00419547	0.0394948	0.359516
ADCY8	25.2413	2.75038	0.661976	4.1548	3.2557e-05	0.00123115	6.72894
ADCYAP1R1	23.0921	-2.89121	0.59194	-4.88429	1.038e-06	8.61371e-05	0.134791
ADD1	1677.33	-0.921218	0.303513	-3.03519	0.00240386	0.0273052	0.528063
ADH6	3795.85	-1.70316	0.582166	-2.92556	0.00343838	0.0345853	0.307112
ADI1	4687.51	-1.27611	0.427899	-2.98228	0.00286109	0.0303488	0.412906
ADIRF	208.606	-1.79714	0.497552	-3.61196	0.000303887	0.00658805	0.287745
ADNP	1063.66	0.83698	0.25458	3.28769	0.00101015	0.0155075	1.78631
ADRA1B	57.7271	-1.51842	0.392598	-3.86762	0.000109904	0.00308859	0.349068
ADRBK1	394.905	-1.09788	0.281697	-3.89737	9.72419e-05	0.0028373	0.467203
AES	956.199	-0.963336	0.288557	-3.33846	0.000842444	0.0137375	0.512869
AFAP1L2	44.5831	-1.31548	0.451335	-2.91464	0.00356098	0.0355313	0.401792
AFG3L1P	78.2245	0.97552	0.337796	2.8879	0.00387823	0.0374865	1.96635
AGAP6	75.0505	1.49478	0.432101	3.45933	0.000541526	0.00981648	2.81821
AGMAT	1245.53	-1.78881	0.371269	-4.8181	1.4493e-06	0.00011515	0.28941
AGPAT4	92.338	1.6323	0.475434	3.43328	0.000596324	0.0106039	3.10006
AGXT2	1103.91	-1.84226	0.426831	-4.31612	1.58794e-05	0.000750601	0.278885
AHSA2	196.821	2.18209	0.447178	4.87969	1.06252e-06	8.76845e-05	4.5381
AIFM1	1297.14	-0.593054	0.213123	-2.78268	0.00539122	0.0463682	0.662938
AIM1L	9.28484	2.1777	0.654682	3.32634	0.000879939	0.0142094	4.5243
AKAP11	1490.66	0.832208	0.244064	3.4098	0.000650115	0.0113111	1.78041
AKAP13	6475.44	0.765412	0.229165	3.34	0.000837776	0.0137063	1.69986
AKR1A1	1011.12	-1.08208	0.33336	-3.24599	0.00117043	0.0172233	0.472347
AKR1B10	270.329	4.77598	0.524899	9.09887	9.12807e-20	2.27243e-16	27.3977
AKT1S1	248.731	-0.700982	0.221398	-3.16616	0.00154466	0.0206379	0.615153
AKT2	1056.96	-1.04494	0.265376	-3.9376	8.23e-05	0.00249354	0.484664
ALAS1	5571.59	-1.27244	0.370351	-3.43576	0.000590902	0.0105452	0.41396
ALDH16A1	152.476	-1.26343	0.36814	-3.43194	0.000599285	0.0106211	0.416551
ALDH1L2	54.711	1.62079	0.538579	3.00939	0.00261774	0.0287297	3.07544
ALDH2	14081.7	-1.26872	0.371159	-3.41826	0.000630232	0.0109974	0.415029
ALDH4A1	2930.34	-1.24797	0.324143	-3.85005	0.000118095	0.00326059	0.421042
ALG13	628.074	1.06847	0.286014	3.73574	0.000187165	0.00457559	2.09721
ALKBH5	1423.09	-0.970465	0.291166	-3.33303	0.000859055	0.0139172	0.510341
ALMS1-IT1	20.1445	1.43056	0.459418	3.11384	0.00184667	0.02302	2.69551
ALOX12P2	104.197	2.27506	0.31775	7.15991	8.07328e-13	6.02953e-10	4.84018
ALS2CR12	31.5144	1.47547	0.403791	3.65405	0.000258137	0.00579888	2.78074
AMIGO3	66.5776	-2.00279	0.638008	-3.13912	0.00169454	0.0218956	0.249518
AMN	196.52	-2.0293	0.590164	-3.43854	0.000584861	0.0104624	0.244974
ANAPC2	148.185	-1.28073	0.312608	-4.09693	4.18667e-05	0.0014784	0.411586
ANAPC4	280.072	0.862222	0.303824	2.8379	0.00454112	0.041436	1.81784
ANGPT2	299.328	-1.8951	0.442087	-4.28671	1.81342e-05	0.000825345	0.268856
ANGPTL6	210.341	-2.06871	0.445199	-4.64671	3.37271e-06	0.000229718	0.238372
ANKRD1	127.261	3.82176	0.575336	6.64265	3.0809e-11	1.64355e-08	14.1404
ANKRD10	591.076	1.50337	0.331692	4.53242	5.8312e-06	0.000338913	2.83504
ANKRD18A	75.7832	3.73823	0.519862	7.19081	6.44087e-13	5.06354e-10	13.345
ANKRD36	644.915	2.65831	0.494773	5.3728	7.75246e-08	1.12545e-05	6.31295
ANKRD36B	238.83	2.49712	0.488093	5.11608	3.11948e-07	3.30466e-05	5.64558
ANKRD44-IT1	34.4964	2.03055	0.446408	4.54863	5.39952e-06	0.000321325	4.0856
ANKRD50	916.874	1.2862	0.37191	3.45836	0.000543473	0.00982792	2.43885
ANKZF1	228.221	0.95798	0.284883	3.36271	0.000771806	0.0129098	1.94259
ANLN	72.0418	2.56396	0.464655	5.51799	3.42909e-08	5.82048e-06	5.91329
ANO4	23.4897	2.79263	0.650842	4.29079	1.7804e-05	0.000815761	6.9289
ANP32A-IT1	16.0917	1.98076	0.553352	3.57957	0.000344165	0.00715987	3.94701
ANXA3	143.505	1.47387	0.535916	2.75019	0.00595599	0.0497491	2.77767
ANXA9	166.495	-1.56218	0.500242	-3.12284	0.00179114	0.0225584	0.33864
AOC3	156.168	-1.13268	0.367624	-3.08109	0.00206242	0.0247596	0.456067
AOX1	36330.3	-1.28453	0.366017	-3.50948	0.000448991	0.00866483	0.410505
AP1M1	407.897	-0.920285	0.290743	-3.16529	0.0015493	0.0206379	0.528405
AP2A1	627.837	-0.749777	0.248812	-3.01343	0.00258311	0.0284752	0.594695
AP2A2	818.571	-0.728014	0.230646	-3.15642	0.00159718	0.0211312	0.603734
APCS	16144.6	-1.11731	0.278291	-4.01489	5.94726e-05	0.00192237	0.460953
APOBEC3G	107.573	1.00653	0.329355	3.05605	0.00224274	0.0260497	2.00907
APOF	1774.29	-1.34232	0.411981	-3.25821	0.00112119	0.0167305	0.394386
APOH	81658.5	-1.05665	0.374874	-2.81869	0.00482196	0.0431033	0.480746
ARAF	508.111	-0.787677	0.2218	-3.55129	0.000383351	0.00775106	0.579276
ARFGAP2	777.74	-0.747714	0.270927	-2.75984	0.00578304	0.0486929	0.595546
ARFGEF1	1982.06	0.678558	0.213149	3.1835	0.00145507	0.0199582	1.60054
ARHGAP29	1495.61	0.903841	0.25334	3.56769	0.000360136	0.00744537	1.87104
ARHGEF7	912.329	0.67269	0.226789	2.96616	0.00301547	0.0314759	1.59404
ARID2	920.729	0.957379	0.314096	3.04805	0.00230333	0.0265265	1.94178
ARL17A	33.7925	1.20321	0.415307	2.89716	0.00376562	0.0368109	2.30251
ARMCX4	98.3228	1.37679	0.437738	3.14524	0.00165952	0.0216303	2.5969
ARRDC2	211.738	1.39972	0.368808	3.79525	0.000147494	0.00380504	2.63851
ARSJ	148.638	1.34563	0.455392	2.95488	0.00312792	0.0324145	2.54141
ASAP1-IT1	41.2083	2.35253	0.502413	4.68246	2.83452e-06	0.00020258	5.10719
ASB9	81.9597	-1.86554	0.515514	-3.61879	0.000295981	0.00644471	0.274421
ASPG	458.212	-1.57605	0.346133	-4.5533	5.28105e-06	0.000315532	0.3354
ASPM	145.541	2.22431	0.463352	4.80048	1.58284e-06	0.000125095	4.67288
ATAD2B	939.933	1.17962	0.258687	4.56002	5.11483e-06	0.000309312	2.26517
ATAT1	33.5178	1.16975	0.403564	2.89854	0.0037491	0.0367246	2.24972
ATP10D	723.997	1.02775	0.314309	3.26986	0.00107601	0.0162512	2.03884
ATP11B	2167.34	0.783222	0.261235	2.99816	0.00271619	0.0293785	1.72097
ATP11C	1918.52	-0.903935	0.278257	-3.24857	0.00115989	0.0171198	0.534427
ATP13A4	39.4894	2.00204	0.652287	3.06927	0.00214584	0.025344	4.00567
ATP6V0C	439.936	-0.895002	0.209526	-4.27156	1.94114e-05	0.000870717	0.537746
ATP6V0D1	557.313	-0.979069	0.326317	-3.00036	0.00269659	0.0292512	0.507307
ATP6V0E2	223.315	-1.78436	0.571156	-3.12413	0.00178332	0.0225019	0.290304
ATP8A2	12.1721	2.11295	0.665482	3.17507	0.00149803	0.0203234	4.32574
ATXN7	878.413	1.0097	0.274014	3.68487	0.000228821	0.00536561	2.0135
AURKA	50.1342	1.76516	0.384989	4.58495	4.54089e-06	0.000280925	3.39911
AURKAPS1	31.9442	1.44138	0.449726	3.20501	0.00135055	0.0191734	2.71581
AUTS2	319.16	0.902217	0.281032	3.21037	0.00132564	0.0189123	1.86894
B3GAT1	51.4593	-2.70534	0.652909	-4.14351	3.42029e-05	0.00128042	0.153325
B3GNT5	374.963	2.08583	0.553289	3.76987	0.000163331	0.00413183	4.24519
BACE2	522.108	1.50746	0.526075	2.86549	0.00416362	0.039387	2.8431
BAIAP2	342.55	-0.983973	0.263207	-3.73839	0.000185199	0.00456653	0.505586
BAIAP2L1	469.204	0.826031	0.22512	3.66929	0.000243223	0.00561604	1.7728
BANK1	25.0958	1.45526	0.514787	2.82693	0.00469969	0.0422888	2.74207
BAP1	524.763	-0.95582	0.290165	-3.29406	0.000987529	0.0152615	0.515548
BATF	74.5682	2.08155	0.494335	4.21081	2.54455e-05	0.00104417	4.23262
BAZ2B	1782.89	0.99273	0.329395	3.0138	0.00257997	0.0284752	1.98995
BCAM	385.141	-2.39059	0.431217	-5.54382	2.9594e-08	5.14006e-06	0.190704
BCAT1	450.628	1.48586	0.392149	3.78901	0.000151248	0.00387724	2.80083
BCKDHA	769.143	-1.0914	0.341293	-3.19785	0.00138459	0.0193758	0.469305
BCL2L13	992.632	-0.681154	0.242611	-2.8076	0.0049912	0.043855	0.623666
BCR	529.467	-0.851959	0.304868	-2.79452	0.00519776	0.0451915	0.554032
BDKRB2	84.0744	2.43467	0.452635	5.37888	7.49507e-08	1.10845e-05	5.4064
BDP1	3101.02	0.957208	0.261376	3.66219	0.000250067	0.00569398	1.94155
BEND6	6.98599	1.84607	0.646235	2.85665	0.00428142	0.0399434	3.59519
BET1L	328.156	-0.867252	0.296248	-2.92745	0.00341753	0.0344713	0.54819
BICC1	755.815	2.31996	0.546846	4.24244	2.21107e-05	0.000957298	4.99318
BICD1	96.394	1.84409	0.503226	3.66453	0.000247794	0.00566814	3.59026
BIRC2	1425.46	0.939354	0.191496	4.90535	9.32601e-07	8.0059e-05	1.91767
BIRC6	6201.26	0.580001	0.201693	2.87567	0.00403177	0.0385301	1.49485
BLM	41.3063	1.79161	0.501363	3.57349	0.000352257	0.00729773	3.46202
BMP6	148.203	-1.47681	0.357759	-4.12793	3.66043e-05	0.00134339	0.359283
BMS1P4	126.094	1.27658	0.422781	3.01948	0.00253208	0.0280921	2.42264
BOD1L1	2159.99	0.667809	0.234717	2.84517	0.00443878	0.0410032	1.58866
BOK	359.582	-1.15558	0.404637	-2.85584	0.00429229	0.03998	0.448886
BRCA2	221.623	1.54366	0.365445	4.22405	2.39956e-05	0.00100398	2.91533
BRD8	400.496	0.800359	0.251996	3.17608	0.00149281	0.0203234	1.74153
BRD9	240.688	0.837766	0.269612	3.1073	0.00188803	0.0232494	1.78728
BRI3BP	102.975	-1.13609	0.273659	-4.1515	3.30301e-05	0.00124275	0.45499
BRINP2	9.79628	-1.91048	0.66097	-2.89041	0.00384738	0.0373414	0.266005
BRWD1	3291.94	1.11456	0.259305	4.29824	1.72163e-05	0.000803624	2.16528
BTBD2	298.428	-0.618118	0.224413	-2.75438	0.00588034	0.049249	0.65152
BTG3	224.684	1.26134	0.396695	3.17962	0.00147467	0.0201529	2.39718
BTN2A3P	15.3197	1.79671	0.544484	3.29984	0.000967396	0.0151123	3.47427
BUB1	31.4655	1.55293	0.424621	3.65721	0.000254978	0.00576189	2.93412
BUB1B	24.7791	1.74284	0.597075	2.91897	0.00351189	0.0351353	3.34694
C10orf12	364.093	1.19205	0.234723	5.07853	3.80376e-07	3.9732e-05	2.28477
C11orf30	398.941	1.01983	0.321845	3.16872	0.00153113	0.020567	2.02769
C11orf95	131.863	-1.07369	0.390424	-2.75006	0.00595844	0.0497491	0.475102
C14orf180	12.8011	-2.53274	0.663058	-3.81978	0.000133571	0.00353124	0.172811
C15orf37	38.9433	-1.66856	0.499405	-3.3411	0.000834476	0.0136673	0.314567
C15orf48	55.5219	2.5165	0.598884	4.20198	2.64592e-05	0.00105958	5.72192
C15orf52	91.2484	2.03603	0.584336	3.48435	0.000493328	0.00926434	4.10117
C15orf62	24.6584	-2.35981	0.556651	-4.23929	2.24225e-05	0.000965203	0.194817
C16orf58	706.76	-0.776017	0.216001	-3.59265	0.000327337	0.0069551	0.583977
C17orf107	117.806	-1.41881	0.513797	-2.76141	0.00575524	0.0486433	0.374022
C17orf70	154.545	-1.55177	0.335558	-4.62445	3.75596e-06	0.000246134	0.341092
C17orf96	121.553	-1.59022	0.446278	-3.56329	0.000366242	0.00752992	0.332122
C19orf24	171.978	-1.16294	0.316747	-3.67151	0.00024112	0.00559257	0.446601
C19orf80	160.141	1.39922	0.437402	3.19893	0.00137941	0.0193467	2.63758
C1orf226	341.522	-1.56431	0.48006	-3.25857	0.00111974	0.0167255	0.338139
C1orf53	29.3619	-1.34871	0.429178	-3.14254	0.00167486	0.0217285	0.392642
C1orf56	55.0437	-1.049	0.340887	-3.07727	0.00208908	0.0249837	0.483303
C1QTNF1	918.532	-1.14092	0.357024	-3.19563	0.00139527	0.0194232	0.453471
C1RL	3191.91	-0.727056	0.263873	-2.75533	0.00586332	0.049196	0.604136
C1RL-AS1	163.517	2.13535	0.358692	5.95317	2.63e-09	7.41213e-07	4.39345
C20orf27	42.1743	-1.57331	0.436451	-3.60477	0.000312434	0.00673424	0.336038
C2CD5	750.032	0.628595	0.213858	2.93931	0.00328948	0.0334706	1.54606
C2orf16	23.5447	1.688	0.481899	3.50281	0.000460373	0.00880485	3.2221
C4orf19	990.758	-0.956003	0.315571	-3.02944	0.00245007	0.0276147	0.515483
C5orf42	791.358	1.47881	0.258736	5.71552	1.09366e-08	2.59301e-06	2.78719
C5orf63	102.457	1.26849	0.388876	3.26193	0.00110656	0.016587	2.40909
C6orf120	976.582	-0.704464	0.245283	-2.87205	0.00407816	0.0389092	0.61367
C6orf163	23.4996	1.65651	0.574309	2.88436	0.00392213	0.0377967	3.15254
C7orf26	128.397	-0.894281	0.307389	-2.90928	0.00362262	0.0359645	0.538015
C8orf82	191.487	-1.89273	0.412532	-4.58807	4.47368e-06	0.00027843	0.269298
C9orf153	6.36207	2.16163	0.650088	3.32514	0.000883747	0.01424	4.47421
C9orf69	176.447	-1.39359	0.310036	-4.49495	6.95867e-06	0.000390758	0.380615
C9orf72	534.766	1.17889	0.320426	3.67914	0.00023402	0.00546181	2.26403
CA12	39.0628	2.77035	0.626907	4.41908	9.91212e-06	0.0005195	6.82275
CACNA1H	423.248	-3.26423	0.586476	-5.56584	2.60888e-08	4.81097e-06	0.10408
CACTIN	197.815	-1.37439	0.316276	-4.34555	1.38929e-05	0.000673761	0.385716
CADM4	42.6945	-1.00838	0.339058	-2.97408	0.00293873	0.0308474	0.497103
CAMSAP3	198.955	-0.845962	0.301154	-2.80907	0.00496856	0.0437332	0.55634
CAP2	126.074	1.66176	0.406093	4.09208	4.27524e-05	0.00150128	3.16403
CAPN15	336.467	-1.78652	0.363492	-4.91487	8.88414e-07	7.67607e-05	0.289871
CAPRIN2	295.154	0.844958	0.269026	3.1408	0.00168487	0.0218084	1.79621
CARM1	245.44	-1.21005	0.316242	-3.82634	0.000130061	0.00345309	0.432254
CASC15	35.5238	2.42171	0.627701	3.85806	0.000114291	0.00319095	5.35805
CASP5	42.267	1.81243	0.601785	3.01175	0.00259745	0.0285911	3.51233
CATSPERB	27.6487	2.03069	0.616251	3.29523	0.000983403	0.0152219	4.08601
CBFA2T3	16.7172	-1.64349	0.534195	-3.07657	0.002094	0.0250225	0.320082
CBLB	744.616	1.6503	0.374714	4.40417	1.06192e-05	0.000545081	3.139
CBLN4	5.32097	-2.19205	0.663441	-3.30406	0.000952953	0.0149677	0.21884
CBS	3404.75	-1.11291	0.390016	-2.8535	0.00432401	0.0401915	0.462359
CBWD3	30.9586	1.48347	0.487885	3.04061	0.00236097	0.0270029	2.7962
CBWD5	302.702	1.31105	0.325653	4.02591	5.67545e-05	0.00185502	2.48122
CBX6	146.108	-1.53263	0.426893	-3.5902	0.000330431	0.00698742	0.345647
CBX7	168.073	-1.29012	0.417376	-3.09102	0.00199467	0.0241642	0.408918
CCAR1	1347.65	0.618396	0.205671	3.00673	0.00264074	0.0288761	1.53517
CCAT1	203.716	2.11257	0.488939	4.32073	1.55514e-05	0.00073743	4.32462
CCDC102B	412.647	2.49362	0.535484	4.65676	3.21228e-06	0.000223171	5.63188
CCDC14	471.139	1.63794	0.343502	4.76835	1.85741e-06	0.000143752	3.1122
CCDC144A	60.6895	2.4421	0.534456	4.56932	4.89311e-06	0.000297107	5.43433
CCDC144B	274.092	2.69104	0.387342	6.94747	3.71893e-12	2.31457e-09	6.4578
CCDC144CP	10.1988	2.29872	0.626814	3.6673	0.000245124	0.0056406	4.9202
CCDC168	68.2552	2.2672	0.458886	4.94067	7.78545e-07	6.9717e-05	4.81389
CCDC171	54.4797	1.41254	0.512634	2.75544	0.00586125	0.049196	2.66205
CCDC30	25.5167	1.66779	0.513738	3.24637	0.00116886	0.0172233	3.17727
CCDC66	331.489	0.725861	0.25701	2.82425	0.00473909	0.0425919	1.65389
CCDC82	488.072	0.873915	0.263248	3.31974	0.000901009	0.0144141	1.83263
CCDC84	91.1778	1.30527	0.276389	4.72259	2.32865e-06	0.000172193	2.4713
CCDC85C	565.515	-1.84284	0.387646	-4.75393	1.99501e-06	0.000152038	0.278772
CCL20	2577.71	2.25044	0.666527	3.37636	0.000734509	0.0124675	4.75827
CCL22	22.6898	-2.26847	0.666312	-3.40452	0.000662808	0.0114455	0.20755
CCL28	54.8261	2.08232	0.630208	3.30419	0.000952527	0.0149677	4.23489
CCNA2	49.5552	1.26125	0.429018	2.93984	0.00328378	0.0334354	2.39703
CCNL1	2083.95	1.63866	0.272007	6.0243	1.6984e-09	5.13542e-07	3.11375
CCNL2	674.789	1.53277	0.304609	5.03192	4.8559e-07	4.91538e-05	2.89341
CCNT2	1380.43	1.26033	0.206194	6.11238	9.81587e-10	3.33226e-07	2.39551
CCS	389.334	-0.958208	0.296109	-3.23599	0.00121221	0.0175964	0.514696
CCT6B	32.97	-1.63073	0.468286	-3.48233	0.000497075	0.00929263	0.322926
CCT6P3	38.1206	1.37026	0.457455	2.99539	0.00274092	0.0295446	2.58517
CD24	1009.16	2.0287	0.470981	4.30739	1.6519e-05	0.000778373	4.08037
CD4	1187.54	-1.27519	0.410181	-3.10883	0.00187828	0.0231866	0.413172
CD58	166.386	1.02874	0.277807	3.70307	0.00021301	0.00509892	2.04024
CD69	96.2145	1.74011	0.442705	3.93064	8.47212e-05	0.00255137	3.34061
CD81	2429.23	-1.20331	0.382472	-3.14615	0.00165436	0.021611	0.434277
CD82	332.956	-1.75214	0.315668	-5.55059	2.84706e-08	5.09442e-06	0.296861
CD99L2	751.925	-0.856485	0.284762	-3.00772	0.00263214	0.0288243	0.552297
CDC42EP4	405.639	-0.984828	0.241336	-4.08073	4.48935e-05	0.0015451	0.505286
CDC45	12.9834	1.83337	0.613081	2.99042	0.00278593	0.0298732	3.56369
CDH5	819.769	-1.04712	0.29743	-3.52056	0.000430644	0.00841106	0.483934
CDH6	540.48	2.16942	0.590142	3.6761	0.000236826	0.00551007	4.49842
CDHR2	383.924	-1.55734	0.502114	-3.10156	0.00192504	0.0235979	0.339778
CDHR5	1644.07	-1.47249	0.444058	-3.31599	0.000913181	0.0145573	0.360359
CDIP1	174.615	-0.863809	0.307235	-2.81156	0.00493015	0.0435492	0.5495
CDK1	32.2537	1.59222	0.490559	3.24573	0.00117151	0.0172233	3.01513
CDK5RAP2	889.356	0.894473	0.260106	3.43888	0.000584124	0.0104617	1.85893
CDKN2B-AS1	11.4373	2.27451	0.623131	3.65012	0.000262113	0.00586105	4.83832
CDKN3	28.3645	1.35073	0.491042	2.75074	0.00594611	0.0497017	2.55041
CELF6	17.7134	2.10191	0.498688	4.21488	2.4991e-05	0.00102835	4.29278
CENPB	589.116	-1.1682	0.251153	-4.65134	3.29791e-06	0.000227112	0.444978
CENPE	111.957	1.62595	0.477467	3.40537	0.000660738	0.011423	3.08646
CENPK	14.5601	2.22567	0.579846	3.83838	0.000123849	0.00333922	4.67727
CEP112	217.399	1.28773	0.40967	3.14333	0.00167038	0.0217285	2.44143
CEP152	79.035	1.3586	0.470588	2.88704	0.0038889	0.0375465	2.56437
CEP170	991.884	1.1582	0.325669	3.55638	0.000376005	0.00764135	2.23179
CEP170B	292.999	-1.42214	0.370138	-3.8422	0.000121937	0.00332998	0.373157
CEP83	274.457	0.880745	0.270776	3.25267	0.00114328	0.0169617	1.84133
CEP85L	314.906	0.780559	0.258915	3.01473	0.00257206	0.0284163	1.7178
CEP95	456.554	1.13348	0.294093	3.85417	0.000116123	0.00323002	2.19388
CES1	11459.6	-1.39138	0.337757	-4.11949	3.79718e-05	0.00138845	0.381199
CES3	178.006	-1.63458	0.525443	-3.11086	0.00186544	0.0231218	0.322065
CFHR4	1354.59	-1.63571	0.448081	-3.65049	0.000261743	0.00586105	0.321811
CFP	339.936	-1.46049	0.47775	-3.05702	0.00223547	0.0260057	0.363369
CFTR	921.717	2.37056	0.625733	3.78845	0.000151591	0.00387724	5.17142
CHCHD10	1696.8	-1.31978	0.34953	-3.77588	0.000159443	0.00405724	0.400595
CHD1	2740.15	0.863165	0.314146	2.74766	0.00600226	0.0500032	1.81902
CHD2	2740.53	0.995961	0.298707	3.33424	0.000855317	0.0138717	1.99441
CHD7	1196.89	1.20697	0.237954	5.07228	3.93078e-07	4.04924e-05	2.30852
CHKA	297.829	1.02913	0.326775	3.14937	0.00163625	0.0214958	2.0408
CHML	710.902	1.69404	0.243216	6.96517	3.2801e-12	2.13021e-09	3.23561
CHRNE	55.0282	-1.35292	0.433495	-3.12096	0.0018026	0.0226645	0.391499
CIC	303.346	-1.53577	0.322412	-4.76338	1.90375e-06	0.000146579	0.344895
CIDEC	36.6653	1.44217	0.509525	2.83042	0.00464876	0.0421094	2.71729
CIRBP-AS1	27.5601	-2.01173	0.547464	-3.67465	0.00023818	0.00553297	0.247975
CISH	353.644	-1.34166	0.447253	-2.99978	0.00270173	0.0292857	0.394566
CKAP2L	24.5121	2.42253	0.597722	4.05294	5.05779e-05	0.0016939	5.36111
CKAP5	1190.64	0.645145	0.221458	2.91317	0.00357781	0.0356754	1.5639
CLCF1	34.4462	1.45808	0.521009	2.79857	0.00513299	0.0448935	2.74742
CLCN6	164.603	0.880129	0.301371	2.92042	0.00349561	0.0350194	1.84054
CLCN7	291.295	-1.13789	0.355465	-3.20114	0.00136886	0.0192677	0.454423
CLDN5	52.2732	-1.31201	0.458305	-2.86275	0.00419986	0.0395046	0.402759
CLDN7	188.684	1.87692	0.38418	4.88551	1.03159e-06	8.60829e-05	3.67289
CLDND1	779.352	0.912574	0.330861	2.75818	0.00581245	0.0488304	1.8824
CLEC1B	480.835	-1.38266	0.459573	-3.00859	0.00262466	0.0287846	0.38351
CLEC2D	137.92	1.98505	0.448359	4.42736	9.53914e-06	0.000507068	3.95876
CLEC4G	684.731	-1.43936	0.406413	-3.54162	0.000397683	0.00795799	0.368731
CLEC4M	351.142	-1.2654	0.417903	-3.02798	0.00246192	0.0276822	0.415983
CLEC7A	207.217	1.20181	0.309814	3.87914	0.000104827	0.0029768	2.30028
CLHC1	41.0824	1.30399	0.442413	2.94745	0.00320411	0.0328933	2.46911
CLIC5	53.8596	1.78989	0.605688	2.95513	0.00312534	0.0324145	3.45788
CLIC6	128.338	2.59802	0.646102	4.02108	5.79329e-05	0.00188023	6.05457
CLIP4	303.239	1.84324	0.335259	5.49796	3.84214e-08	6.37667e-06	3.58815
CLK1	1421.05	1.54166	0.370984	4.15559	3.24445e-05	0.00123001	2.91129
CLK4	343.517	1.23531	0.402107	3.07209	0.00212564	0.025179	2.35432
CLPTM1	1281.8	-0.601068	0.195239	-3.07862	0.0020796	0.0249102	0.659266
CLPTM1L	1094.28	-1.01413	0.310639	-3.26464	0.00109602	0.0164535	0.495128
CLSPN	33.7774	1.55697	0.550396	2.82881	0.00467208	0.0421928	2.94235
CLTCL1	141.314	1.48543	0.417579	3.55725	0.00037476	0.00763887	2.80001
CLUH	2010.75	-0.952329	0.274133	-3.47396	0.000512833	0.00944535	0.516797
CLUHP3	49.3406	1.81246	0.419409	4.32145	1.55006e-05	0.000737363	3.5124
CMBL	851.214	-1.7925	0.606832	-2.95386	0.00313822	0.0324199	0.288672
CNN2	513.738	-1.31873	0.344659	-3.82617	0.000130153	0.00345309	0.400889
CNPY3	467.295	-0.972387	0.245173	-3.96612	7.30516e-05	0.00228757	0.509662
CNTFR	36.347	-2.99684	0.475367	-6.30427	2.89555e-10	1.16894e-07	0.125274
COASY	460.716	-0.960851	0.347657	-2.76379	0.00571345	0.0484621	0.513754
COG5	749.263	0.8691	0.249532	3.48292	0.000495973	0.00929263	1.82652
COL11A1	44.3847	2.68703	0.665108	4.03999	5.34544e-05	0.00177828	6.43986
COL18A1	7856.62	-1.64151	0.257568	-6.37311	1.85229e-10	7.90503e-08	0.32052
COL1A2	3499.64	1.66613	0.499325	3.33677	0.00084759	0.0137913	3.17363
COL26A1	19.969	-1.81185	0.639177	-2.83466	0.00458742	0.0417056	0.284825
COL28A1	12.2545	-2.01927	0.604633	-3.33966	0.000838806	0.0137082	0.246683
COL6A1	1470.95	-1.25913	0.360574	-3.49203	0.000479372	0.00906377	0.417795
COL6A2	1395.16	-1.04808	0.307473	-3.4087	0.000652736	0.0113239	0.483611
COL6A6	64.5456	-2.99533	0.460911	-6.49871	8.10123e-11	3.66691e-08	0.125406
COL8A1	110.978	1.83458	0.601694	3.04903	0.00229582	0.0265013	3.56668
COLEC11	1019.71	-1.17726	0.37385	-3.14903	0.00163815	0.0215018	0.442189
COMP	24.7664	2.49022	0.663745	3.75177	0.000175588	0.00438795	5.61864
CORO2B	21.0928	-1.84194	0.527784	-3.48995	0.000483108	0.00910342	0.278947
CPB2-AS1	19.0188	1.75006	0.589237	2.97005	0.00297754	0.0311672	3.36373
CPEB2	545.545	1.16088	0.35798	3.24287	0.00118332	0.0173255	2.23594
CPEB3	1068.19	-1.65056	0.332362	-4.96614	6.82975e-07	6.3364e-05	0.318517
CPEB4	3249.85	0.951544	0.244211	3.8964	9.76349e-05	0.0028373	1.93394
CPLX1	23.6094	-1.55392	0.54681	-2.84178	0.00448618	0.0411814	0.340585
CPN2	3793.12	-0.784373	0.222608	-3.52356	0.000425797	0.00837087	0.580604
CPNE7	7.86207	2.22412	0.657589	3.38223	0.000718987	0.0122737	4.67225
CPS1-IT1	1008.5	3.59065	0.59622	6.02235	1.71903e-09	5.13542e-07	12.0474
CREBZF	1117.57	0.840958	0.299102	2.81161	0.00492943	0.0435492	1.79124
CRIP2	155.976	-1.11584	0.35233	-3.16702	0.00154012	0.0206379	0.461424
CROCCP3	30.0826	1.47942	0.521776	2.83534	0.00457763	0.0416673	2.78836
CROT	318.703	-1.46729	0.408511	-3.5918	0.000328402	0.00695793	0.361661
CRTAP	669.911	-0.893865	0.270778	-3.3011	0.000963053	0.0150629	0.53817
CRYGS	16.4196	1.71174	0.5469	3.12989	0.00174869	0.0222868	3.27556
CSNK1G2	348.783	-0.822124	0.224336	-3.66471	0.000247621	0.00566814	0.565608
CSNK1G3	840.657	0.545144	0.195237	2.79221	0.00523486	0.0454676	1.45917
CSRP1	1048.55	-0.712293	0.256845	-2.77324	0.00555012	0.0473998	0.610349
CTBP1	724.719	-1.23771	0.294224	-4.20669	2.59139e-05	0.00105184	0.424046
CTD-3080P12.3	12.3749	1.95437	0.637571	3.06533	0.0021743	0.0255327	3.87546
CTDSP1	650.086	-0.979496	0.300904	-3.25518	0.00113319	0.0168591	0.507157
CTHRC1	51.1025	2.79628	0.616479	4.53589	5.73605e-06	0.000335997	6.94649
CTNNA3	217.151	-1.81775	0.63383	-2.86788	0.00413238	0.0391659	0.283664
CTSD	5255.64	-1.08791	0.369275	-2.94607	0.00321842	0.0329354	0.470442
CTSF	603.005	-1.13039	0.366652	-3.08301	0.00204919	0.0247145	0.456792
CTSK	164.761	1.47887	0.498654	2.96572	0.00301973	0.0314765	2.7873
CUEDC2	193.807	-0.933587	0.287718	-3.2448	0.00117534	0.0172457	0.523555
CXCL1	271.437	1.66832	0.58263	2.86343	0.00419086	0.0394948	3.17844
CXCL10	771.697	3.21121	0.599239	5.35881	8.37741e-08	1.19175e-05	9.26125
CXCL11	249.697	2.608	0.646232	4.0357	5.44408e-05	0.00179907	6.09656
CXCL12	2390.51	-1.07297	0.29942	-3.58348	0.000339044	0.00707305	0.47534
CXCL14	263.002	-1.8585	0.532398	-3.4908	0.00048157	0.00909382	0.275764
CXCL5	170.916	2.7388	0.647551	4.22948	2.34229e-05	0.000988535	6.67517
CXCL6	371.583	1.94086	0.590865	3.28478	0.00102062	0.0156358	3.83935
CXCL8	1295.18	1.61937	0.585984	2.7635	0.0057185	0.0484775	3.0724
CXCL9	2684.75	3.48319	0.618554	5.63118	1.78977e-08	3.61268e-06	11.1826
CXCR2	139.295	-1.67894	0.405586	-4.13954	3.48009e-05	0.00129001	0.312313
CXorf23	241.956	1.24365	0.332409	3.74131	0.000183063	0.00454221	2.36796
CXXC1	279.187	-0.747826	0.258644	-2.89134	0.00383606	0.0373285	0.5955
CYP20A1	746.036	-1.06489	0.23145	-4.60097	4.20532e-06	0.000265041	0.478008
CYTIP	371.239	0.920429	0.29325	3.13872	0.00169688	0.0219069	1.89268
D2HGDH	72.131	-1.22816	0.329702	-3.72506	0.000195265	0.00474256	0.426861
DAAM2	249.92	-1.68449	0.50789	-3.31664	0.000911059	0.014539	0.311113
DBNDD1	36.9515	1.70897	0.573876	2.97794	0.00290191	0.0306764	3.26927
DCAF13P3	22.853	2.155	0.453727	4.74954	2.03875e-06	0.000154583	4.45367
DCBLD1	188.678	0.869335	0.307401	2.82802	0.00468368	0.0422209	1.82682
DCHS1	358.866	-1.04052	0.368585	-2.823	0.00475767	0.0426819	0.486153
DDC	490.408	-2.11564	0.444742	-4.75702	1.96474e-06	0.000150499	0.230742
DDHD1	350.273	1.34605	0.241651	5.57024	2.54389e-08	4.80989e-06	2.54216
DDIT4	1086.01	1.48912	0.475496	3.13172	0.00173784	0.0222244	2.80718
DDX26B	72.9758	1.75346	0.436109	4.02068	5.80295e-05	0.00188023	3.37165
DDX49	315.307	-0.960683	0.319676	-3.00518	0.00265428	0.0289817	0.513814
DDX60	1039.67	1.29394	0.421809	3.06759	0.00215789	0.0253799	2.45197
DEFB1	341.785	1.5729	0.447717	3.51317	0.000442793	0.00857664	2.97503
DEPDC1	21.9507	2.13126	0.560234	3.80424	0.000142242	0.00369858	4.381
DEPDC1B	16.1649	1.76781	0.600655	2.94313	0.00324912	0.033173	3.40536
DEXI	286.812	-1.26838	0.451418	-2.80976	0.00495786	0.0437031	0.415127
DGAT2	686.566	-2.15134	0.572036	-3.76085	0.000169338	0.00425825	0.225103
DGKH	257.551	1.82526	0.434847	4.19747	2.69914e-05	0.00107226	3.5437
DGKQ	58.4197	-1.10531	0.369069	-2.99486	0.00274574	0.0295484	0.464803
DHRS4	296.719	-1.53415	0.418329	-3.66732	0.000245104	0.0056406	0.345283
DIAPH2	1352.12	0.75314	0.227386	3.31217	0.000925768	0.0146952	1.68546
DIAPH3	25.0168	2.01158	0.589847	3.41035	0.000648793	0.0113081	4.03225
DLGAP1	20.1872	2.10932	0.656127	3.21481	0.00130532	0.0187117	4.31488
DLGAP5	26.1629	2.0224	0.578902	3.49351	0.000476723	0.0090251	4.06258
DMTF1	907.85	1.64895	0.317841	5.18796	2.12605e-07	2.42419e-05	3.13605
DMXL1	2181.27	0.741594	0.259137	2.86178	0.00421268	0.0395753	1.67202
DMXL2	1246.44	1.2881	0.259038	4.97264	6.60471e-07	6.20469e-05	2.44206
DNA2	76.4505	1.1383	0.347163	3.27887	0.00104222	0.0158692	2.20122
DNAH14	381.345	0.82602	0.242863	3.40117	0.000670972	0.0115731	1.77279
DNAH7	51.8545	2.53133	0.630636	4.01393	5.97161e-05	0.00192237	5.78104
DNAJB1	1493.51	-1.37647	0.332852	-4.13537	3.54379e-05	0.00131024	0.38516
DNAJC13	1573.76	0.794353	0.259349	3.06287	0.00219226	0.0256628	1.7343
DNAJC30	119.712	-1.32841	0.359428	-3.6959	0.000219111	0.00520328	0.398207
DNAJC5	635.493	-0.953744	0.330898	-2.88229	0.003948	0.0379725	0.516291
DNAJC6	104.39	1.8466	0.590472	3.12732	0.00176407	0.0223493	3.59651
DNASE1L3	1712.23	-1.56588	0.411639	-3.804	0.000142377	0.00369858	0.337773
DNMT3L	9.04264	-2.00737	0.661686	-3.03373	0.00241552	0.0273753	0.248725
DOCK10	652.786	0.833289	0.265556	3.1379	0.00170162	0.0219447	1.78174
DOCK5	1695.42	1.92552	0.267389	7.20117	5.96962e-13	4.95379e-10	3.79873
DOCK7	1090.59	1.09659	0.260577	4.20832	2.57276e-05	0.00104882	2.13849
DOCK8	682.737	0.803289	0.283895	2.82953	0.00466167	0.0421242	1.74508
DOK6	90.2118	-1.6536	0.555699	-2.97571	0.0029231	0.0307698	0.317846
DOPEY1	690.601	0.950269	0.239225	3.97229	7.11858e-05	0.00224325	1.93223
DPP7	593.373	-0.940752	0.304003	-3.09455	0.00197114	0.0239458	0.520961
DRAP1	367.731	-0.780388	0.230604	-3.38411	0.000714107	0.0122044	0.58221
DST	18793.7	1.21214	0.330352	3.66925	0.00024326	0.00561604	2.31682
DTNA	404.771	2.94362	0.450708	6.53109	6.52932e-11	3.04776e-08	7.69337
DTX1	379.861	-1.75327	0.479253	-3.65835	0.000253842	0.00575363	0.296628
DUS1L	475.66	-0.961965	0.248737	-3.8674	0.000110004	0.00308859	0.513357
DUSP8	37.5973	1.5159	0.462826	3.27533	0.0010554	0.0160371	2.85978
DYNLL2	569.195	-0.992897	0.277795	-3.57421	0.000351286	0.00728773	0.502468
DYNLT3	989.422	0.673264	0.235411	2.85995	0.00423713	0.03973	1.59468
DZIP1L	34.8639	1.49088	0.53511	2.78612	0.00533427	0.0460318	2.81061
E2F3	205.252	1.13663	0.264722	4.2937	1.75722e-05	0.000812619	2.19868
E2F7	11.3715	1.97073	0.640117	3.0787	0.00207906	0.0249102	3.91966
EBLN2	34.6994	2.15022	0.51161	4.20285	2.63573e-05	0.00105958	4.43896
EBPL	658.892	-1.04058	0.35152	-2.96023	0.00307412	0.0319542	0.486132
ECM1	425.909	-1.57004	0.374707	-4.19005	2.78889e-05	0.00109626	0.336798
ECSIT	248.096	-1.08876	0.309792	-3.51448	0.000440619	0.00855855	0.470166
ECT2	163.793	1.32895	0.326664	4.06825	4.73684e-05	0.00161171	2.5122
EDIL3	157.673	1.76293	0.624344	2.82366	0.00474789	0.0426453	3.39388
EEF1DP3	37.8603	1.67521	0.458306	3.65523	0.000256954	0.00579778	3.19367
EEF2	24008.3	-0.965097	0.286894	-3.36394	0.000768374	0.0128721	0.512244
EEF2K	458.019	-0.855474	0.268171	-3.19003	0.00142258	0.0196933	0.552684
EFCAB6	37.6977	1.3132	0.433011	3.03271	0.00242372	0.0274058	2.48491
EFEMP1	993.206	1.94835	0.548647	3.5512	0.00038348	0.00775106	3.85934
EFHD2	318.812	-1.1787	0.286879	-4.10869	3.97903e-05	0.00143216	0.44175
EFNA2	83.6988	-2.42363	0.391674	-6.18787	6.09816e-10	2.27721e-07	0.186387
EFNA5	57.698	1.82077	0.606418	3.0025	0.00267775	0.0290995	3.53269
EGFLAM	114.756	-2.5093	0.304305	-8.24598	1.63808e-16	2.71867e-13	0.175641
EGLN3	100.513	2.49398	0.437226	5.7041	1.16961e-08	2.68776e-06	5.63331
EHD3	355.545	-1.26435	0.416369	-3.03661	0.00239252	0.0272178	0.416286
EID2	111.223	-0.783987	0.280203	-2.79793	0.0051432	0.0449069	0.580759
EIF3F	754.392	-0.922553	0.234926	-3.92699	8.60155e-05	0.00258514	0.527574
EIF4G1	9088.07	-0.760925	0.276881	-2.7482	0.00599233	0.0499483	0.590118
EIF4G3	1636.29	0.859456	0.305372	2.81445	0.00488603	0.0434162	1.81435
ELMSAN1	869.334	-0.993946	0.272747	-3.6442	0.000268226	0.00594847	0.502103
ELOVL7	109.947	1.81117	0.55527	3.26178	0.00110713	0.016587	3.50927
EMC10	710.437	-0.969444	0.336275	-2.88289	0.00394039	0.0379237	0.510703
EML5	54.4722	1.82629	0.475029	3.84459	0.000120754	0.00331496	3.54624
ENHO	23.0769	-2.06519	0.651327	-3.17074	0.00152051	0.0204981	0.238955
ENPP3	96.9171	-1.76544	0.531814	-3.31965	0.000901304	0.0144141	0.294138
ENTPD1	367.819	1.21037	0.386793	3.12924	0.00175259	0.0223176	2.31397
EPB41L4A	161.815	1.63665	0.370321	4.41953	9.89147e-06	0.0005195	3.10942
EPC1	703.597	0.963455	0.238542	4.03893	5.36958e-05	0.00177839	1.94997
EPG5	766.198	0.869769	0.212945	4.08449	4.41742e-05	0.00153167	1.82737
EPHB4	867.615	-1.31057	0.266007	-4.9268	8.35857e-07	7.30129e-05	0.403163
EPSTI1	658.172	2.17541	0.405926	5.35913	8.36226e-08	1.19175e-05	4.51715
ERAP2	686.204	4.01829	0.398127	10.093	5.93422e-24	2.95465e-20	16.2041
ERC2	8.42881	2.29667	0.663147	3.46329	0.000533613	0.00974399	4.91322
ERV3-1	152.98	2.38733	0.358166	6.66542	2.63908e-11	1.46e-08	5.23187
ERVK13-1	210.614	1.81866	0.365618	4.97421	6.55133e-07	6.1935e-05	3.52754
ESCO1	696.41	0.845239	0.197406	4.28173	1.85449e-05	0.000836875	1.79656
ESPN	246.646	-1.48828	0.513757	-2.89685	0.00376931	0.0368229	0.356438
ESYT3	7.68469	2.03101	0.662035	3.06782	0.00215623	0.0253799	4.0869
ETV1	201.713	-1.26119	0.447516	-2.81819	0.00482946	0.0431279	0.417201
EVI5L	68.0851	-1.30892	0.381331	-3.43251	0.000598018	0.0106211	0.403622
EXOC2	639.007	0.643212	0.213691	3.01001	0.00261242	0.0286924	1.5618
EXOC3L2	41.1977	-1.36209	0.475751	-2.86302	0.00419617	0.0394948	0.389019
EYS	61.7491	2.76607	0.4355	6.35149	2.13245e-10	8.84789e-08	6.80254
EZH2	117.641	1.53382	0.304277	5.04087	4.63423e-07	4.7412e-05	2.89552
F2	20359.5	-0.936239	0.311036	-3.01006	0.00261193	0.0286924	0.522593
FAHD2A	403.735	-1.02043	0.331029	-3.08261	0.00205194	0.0247177	0.492968
FAIM	145.362	1.22443	0.372385	3.28807	0.00100877	0.0155075	2.33663
FAM101B	247.368	-2.28655	0.29424	-7.77102	7.78538e-15	8.85886e-12	0.204965
FAM107A	242.005	-1.80197	0.424058	-4.24935	2.14388e-05	0.000936351	0.286783
FAM111B	63.2981	1.82235	0.603561	3.01933	0.00253331	0.0280921	3.53658
FAM122B	139.102	1.05552	0.333457	3.16538	0.00154883	0.0206379	2.07846
FAM133CP	96.6794	4.11161	0.595652	6.9027	5.10244e-12	2.93135e-09	17.2869
FAM135A	804.349	1.31907	0.40937	3.2222	0.0012721	0.0183234	2.49506
FAM13A-AS1	34.8525	2.22011	0.533221	4.16359	3.13286e-05	0.00119989	4.6593
FAM151A	170.854	-2.51509	0.543249	-4.62972	3.66152e-06	0.000243076	0.174937
FAM167A	31.8363	1.76528	0.632944	2.789	0.00528718	0.045809	3.39939
FAM168B	1310.18	-1.08265	0.328378	-3.29695	0.000977405	0.0151604	0.472161
FAM169B	53.6109	3.24461	0.536408	6.04878	1.45947e-09	4.5417e-07	9.4782
FAM180A	147.4	-1.33039	0.46025	-2.89058	0.00384526	0.0373414	0.39766
FAM198A	199.458	-2.4657	0.582478	-4.23313	2.30466e-05	0.000977973	0.18103
FAM19A5	32.2597	3.05978	0.594199	5.14942	2.61288e-07	2.86975e-05	8.33848
FAM20C	463.782	-1.08929	0.271369	-4.01407	5.96809e-05	0.00192237	0.469991
FAM222A	57.6004	-1.56906	0.518533	-3.02595	0.00247852	0.0278149	0.337029
FAM53B	231.326	-0.874475	0.273038	-3.20276	0.00136117	0.0192483	0.545452
FAM83A-AS1	233.933	2.23905	0.511957	4.37351	1.22262e-05	0.000602716	4.72086
FAM83H	269.767	-1.15058	0.391064	-2.94217	0.00325921	0.0332151	0.450445
FAM98B	204.556	0.783842	0.28346	2.76526	0.00568768	0.0483534	1.72171
FANCC	269.056	-1.98608	0.340278	-5.83663	5.32666e-09	1.3718e-06	0.252424
FANCI	60.9057	1.43257	0.476417	3.00696	0.00263872	0.0288751	2.69927
FAP	183.922	2.87079	0.61082	4.69991	2.60282e-06	0.000188729	7.31468
FAR1	444.749	1.08232	0.352646	3.06915	0.0021467	0.025344	2.11744
FAS	325.546	0.907948	0.285121	3.18444	0.00145036	0.0199118	1.87638
FASN	2130.87	-2.05535	0.491942	-4.17803	2.94048e-05	0.00114735	0.240591
FAT1	9069.74	2.29149	0.315764	7.25698	3.9582e-13	3.47786e-10	4.89563
FAXC	11.4818	1.86814	0.666082	2.80466	0.0050369	0.0441527	3.65061
FBN1	1778.6	1.11057	0.37906	2.92981	0.00339171	0.0342773	2.15932
FBRSL1	102.665	-1.53694	0.324411	-4.73762	2.16238e-06	0.000162309	0.344616
FBXL18	102.141	-1.47765	0.452612	-3.2647	0.00109578	0.0164535	0.359074
FBXO46	80.2821	-0.977475	0.314027	-3.11271	0.00185377	0.0230364	0.507868
FBXW4	228.788	-0.778382	0.270424	-2.87837	0.00399731	0.038355	0.58302
FCGR2C	50.7742	1.71925	0.548643	3.13365	0.00172647	0.0221359	3.29266
FCGRT	2362.65	-1.20327	0.395587	-3.04174	0.00235218	0.0269849	0.434289
FCN1	159.274	-1.21855	0.428809	-2.84169	0.00448744	0.0411814	0.429716
FCN2	1306.61	-1.72258	0.221496	-7.77703	7.42465e-15	8.85886e-12	0.303005
FCN3	1702.64	-1.29503	0.420267	-3.08144	0.00206001	0.0247596	0.407528
FEM1A	588.389	-0.946773	0.337321	-2.80675	0.00500445	0.043894	0.518791
FEM1C	993.754	0.628128	0.216852	2.89658	0.00377259	0.0368308	1.54556
FER	377.302	1.14396	0.281297	4.06673	4.76766e-05	0.00161851	2.20987
FEZ1	82.0616	-0.889298	0.305059	-2.91517	0.00355494	0.0354947	0.539877
FGD6	650	1.255	0.294351	4.26361	2.01148e-05	0.000896879	2.38667
FGFRL1	698.465	-1.43901	0.427001	-3.37003	0.000751603	0.0126569	0.368822
FHAD1	13.5655	2.22883	0.588039	3.79027	0.000150482	0.00387544	4.68753
FKBP8	738.03	-1.33672	0.322862	-4.14023	3.46953e-05	0.00129001	0.395919
FKSG29	14.5849	2.06432	0.581445	3.55033	0.000384755	0.00776633	4.18237
FLG-AS1	14.3841	2.34949	0.623266	3.76964	0.000163481	0.00413183	5.09645
FLJ23867	74.3545	-1.22849	0.428023	-2.87015	0.00410282	0.0390591	0.426764
FLJ42393	35.9691	2.34482	0.44864	5.22651	1.72737e-07	2.08079e-05	5.07998
FLRT2	413.669	1.76764	0.57491	3.07465	0.00210753	0.025086	3.40498
FLRT3	792.044	0.838855	0.275704	3.04259	0.0023455	0.0269498	1.78863
FLT4	225.077	-0.806231	0.253967	-3.17455	0.00150069	0.020341	0.571874
FMN1	408.254	1.78241	0.420835	4.2354	2.28141e-05	0.000973639	3.44
FMNL2	769.148	0.878945	0.312382	2.81369	0.00489763	0.043473	1.83903
FNBP4	1146.29	1.56408	0.285479	5.47878	4.28261e-08	6.95318e-06	2.95689
FNDC1	128.769	1.93764	0.61565	3.14731	0.00164781	0.0215528	3.83079
FNIP1	1525.54	0.695142	0.244612	2.84182	0.00448568	0.0411814	1.61904
FNIP2	3230.57	-1.25265	0.425204	-2.94599	0.00321923	0.0329354	0.419678
FOXA1	852.281	-1.07073	0.304762	-3.51332	0.000442538	0.00857664	0.476079
FOXA2	429.323	-1.13755	0.267063	-4.25949	2.04895e-05	0.000910866	0.45453
FOXK1	482.665	-1.52743	0.337296	-4.52845	5.94188e-06	0.000344007	0.346896
FPGS	350.244	-1.00598	0.300167	-3.35142	0.000803994	0.0133288	0.49793
FRY	890.264	1.01346	0.321019	3.157	0.00159399	0.0211077	2.01875
FRYL	1598.77	1.08363	0.258364	4.19421	2.73819e-05	0.00107917	2.11937
FSCN1	180.261	-1.24817	0.320205	-3.89802	9.69828e-05	0.0028373	0.420983
FSD1L	122.53	2.01758	0.305219	6.61025	3.8367e-11	1.97616e-08	4.04903
FTO-IT1	17.1426	1.84586	0.566266	3.2597	0.00111531	0.0166927	3.59467
FTX	98.9962	2.173	0.411949	5.27491	1.32818e-07	1.72514e-05	4.50959
FURIN	4291.65	-1.24672	0.227785	-5.47322	4.4194e-08	7.09812e-06	0.421406
FUT4	188.546	1.34717	0.290927	4.6306	3.64606e-06	0.000243076	2.54412
FXN	335.473	-0.919025	0.330237	-2.78293	0.00538708	0.0463682	0.528866
FXYD6	147.27	-1.30727	0.352683	-3.70664	0.000210025	0.00505176	0.404085
FYB	758.737	0.815325	0.238242	3.42225	0.000621056	0.010901	1.75969
FZD3	92.2495	1.15462	0.390886	2.95384	0.00313846	0.0324199	2.22625
FZD6	187.571	1.00649	0.357398	2.81617	0.00485994	0.0433004	2.00902
GAA	584.801	-1.07476	0.272922	-3.93796	8.21788e-05	0.00249354	0.474751
GABBR1	60.6995	1.78127	0.525748	3.38807	0.000703851	0.0120567	3.4373
GABRB3	30.6211	-1.86755	0.617243	-3.02563	0.00248117	0.0278238	0.274039
GABRE	55.4161	2.54655	0.516303	4.93227	8.12789e-07	7.17215e-05	5.84233
GAK	755.093	-0.77761	0.276576	-2.81156	0.00493012	0.0435492	0.583332
GANC	323.144	1.5185	0.314821	4.8234	1.41134e-06	0.000112733	2.86494
GAS2L1	89.1457	-2.00473	0.418221	-4.79345	1.63934e-06	0.000128878	0.249183
GAS5	339.482	1.312	0.30807	4.25876	2.05562e-05	0.000911122	2.48285
GATA6-AS1	13.6887	1.49445	0.498882	2.9956	0.00273904	0.0295446	2.81757
GATAD2A	1131.34	-0.955819	0.334617	-2.85646	0.00428395	0.0399434	0.515549
GATM	15970.6	-1.40483	0.494489	-2.84097	0.00449768	0.0411814	0.377663
GATS	86.7232	1.82647	0.525637	3.47478	0.000511271	0.00943986	3.54669
GBA3	1156.61	-1.75501	0.607044	-2.89107	0.00383934	0.0373361	0.296272
GBP2	2818.11	1.71898	0.508977	3.37733	0.00073194	0.0124521	3.29204
GBP3	976.254	1.54917	0.351935	4.40185	1.07331e-05	0.000549043	2.92648
GBP5	620.706	2.50726	0.458562	5.46764	4.56056e-08	7.24693e-06	5.68538
GC	82717.3	-0.943978	0.337701	-2.79531	0.00518499	0.0451593	0.519798
GCC2	2368.38	1.0754	0.275022	3.91024	9.22063e-05	0.0027273	2.10731
GCDH	631.687	-1.35581	0.425326	-3.1877	0.00143409	0.0197976	0.390715
GCHFR	458.492	-1.72348	0.382943	-4.50061	6.77574e-06	0.000383368	0.302818
GCNT4	125.649	1.61049	0.420177	3.83289	0.000126645	0.00339013	3.05356
GDF11	52.3231	-1.20461	0.375879	-3.20478	0.00135165	0.0191734	0.433886
GDF15	154.074	1.58723	0.568495	2.79198	0.00523865	0.0454676	3.00471
GDF2	257.244	-1.58932	0.457909	-3.47082	0.00051887	0.00953305	0.332328
GFOD1	363.89	1.05794	0.346771	3.05083	0.00228207	0.0263834	2.08196
GFOD2	482.977	-1.57476	0.345546	-4.55732	5.181e-06	0.000312051	0.335698
GFRA1	978.363	-1.75983	0.383868	-4.58447	4.55138e-06	0.000280925	0.295282
GFRA2	56.8231	-1.85817	0.509843	-3.6446	0.000267811	0.00594847	0.275826
GGCX	3496.87	-0.669265	0.215217	-3.10972	0.00187266	0.0231364	0.628827
GIMAP1	93.7025	-0.862693	0.305875	-2.82041	0.00479618	0.0429243	0.549925
GIT2	737.756	0.711374	0.239261	2.97322	0.00294697	0.0309121	1.63736
GJB2	376.233	-1.03151	0.355876	-2.89851	0.00374942	0.0367246	0.489198
GK	3713.43	1.61568	0.257191	6.28203	3.34184e-10	1.31361e-07	3.06456
GLRX5	649.545	-1.08773	0.369214	-2.94606	0.00321846	0.0329354	0.470501
GLTSCR2	1130.31	-0.944208	0.299352	-3.15417	0.00160955	0.0212739	0.519715
GLUD1	10272.5	-1.10561	0.267543	-4.13247	3.58878e-05	0.0013236	0.464705
GLYCTK	1005.89	-1.43328	0.472186	-3.03541	0.00240208	0.0273052	0.370288
GNA11	510.654	-1.88379	0.199137	-9.45978	3.08582e-21	1.15232e-17	0.270971
GNA13	2591.82	1.17555	0.338381	3.47405	0.000512662	0.00944535	2.2588
GNAI2	1462.19	-0.909969	0.222966	-4.08119	4.48048e-05	0.0015451	0.532196
GNAZ	49.7457	2.62553	0.569689	4.60871	4.0517e-06	0.000257114	6.17113
GNE	3244.21	-1.09841	0.383638	-2.86314	0.00419471	0.0394948	0.467032
GNG7	44.1923	-1.97422	0.488783	-4.03905	5.36678e-05	0.00177839	0.254507
GNRH1	14	2.92486	0.61122	4.78528	1.70745e-06	0.00013353	7.59401
GOLGA2P5	71.9525	1.69811	0.359668	4.72133	2.34312e-06	0.00017241	3.24476
GOLGA8A	90.6379	2.69659	0.503393	5.35683	8.46947e-08	1.19348e-05	6.48268
GOLGA8B	135.62	2.66323	0.37802	7.04521	1.85182e-12	1.31717e-09	6.33451
GOLGA8M	50.2012	2.04238	0.490884	4.16061	3.17394e-05	0.00121251	4.11924
GOLIM4	3092.3	-0.622832	0.214779	-2.89988	0.00373307	0.0366365	0.649395
GOSR1	894.821	-0.658607	0.227257	-2.89807	0.00375464	0.0367517	0.63349
GPAA1	321.001	-1.12951	0.302212	-3.73748	0.000185878	0.00456653	0.457071
GPATCH8	514.455	0.893846	0.286115	3.12408	0.00178364	0.0225019	1.85812
GPD1	870.626	-1.80791	0.504039	-3.58686	0.000334689	0.00702381	0.285603
GPD2	450.452	1.03499	0.24643	4.19994	2.66982e-05	0.00106619	2.0491
GPM6A	204.78	-1.77522	0.474025	-3.745	0.000180395	0.00448345	0.292149
GPR116	1272.65	-0.768682	0.200472	-3.83436	0.000125893	0.00337606	0.586953
GPR125	3177.58	-0.908436	0.280877	-3.23429	0.00121947	0.0176848	0.532762
GPR153	114.766	-1.7139	0.56504	-3.03324	0.00241945	0.027399	0.304835
GPR171	30.947	2.21432	0.493431	4.48759	7.20329e-06	0.000398502	4.64061
GPR21	17.5846	3.0705	0.568621	5.39991	6.66756e-08	1.00599e-05	8.40064
GPR52	36.3566	3.36557	0.54272	6.20129	5.60017e-10	2.14486e-07	10.3071
GPR64	38.8612	1.58574	0.548752	2.88973	0.00385574	0.0373629	3.00163
GPR65	238.566	0.92676	0.308483	3.00425	0.00266236	0.0290063	1.901
GPR84	14.0109	2.18799	0.635388	3.44355	0.000574138	0.0103076	4.55669
GPRIN3	1204.46	3.28271	0.285199	11.5103	1.17138e-30	8.74845e-27	9.73183
GPSM2	24.3101	1.35669	0.488709	2.77607	0.00550209	0.0470973	2.56097
GPX4	1907.13	-1.09553	0.391521	-2.79813	0.00513993	0.0449069	0.467965
GRAMD1B	127.438	1.61499	0.517791	3.119	0.00181464	0.0227745	3.0631
GRASP	75.136	-1.38212	0.397159	-3.48002	0.000501379	0.00934969	0.383654
GRIK1-AS2	10.5514	2.04862	0.594817	3.44411	0.000572932	0.0102983	4.1371
GRINA	1979.88	-1.06304	0.357188	-2.97613	0.0029191	0.0307698	0.478623
GRK5	272.874	-0.807654	0.218976	-3.68831	0.000225745	0.00531853	0.57131
GRK6	141.953	-0.721757	0.247486	-2.91636	0.00354142	0.0353834	0.606358
GSAP	490.028	0.932049	0.333813	2.79213	0.00523628	0.0454676	1.90798
GSDMB	148.188	2.27224	0.400589	5.67224	1.40945e-08	3.00756e-06	4.83072
GSK3A	164.145	-0.80101	0.275346	-2.90911	0.00362463	0.0359645	0.573947
GTF2F1	609.414	-1.00642	0.330071	-3.04911	0.00229522	0.0265013	0.497779
GTPBP2	375.227	1.76117	0.452402	3.89294	9.90374e-05	0.00287247	3.38974
GUSBP11	117.363	1.67634	0.423151	3.96157	7.44571e-05	0.00232671	3.19617
GUSBP2	22.9346	2.10686	0.490339	4.29674	1.73331e-05	0.00080405	4.30752
GVINP1	252.388	0.934576	0.314172	2.97473	0.00293246	0.0308249	1.91133
GZMB	77.2754	1.80587	0.605245	2.98369	0.00284791	0.0302986	3.49639
H19	9195.75	-1.67405	0.52124	-3.21166	0.00131968	0.0188626	0.313373
H1FX	338.443	-1.7623	0.535786	-3.28918	0.0010048	0.0154728	0.294779
H6PD	6805.94	-1.1696	0.338345	-3.45682	0.000546586	0.00987226	0.444545
HADH	970.628	-0.998257	0.353652	-2.82271	0.00476193	0.0426944	0.500604
HAO2	1601.22	-2.1407	0.580553	-3.68735	0.000226605	0.00533039	0.22677
HCFC1R1	55.8858	-1.12547	0.394725	-2.85128	0.00435437	0.0403732	0.458352
HCFC2	682.808	0.620031	0.214008	2.89723	0.00376472	0.0368109	1.53691
HCG18	438.27	1.28592	0.29681	4.33248	1.47442e-05	0.000708147	2.43838
HEATR5B	865.169	0.727743	0.2387	3.04878	0.00229774	0.026503	1.65605
HECTD2	227.207	1.42125	0.28248	5.03135	4.87029e-07	4.91538e-05	2.67818
HELLS	66.9949	2.0652	0.489949	4.21513	2.49634e-05	0.00102835	4.18492
HELZ	2171.53	0.768618	0.269145	2.85577	0.00429322	0.03998	1.70364
HERC2P2	272.151	2.29362	0.460554	4.98013	6.35422e-07	6.04541e-05	4.90284
HERC2P3	45.4634	2.02554	0.601264	3.3688	0.000754957	0.0126991	4.07144
HERC2P9	43.6021	1.55378	0.474432	3.27502	0.00105653	0.0160381	2.93584
HERPUD1	7261.37	-1.59216	0.526613	-3.0234	0.0024995	0.0278828	0.331674
HHIPL1	24.076	-1.36396	0.454233	-3.00278	0.00267527	0.0290995	0.388514
HIF1A-AS2	8.08472	1.88656	0.636101	2.96582	0.00301876	0.0314765	3.69753
HIRIP3	119.858	-0.841113	0.253362	-3.31981	0.000900791	0.0144141	0.558213
HJURP	17.1659	1.80992	0.602416	3.00443	0.0026608	0.0290063	3.50622
HKDC1	457.523	4.24901	0.538291	7.89351	2.93807e-15	4.3886e-12	19.0142
HKR1	232.054	0.918914	0.25771	3.56569	0.000362905	0.00748718	1.89069
HLX	92.1645	-0.917234	0.311761	-2.9421	0.00325991	0.0332151	0.529523
HMBOX1	572.865	0.668312	0.227599	2.93635	0.00332098	0.0336994	1.58921
HMGB3	1279.74	1.38116	0.406141	3.40069	0.00067217	0.0115804	2.60477
HMGCS1	4890.8	-1.57183	0.513265	-3.06241	0.00219563	0.0256821	0.336382
HMGN1	1114.65	0.956146	0.328807	2.90792	0.00363841	0.0360152	1.94012
HMMR	37.8712	2.03018	0.560182	3.62413	0.000289932	0.00635002	4.08455
HNF4G	472.088	0.793511	0.240621	3.29776	0.000974602	0.0151419	1.73329
HNRNPA0	645.269	-1.14876	0.288459	-3.98239	6.82247e-05	0.00215905	0.451014
HNRNPA1	98.8877	1.1539	0.344452	3.34995	0.000808266	0.0133714	2.22514
HNRNPL	1333.88	-0.882753	0.319389	-2.76388	0.00571184	0.0484621	0.542331
HNRNPU-AS1	768.61	2.25665	0.434739	5.1908	2.09388e-07	2.42419e-05	4.77879
HNRNPUL1	1388.13	-0.626618	0.220415	-2.8429	0.00447055	0.0411693	0.647693
HOGA1	286.82	-1.49074	0.491719	-3.03169	0.00243191	0.0274776	0.35583
HORMAD1	13.962	1.60948	0.549453	2.92923	0.00339799	0.0343177	3.05141
HRASLS2	9.26078	-2.05635	0.657454	-3.12775	0.00176149	0.0223464	0.240423
HSD17B14	131.412	-1.95322	0.563454	-3.46651	0.000527254	0.00965147	0.258239
HSPA6	382.983	-2.07701	0.62886	-3.30282	0.000957188	0.0150184	0.237005
HTR2A	6.50596	2.0878	0.666048	3.13461	0.00172082	0.0221001	4.251
HYMAI	12.8385	1.93872	0.607414	3.19176	0.0014141	0.0196305	3.83365
IBA57	152.214	-1.11718	0.3704	-3.01613	0.00256021	0.0283063	0.460996
ICOS	18.785	1.55545	0.468797	3.31795	0.00090681	0.0144867	2.93925
IDH2	2739.81	-1.30231	0.373948	-3.48258	0.000496599	0.00929263	0.405478
IDO1	131.005	2.48086	0.628667	3.94622	7.93931e-05	0.0024351	5.58231
IER2	591.967	-1.5341	0.502414	-3.05346	0.00226221	0.026235	0.345295
IER3	715.681	1.57895	0.515452	3.06323	0.0021896	0.0256519	2.98752
IFI27	308.497	0.930727	0.283545	3.28246	0.00102904	0.0157326	1.90624
IFI44	575.373	1.63768	0.498762	3.28348	0.00102533	0.015692	3.11164
IFI44L	1142.22	2.26711	0.573153	3.95551	7.63709e-05	0.0023618	4.81359
IFRD1	582.835	1.52299	0.39213	3.88389	0.000102799	0.00294159	2.87386
IGFBP4	6388.95	-0.720328	0.258603	-2.78546	0.00534517	0.0460709	0.606959
IGFBP6	50.7327	-1.47989	0.533972	-2.77148	0.00558028	0.0476301	0.358516
IGJ	528.39	-1.58834	0.510182	-3.11328	0.00185019	0.02302	0.332554
IGLL5	272.998	-1.65853	0.567689	-2.92155	0.00348298	0.0349599	0.316762
IGLON5	16.8977	-1.56105	0.520918	-2.99673	0.00272892	0.0294736	0.338904
IL10	79.0749	-1.33348	0.453808	-2.93842	0.00329885	0.0335431	0.39681
IL12RB2	15.4865	1.75626	0.532556	3.2978	0.00097445	0.0151419	3.37822
IL15	45.4675	1.2582	0.447335	2.81266	0.00491329	0.0435492	2.39198
IL17RC	328.366	-1.69373	0.383937	-4.41148	1.02666e-05	0.000536195	0.309126
IL32	4403.74	1.47436	0.517535	2.8488	0.00438838	0.0406129	2.7786
IMPG2	18.6982	1.63055	0.572842	2.84642	0.00442137	0.0408929	3.09631
INHBA	244.559	1.78029	0.535663	3.32354	0.000888841	0.0142912	3.43496
INHBC	971.056	-1.3597	0.407544	-3.33633	0.000848932	0.0137982	0.389664
INO80D	1180.94	1.1704	0.317994	3.68057	0.000232712	0.00543978	2.25074
INPP4A	370.546	0.701146	0.23804	2.9455	0.00322432	0.0329624	1.6258
INPP5F	141.322	1.03862	0.306641	3.3871	0.000706361	0.0120858	2.05427
INTS1	600.424	-0.887573	0.250549	-3.54251	0.000396344	0.00795724	0.540523
IP6K1	380.778	-0.792265	0.258099	-3.06961	0.00214337	0.025344	0.577437
IPW	115.782	1.8586	0.56328	3.2996	0.000968233	0.0151123	3.62655
IQCA1	24.5002	2.14387	0.620896	3.45287	0.000554658	0.00999388	4.41947
IQCK	94.6203	1.21884	0.30214	4.03402	5.483e-05	0.00180506	2.32759
IQGAP2	8393.04	-1.02269	0.330136	-3.09777	0.00194983	0.0238336	0.492199
IQGAP3	83.6323	2.73846	0.559716	4.89259	9.95155e-07	8.39809e-05	6.67359
IRAK1	676.308	-1.00376	0.361838	-2.77406	0.00553606	0.0473197	0.498698
IRF2BP1	222.529	-1.52628	0.389705	-3.91649	8.9846e-05	0.00266805	0.347172
IRF2BPL	503.252	-1.6599	0.277035	-5.99168	2.07689e-09	5.96586e-07	0.31646
IRF9	883.557	0.896317	0.208809	4.29253	1.76649e-05	0.000814387	1.86131
IRGQ	627.93	-1.03094	0.343048	-3.00522	0.00265386	0.0289817	0.489393
ISG15	241.643	1.92456	0.44411	4.33353	1.46738e-05	0.000707042	3.79622
ISG20	293.552	1.27191	0.406891	3.12592	0.00177248	0.022437	2.41481
ITGB6	44.8702	2.34452	0.645165	3.63398	0.000279086	0.00614853	5.0789
ITIH1	26995.1	-1.12764	0.3668	-3.07427	0.00211017	0.025086	0.457663
ITK	72.2451	1.29904	0.44523	2.91768	0.00352651	0.035258	2.46064
ITM2C	376.155	-0.989272	0.348051	-2.84232	0.00447868	0.0411814	0.503732
ITPKB	214.266	-1.02441	0.304687	-3.36218	0.000773297	0.0129127	0.491611
IVD	1447.76	-1.04161	0.332953	-3.12839	0.00175767	0.0223441	0.485786
JMJD1C	3709.65	1.05087	0.328292	3.20101	0.00136945	0.0192677	2.07177
JMJD4	185.505	-1.05788	0.341837	-3.09469	0.00197022	0.0239458	0.480338
JMJD8	441.564	-0.880682	0.264678	-3.32737	0.000876697	0.0141847	0.54311
KANK4	37.2118	-1.89272	0.605573	-3.1255	0.00177503	0.0224389	0.269299
KANSL3	502.981	0.663666	0.232489	2.85462	0.00430887	0.0401007	1.5841
KBTBD2	777.14	0.657432	0.2317	2.83742	0.00454792	0.0414727	1.57727
KCND2	24.9677	1.98357	0.65363	3.03469	0.00240782	0.0273295	3.95469
KCNJ16	152.213	1.82589	0.655297	2.78636	0.00533041	0.0460318	3.54526
KCNK17	9.73016	-1.93815	0.63262	-3.06368	0.00218629	0.0256509	0.260951
KCNK5	169.282	-2.03979	0.451267	-4.52014	6.17981e-06	0.00035503	0.243199
KCNMA1	405.473	-1.44595	0.412184	-3.50803	0.000451435	0.00868955	0.36705
KCNMB3	41.8996	1.49739	0.422523	3.54392	0.000394224	0.00792961	2.82331
KCNMB4	42.7525	-1.30788	0.376623	-3.47264	0.000515359	0.00948019	0.403914
KCNN2	100.347	-1.9148	0.644428	-2.97131	0.0029653	0.0310608	0.265209
KCNQ1OT1	961.64	2.13198	0.435554	4.89487	9.83693e-07	8.34854e-05	4.38319
KCNQ3	16.9422	2.55794	0.651693	3.92507	8.67061e-05	0.00260066	5.88865
KCNT2	583.655	1.08636	0.312637	3.47484	0.000511163	0.00943986	2.12338
KDELR3	188.229	1.23445	0.403797	3.0571	0.00223486	0.0260057	2.35292
KDM3A	734.065	1.42903	0.28635	4.99052	6.02174e-07	5.80301e-05	2.69266
KDM4B	428.705	-1.55753	0.253572	-6.14236	8.13061e-10	2.89159e-07	0.339733
KDM4C	860.607	1.00405	0.257455	3.89991	9.62267e-05	0.00282385	2.00563
KDM7A	1426.03	0.802447	0.27625	2.90479	0.003675	0.0362572	1.74406
KDR	1875.84	-0.885032	0.308904	-2.86507	0.0041692	0.0393898	0.541475
KHSRP	883.319	-0.797398	0.275016	-2.89946	0.00373806	0.0366614	0.575386
KIAA0753	234.08	1.18408	0.255751	4.62982	3.65991e-06	0.000243076	2.27219
KIAA0895L	39.9741	1.82994	0.462968	3.95263	7.72983e-05	0.00238063	3.55522
KIAA1024	13.6231	1.94341	0.602821	3.22386	0.00126477	0.018239	3.84613
KIAA1033	2745.28	0.780736	0.194802	4.00785	6.12741e-05	0.00196828	1.71801
KIAA1244	151.791	1.71627	0.589771	2.91005	0.00361366	0.0359608	3.28585
KIAA1524	44.5203	1.19457	0.423391	2.82143	0.00478103	0.0428399	2.28876
KIAA1551	2976.02	0.93347	0.3043	3.0676	0.00215787	0.0253799	1.90986
KIAA1598	1253.84	1.01245	0.243724	4.1541	3.26565e-05	0.00123179	2.01734
KIAA1715	884.088	0.82047	0.268268	3.05839	0.00222527	0.0259407	1.76598
KIAA1731	441.882	1.46973	0.275369	5.33732	9.43297e-08	1.28091e-05	2.7697
KIF18A	16.1731	1.97765	0.545327	3.62654	0.000287239	0.00630955	3.93852
KIF1C	2154.9	-1.55611	0.306392	-5.07883	3.79763e-07	3.9732e-05	0.340066
KIF20A	26.9957	1.89903	0.5485	3.46222	0.000535742	0.00977065	3.72962
KIF26A	34.519	-1.92011	0.47011	-4.08437	4.41956e-05	0.00153167	0.264235
KIF2A	483.689	1.09063	0.280976	3.88159	0.000103777	0.00296389	2.12967
KIF2C	14.5637	1.44125	0.523136	2.75502	0.00586887	0.049196	2.71556
KLF13	1300.62	-1.45752	0.456202	-3.19489	0.00139884	0.0194548	0.36412
KLF15	843.315	-1.08266	0.352159	-3.07436	0.00210955	0.025086	0.472156
KLF2	172.147	-1.58499	0.508893	-3.11459	0.00184202	0.0230052	0.333326
KLHDC3	557.262	-0.876929	0.286743	-3.05824	0.00222642	0.0259407	0.544525
KLHL21	313.74	-0.990245	0.355891	-2.78244	0.00539519	0.0463682	0.503392
KLHL29	192.334	2.2098	0.442164	4.99769	5.80222e-07	5.65352e-05	4.6261
KLHL6	233.98	0.912936	0.324241	2.81561	0.00486848	0.0433004	1.88287
KLRAP1	30.0911	2.09418	0.480452	4.35877	1.30794e-05	0.000640547	4.26983
KLRC1	19.042	1.80853	0.605174	2.98845	0.00280396	0.030045	3.50286
KLRC3	15.7949	1.95692	0.59344	3.29759	0.000975196	0.0151419	3.88232
KLRC4	14.5747	1.86451	0.603321	3.09041	0.00199882	0.0241947	3.64144
KLRD1	64.5337	1.18927	0.384355	3.0942	0.00197344	0.0239458	2.28037
KMT2A	1578.65	1.21705	0.360399	3.37697	0.000732903	0.0124543	2.32471
KMT2C	3856.27	0.963283	0.321757	2.99382	0.0027551	0.0295923	1.94974
KNTC1	200.164	1.32595	0.431129	3.07552	0.00210134	0.0250723	2.50698
KRT17	35.5949	2.46216	0.666371	3.69488	0.000219991	0.00520763	5.51041
KRT23	262.269	3.53167	0.577016	6.12058	9.32366e-10	3.23878e-07	11.5648
KRT81	13.1281	2.56928	0.652002	3.94059	8.12805e-05	0.00247773	5.93512
LAMA1	65.9416	1.87789	0.625207	3.00363	0.00266778	0.0290442	3.67538
LAMP1	2809.4	-0.799879	0.276772	-2.89002	0.00385212	0.0373629	0.574397
LAMP5	11.0395	1.89843	0.657236	2.8885	0.00387078	0.0374468	3.72807
LCAT	669.958	-1.80657	0.546771	-3.30406	0.000952953	0.0149677	0.285871
LCOR	1206.14	1.51317	0.256478	5.89981	3.63924e-09	9.88351e-07	2.85437
LCORL	359.085	0.72085	0.256423	2.81118	0.00493601	0.0435752	1.64815
LDHD	640.696	-1.29491	0.466436	-2.77618	0.00550019	0.0470973	0.407562
LDLRAP1	267.927	-1.16062	0.380968	-3.04651	0.00231511	0.0266416	0.447319
LEF1	53.4761	2.23205	0.591012	3.77665	0.000158949	0.00405158	4.69801
LENG8	355.752	1.06598	0.331024	3.22024	0.00128083	0.0184314	2.09359
LETM1	736.794	-0.908139	0.317687	-2.8586	0.00425521	0.0398496	0.532872
LHPP	203.331	-1.64861	0.46821	-3.52108	0.000429793	0.00841106	0.318948
LHX2	49.3961	-1.53866	0.425866	-3.61302	0.000302657	0.0065709	0.344205
LHX4-AS1	19.1678	1.5193	0.518221	2.93177	0.00337037	0.0341078	2.86653
LIFR	5683.02	-0.753058	0.22713	-3.31554	0.000914655	0.0145584	0.593344
LIME1	230.234	-1.7412	0.579535	-3.00448	0.00266036	0.0290063	0.299121
LIMK2	698.695	1.67252	0.46882	3.56752	0.00036038	0.00744537	3.18772
LINC00087	7.318	-2.06279	0.662839	-3.11206	0.00185788	0.0230683	0.239352
LINC00313	30.7782	2.26989	0.507851	4.46961	7.83634e-06	0.000425642	4.82288
LINC00342	162.406	2.59531	0.602723	4.30597	1.66253e-05	0.000780918	6.04318
LINC00472	73.2477	1.64904	0.452534	3.64402	0.000268412	0.00594847	3.13626
LINC00473	7.26809	2.09573	0.665856	3.14742	0.00164718	0.0215528	4.27442
LINC00597	32.2718	2.97689	0.538943	5.52356	3.32194e-08	5.70343e-06	7.87286
LINC00630	70.299	1.1595	0.333523	3.47653	0.00050794	0.00942497	2.2338
LINC00641	199.125	1.17615	0.342428	3.43473	0.000593151	0.0105601	2.25973
LINC00657	5900.2	-0.776994	0.244631	-3.1762	0.00149221	0.0203234	0.583581
LINC00663	17.421	-1.35724	0.491726	-2.76016	0.00577732	0.0486722	0.390327
LINC00842	28.8005	2.48971	0.629185	3.95705	7.58817e-05	0.00235154	5.61667
LINC00869	42.3093	-1.16758	0.372184	-3.1371	0.00170626	0.0219522	0.445167
LINC00890	200.593	-6.09527	0.437086	-13.9452	3.36282e-44	5.02305e-40	0.0146265
LINC01094	24.4882	1.44796	0.488522	2.96396	0.00303708	0.0315911	2.72822
LINC01245	16.302	1.99227	0.615058	3.23915	0.00119885	0.0174534	3.97862
LINC01279	158.746	1.8011	0.585744	3.0749	0.00210575	0.025086	3.48487
LINC01355	61.1002	1.64566	0.517128	3.18231	0.00146105	0.0200033	3.12891
LINC-PINT	846.459	2.43665	0.346647	7.02919	2.0774e-12	1.41046e-09	5.41383
LMBR1L	108.761	0.732881	0.26027	2.81585	0.00486482	0.0433004	1.66195
LMCD1-AS1	11.8203	2.12858	0.639765	3.32713	0.000877463	0.0141847	4.37287
LOC100129617	16.1112	1.95323	0.635095	3.0755	0.00210153	0.0250723	3.87241
LOC100129940	6.78288	2.02011	0.66523	3.03671	0.00239174	0.0272178	4.05615
LOC100130691	33.9466	1.59801	0.512468	3.11826	0.00181922	0.0227967	3.02725
LOC100131564	62.0827	1.9887	0.462273	4.302	1.69263e-05	0.000792563	3.96879
LOC100272217	18.1028	-1.8518	0.465869	-3.97493	7.03988e-05	0.00222314	0.277047
LOC100335030	8.56877	1.89997	0.612195	3.10353	0.00191229	0.02349	3.73204
LOC100499484	24.9275	1.75349	0.6041	2.90265	0.00370023	0.0363689	3.37173
LOC100506022	17.3584	-1.63707	0.531299	-3.08125	0.00206132	0.0247596	0.32151
LOC101928020	32.9512	1.50548	0.497798	3.02428	0.00249227	0.0278756	2.83919
LOC101928865	10.0296	2.60745	0.618181	4.21794	2.4654e-05	0.00102488	6.09426
LOC101929231	108.688	1.89576	0.413734	4.58206	4.60412e-06	0.000283011	3.72117
LOC101929369	22.5199	2.01656	0.593445	3.39805	0.00067868	0.011669	4.04617
LOC102723641	6.93583	-2.20036	0.629541	-3.49518	0.000473733	0.0089913	0.217583
LOC102724316	325.954	0.860747	0.27624	3.11594	0.00183357	0.022938	1.81598
LOC102724827	27.3374	1.39255	0.457762	3.04209	0.00234944	0.0269743	2.62543
LOC145474	39.8873	3.2319	0.530943	6.0871	1.14973e-09	3.66553e-07	9.39506
LOC146880	96.1442	1.21808	0.423213	2.87817	0.00399984	0.038355	2.32637
LOC220729	123.902	1.65526	0.298272	5.5495	2.86491e-08	5.09442e-06	3.14979
LOC283922	82.0149	1.03456	0.326214	3.17143	0.00151688	0.0204981	2.0485
LOC374443	78.3453	1.77175	0.483855	3.66173	0.000250516	0.00569552	3.41468
LOC440300	9.44176	2.08714	0.657064	3.17646	0.00149084	0.0203234	4.24905
LOC440434	49.5801	2.11099	0.407017	5.18649	2.14292e-07	2.42491e-05	4.31988
LOC643201	15.8014	1.90638	0.627436	3.03836	0.00237871	0.0271362	3.74867
LOC646214	31.9821	1.41202	0.499197	2.82858	0.0046755	0.0421981	2.66109
LOC727896	305.202	2.48197	0.484333	5.12452	2.98294e-07	3.22871e-05	5.58661
LOC729603	57.4862	1.44343	0.40823	3.53583	0.000406493	0.00808494	2.71967
LOX	191.942	1.94211	0.42124	4.61045	4.01795e-06	0.000257114	3.84267
LOXL4	2579.47	2.40867	0.666421	3.61434	0.000301118	0.00654703	5.30985
LPAR6	460.122	1.28527	0.437711	2.93635	0.00332095	0.0336994	2.43728
LRAT	136.615	-1.65461	0.539142	-3.06896	0.00214806	0.025344	0.317625
LRCH1	626.797	1.02318	0.283375	3.6107	0.000305368	0.00661055	2.0324
LRCH2	44.0268	1.65511	0.517883	3.19592	0.00139386	0.0194232	3.14948
LRP3	363.021	-1.9242	0.408749	-4.70753	2.50737e-06	0.000182696	0.263486
LRP5	1796.4	-1.40894	0.333228	-4.22815	2.35623e-05	0.000991407	0.376589
LRP5L	42.2688	1.44702	0.468553	3.08828	0.00201318	0.0243489	2.72645
LRRC19	53.7876	-2.4081	0.626426	-3.84419	0.000120952	0.00331496	0.188404
LRRC2	210.063	-0.997194	0.343526	-2.90282	0.00369821	0.0363689	0.500973
LRRC37A3	32.8669	1.29486	0.44245	2.92656	0.00342732	0.0345205	2.45352
LRRC37A4P	25.0378	1.60761	0.511921	3.14034	0.0016875	0.0218236	3.04746
LSS	763.448	-1.85933	0.472315	-3.93663	8.26355e-05	0.00249864	0.275605
LTBP4	280.857	-1.86699	0.42335	-4.41005	1.03349e-05	0.000537881	0.274144
LTK	20.2771	-1.5577	0.557212	-2.79553	0.00518148	0.045155	0.339691
LUC7L2	131.443	0.98982	0.352205	2.81035	0.00494881	0.0436623	1.98594
LUC7L3	1239.18	1.28989	0.387865	3.32563	0.000882203	0.0142305	2.4451
LUM	1837.57	2.08839	0.486702	4.2909	1.77952e-05	0.000815761	4.25273
LURAP1L	901.016	1.32058	0.447443	2.95139	0.00316352	0.0326337	2.49766
LXN	334.575	1.78427	0.54562	3.27017	0.00107484	0.0162512	3.44444
LY6E	1233.62	-1.16115	0.387848	-2.99383	0.00275503	0.0295923	0.447156
LYNX1	280.78	-2.2299	0.425854	-5.2363	1.6383e-07	1.98954e-05	0.213174
LYVE1	2073.59	-1.55504	0.388993	-3.99761	6.39858e-05	0.00205098	0.340318
MAB21L3	101.748	2.50896	0.618763	4.0548	5.01781e-05	0.00168809	5.69209
MAD2L1	28.512	1.59737	0.458978	3.48026	0.000500919	0.00934969	3.0259
MAGEH1	171.384	-1.0097	0.271688	-3.71638	0.000202096	0.00489256	0.496651
MAGOH2	11.5655	1.74208	0.61754	2.821	0.00478742	0.0428715	3.34517
MALAT1	176778	2.63457	0.380232	6.92885	4.24289e-12	2.53504e-09	6.2099
MAN1A1	9685.57	-0.828859	0.269691	-3.07337	0.00211658	0.0251115	0.562974
MAOA	3068.63	-1.16556	0.335166	-3.47755	0.000506014	0.009408	0.445792
MAP1S	127.967	-0.958822	0.286381	-3.34806	0.000813782	0.0134166	0.514477
MAP3K1	1084.53	0.855519	0.237375	3.60408	0.00031326	0.0067423	1.80941
MAP3K11	469.317	-1.2461	0.281441	-4.42757	9.52986e-06	0.000507068	0.421586
MAP4K3	1024.72	0.755698	0.253955	2.97572	0.00292302	0.0307698	1.68845
MAP7D1	248.218	-1.00163	0.350316	-2.85923	0.00424674	0.0397952	0.499434
MAP9	158.74	1.3875	0.485669	2.85689	0.00427811	0.0399388	2.61626
MAPK8IP1	49.84	-1.48094	0.464464	-3.1885	0.00143012	0.0197611	0.358254
MAPK8IP3	145.945	0.859281	0.256555	3.34931	0.000810143	0.0133714	1.81413
MARCKSL1	293.39	-0.927235	0.280324	-3.30772	0.000940582	0.0148515	0.525865
MATN2	381.984	-1.30809	0.27957	-4.67894	2.88357e-06	0.000204132	0.403854
MAVS	1030.38	-0.992206	0.336291	-2.95043	0.00317327	0.0326891	0.502709
MAZ	398.296	-1.15604	0.232632	-4.96942	6.71532e-07	6.26917e-05	0.448741
MBD3	428.562	-1.52269	0.304706	-4.99725	5.81529e-07	5.65352e-05	0.348036
MBD4	988.907	1.20186	0.321714	3.73582	0.000187105	0.00457559	2.30037
MBD5	202.018	1.6536	0.460833	3.58829	0.000332858	0.00701255	3.14618
MCTP1	226.981	1.16074	0.385172	3.01356	0.00258202	0.0284752	2.23572
MCTP2	213.865	1.37287	0.472036	2.9084	0.00363278	0.0359833	2.58986
MCU	281.718	1.08772	0.265263	4.10052	4.12227e-05	0.00146621	2.12537
MDH2	2457.83	-0.96327	0.245857	-3.91801	8.92821e-05	0.00265659	0.512893
ME3	82.5787	1.14241	0.319012	3.58108	0.000342172	0.00712835	2.20749
MED16	265.053	-1.10246	0.3095	-3.56207	0.000367939	0.00754932	0.465721
MED23	727.098	0.961467	0.240606	3.99602	6.4415e-05	0.00206031	1.94729
MEG3	192.941	2.25342	0.524353	4.29751	1.72724e-05	0.000803733	4.76811
MEGF8	314.739	-1.29881	0.434868	-2.98667	0.00282036	0.0301127	0.406462
MELK	25.3837	2.40327	0.552699	4.34825	1.37229e-05	0.000667683	5.29002
MEN1	198.038	-0.814609	0.266285	-3.05916	0.0022196	0.0259017	0.568562
MEP1B	45.0727	-2.03495	0.659784	-3.08427	0.00204051	0.0246395	0.244016
METTL4	136.121	1.07519	0.379945	2.82985	0.00465701	0.0421172	2.107
METTL7A	6691.79	-1.63581	0.494439	-3.30841	0.000938273	0.0148307	0.32179
MEX3D	92.9863	-1.59228	0.300111	-5.30564	1.1228e-07	1.48418e-05	0.331647
MGAT4B	842.351	-1.02756	0.343481	-2.9916	0.00277515	0.0297791	0.490539
MGRN1	409.44	-0.82071	0.239975	-3.41999	0.000626244	0.0109662	0.566163
MIB2	132.679	-1.22145	0.347272	-3.51726	0.00043603	0.00850259	0.428852
MICB	55.1354	1.42783	0.466554	3.06038	0.00221057	0.0258367	2.69042
MICU3	276.483	1.04071	0.3107	3.34955	0.000809416	0.0133714	2.05724
MIR17HG	252.786	1.65787	0.520922	3.18256	0.00145979	0.0200033	3.15549
MIR3064	33.6226	2.20453	0.477409	4.61769	3.88029e-06	0.000250909	4.60924
MIR3140	35.7687	1.96783	0.585364	3.36171	0.000774607	0.0129127	3.91178
MIR3609	144.788	1.14913	0.386702	2.97163	0.00296228	0.0310509	2.21781
MIR421	20.209	1.77294	0.540507	3.28015	0.00103753	0.0158462	3.41751
MIR4521	41.9778	-2.67167	0.587865	-4.54469	5.50159e-06	0.000324811	0.156945
MIR5047	155.673	2.23305	0.421467	5.29829	1.16889e-07	1.53156e-05	4.70128
MIR5687	11.4873	2.37258	0.647622	3.66352	0.00024877	0.00568177	5.17866
MIR5690	35.695	2.14748	0.568989	3.7742	0.000160524	0.00407088	4.43052
MIR612	118.839	2.61442	0.557714	4.68773	2.76247e-06	0.00019838	6.12376
MIR7-1	11.8181	1.5132	0.549795	2.75229	0.00591798	0.0494943	2.85442
MKI67	263.01	2.31876	0.471797	4.91473	8.8904e-07	7.67607e-05	4.98902
MLEC	4220.14	-1.15458	0.360795	-3.20011	0.00137376	0.0192967	0.449196
MLH3	686.487	0.872872	0.270759	3.2238	0.00126502	0.018239	1.83131
MLIP	204.311	-2.31221	0.630853	-3.66522	0.000247126	0.00566814	0.201351
MLLT1	444.045	-1.37523	0.36851	-3.73186	0.000190073	0.0046391	0.385492
MLLT10	645.267	1.38868	0.30974	4.48339	7.34664e-06	0.000401966	2.6184
MLLT3	118.082	1.63012	0.49919	3.26553	0.00109258	0.0164349	3.09539
MLLT4	4595.79	1.1694	0.316457	3.69527	0.000219655	0.00520763	2.24917
MLYCD	442.887	-0.809219	0.254859	-3.17516	0.00149753	0.0203234	0.570691
MMACHC	365.909	-1.58075	0.278552	-5.6749	1.38768e-08	3.00402e-06	0.334307
MMD	542.004	1.10359	0.387229	2.84997	0.00437231	0.0405144	2.14889
MMP11	19.3381	1.94026	0.662819	2.92729	0.00341935	0.0344713	3.83775
MMP16	63.2632	1.66932	0.546382	3.05523	0.00224886	0.0261004	3.18065
MMP25	36.0401	-1.17359	0.414728	-2.82978	0.00465807	0.0421172	0.443318
MMRN2	298.603	-0.975086	0.237879	-4.09908	4.14798e-05	0.00146821	0.50871
MOB1B	706.738	0.892132	0.266493	3.34768	0.000814924	0.0134206	1.85592
MOCS1	661.739	-1.09065	0.394359	-2.76564	0.00568118	0.0483256	0.469549
MON1B	447.567	-1.26903	0.352379	-3.60132	0.000316602	0.0067752	0.414938
MOXD1	206.428	2.72873	0.559828	4.87422	1.09239e-06	8.96542e-05	6.6287
MPND	130.907	-1.55451	0.421088	-3.69165	0.000222805	0.00525755	0.340444
MPP3	13.0568	1.60212	0.538145	2.97712	0.00290969	0.0307369	3.0359
MPV17	288.901	1.16705	0.385257	3.02927	0.00245143	0.0276147	2.24552
MPV17L	333.433	-1.40895	0.45302	-3.11013	0.00187007	0.0231364	0.376586
MREG	45.6098	1.26423	0.342304	3.69331	0.000221351	0.00523151	2.402
MRPL23	406.378	-0.919253	0.2931	-3.13631	0.00171087	0.0219925	0.528783
MRPL49	558.013	-0.696647	0.21018	-3.31453	0.000917975	0.014587	0.617005
MSRA	372.095	-0.926255	0.299179	-3.09599	0.0019616	0.0238992	0.526223
MST1L	209.092	1.82274	0.433039	4.20917	2.56309e-05	0.00104882	3.53752
MST1P2	436.826	1.18952	0.411198	2.89281	0.00381813	0.0371782	2.28077
MT1F	1063.35	-3.08992	0.328973	-9.39264	5.85166e-21	1.74813e-17	0.117447
MT1G	4130.34	-3.22738	0.357037	-9.03934	1.57624e-19	3.36347e-16	0.106773
MT1H	590.48	-4.15303	0.568764	-7.30184	2.83856e-13	2.64997e-10	0.0562101
MTA1	226.984	-0.759453	0.254227	-2.9873	0.00281451	0.0301127	0.59072
MTF2	295.586	0.791872	0.234961	3.37022	0.000751076	0.0126569	1.73132
MTMR11	86.4109	2.37559	0.457214	5.19579	2.03853e-07	2.37887e-05	5.18947
MTSS1L	994.005	-1.20285	0.2844	-4.22944	2.34278e-05	0.000988535	0.434416
MUC13	102.55	2.99636	0.633436	4.73033	2.24157e-06	0.000167412	7.97983
MUC16	26.3239	3.4058	0.651912	5.22432	1.74794e-07	2.08872e-05	10.5986
MUC3A	63.8213	1.88007	0.610233	3.08091	0.00206372	0.0247596	3.68093
MUT	3675.27	-1.09727	0.370199	-2.964	0.00303672	0.0315911	0.467401
MX1	1864.57	1.20974	0.381353	3.17224	0.00151266	0.0204661	2.31297
MXD4	321.976	-1.41475	0.354164	-3.99463	6.47951e-05	0.00206363	0.375073
MYH14	720.597	-1.20707	0.332055	-3.63515	0.000277817	0.00612962	0.433147
MYH3	47.7258	1.38399	0.426374	3.24596	0.00117057	0.0172233	2.60989
MYO6	1526.75	1.04944	0.265363	3.95472	7.66254e-05	0.00236478	2.06972
MYO7B	31.6825	1.97479	0.548273	3.60184	0.000315977	0.00677151	3.93071
MYOF	929.736	1.33614	0.452234	2.95453	0.00313143	0.0324145	2.52475
MYRF	288.032	1.28262	0.42416	3.0239	0.00249543	0.0278756	2.4328
MYSM1	977.257	1.62008	0.273248	5.92898	3.04824e-09	8.43178e-07	3.07393
MZT2A	96.7392	-1.2959	0.304816	-4.25141	2.1243e-05	0.00093052	0.407283
N4BP2L2	1579.72	0.818272	0.233419	3.5056	0.000455585	0.00872446	1.76329
N4BP2L2-IT2	183.666	2.05401	0.463378	4.43268	9.30687e-06	0.000498268	4.15257
NAA16	339.171	0.850984	0.286988	2.96522	0.00302465	0.0315057	1.80373
NAAA	377.113	-1.31119	0.291576	-4.49691	6.89475e-06	0.00038863	0.402988
NACC1	305.025	-0.832792	0.276829	-3.00833	0.0026269	0.0287879	0.561442
NACC2	503.484	-1.357	0.404073	-3.35831	0.000784216	0.0130154	0.390393
NADK	840.327	-1.0229	0.292335	-3.49907	0.000466892	0.00889536	0.492126
NAPB	177.664	1.06708	0.269609	3.95789	7.56161e-05	0.00234819	2.09519
NAV2	1796.81	1.4587	0.38117	3.82689	0.000129773	0.00345309	2.7486
NBEA	318.999	1.61504	0.493297	3.27396	0.0010605	0.016082	3.06319
NBPF12	112.41	1.74819	0.458605	3.81198	0.00013786	0.00360072	3.35938
NBPF15	305.952	1.43595	0.278637	5.15346	2.55723e-07	2.82943e-05	2.7056
NBPF25P	102.319	1.8899	0.377454	5.00696	5.52965e-07	5.50643e-05	3.70609
NBPF8	73.3684	1.37101	0.40569	3.37945	0.000726303	0.0123845	2.58652
NCAPG	41.4773	2.34961	0.503179	4.66954	3.01877e-06	0.000211697	5.09688
NCAPH	22.4573	1.7977	0.574262	3.13044	0.00174544	0.0222644	3.47664
NCLN	349.834	-1.28974	0.331783	-3.8873	0.000101365	0.00291592	0.409024
NCOA3	1527.28	0.559704	0.192843	2.90238	0.00370336	0.0363689	1.47397
NCR3LG1	269.382	2.27348	0.454987	4.99681	5.82876e-07	5.65352e-05	4.83489
NCS1	110.145	-1.52095	0.370787	-4.10195	4.09692e-05	0.00146621	0.348457
NDST1	2312.35	-1.12024	0.280384	-3.99539	6.45879e-05	0.00206143	0.460016
NDUFA4L2	23.1784	-1.55065	0.551468	-2.81186	0.00492563	0.0435492	0.341357
NDUFAF5	135.304	0.819045	0.269581	3.03821	0.00237989	0.0271362	1.76424
NEAT1	7976.32	2.63192	0.446335	5.89674	3.70764e-09	9.88946e-07	6.19849
NEDD1	411.434	0.706363	0.255795	2.76144	0.00575462	0.0486433	1.63168
NEDD4L	829.155	1.66919	0.319679	5.22145	1.77528e-07	2.10455e-05	3.18035
NELFA	104.232	-0.836438	0.300714	-2.7815	0.00541079	0.0464685	0.560025
NEU4	71.1577	-2.51297	0.593012	-4.23763	2.25891e-05	0.000969578	0.175195
NF1	2639.96	0.803313	0.250953	3.20105	0.00136926	0.0192677	1.7451
NF2	584.635	-1.02778	0.295371	-3.47961	0.00050214	0.0093522	0.490466
NFAT5	1804.28	1.52504	0.374823	4.06869	4.72789e-05	0.00161171	2.87794
NFIX	305.189	-1.22929	0.355241	-3.46043	0.000539317	0.00981216	0.426529
NGF	13.4184	-1.62476	0.57884	-2.80692	0.00500177	0.043894	0.324265
NKTR	1776.02	1.90342	0.405784	4.69073	2.72234e-06	0.000196442	3.741
NLRP6	16.2275	-1.4243	0.479632	-2.96956	0.00298222	0.0311943	0.3726
NME4	389.103	-1.54945	0.340752	-4.54715	5.43781e-06	0.00032232	0.341641
NMRAL1	273.857	-1.1091	0.386692	-2.86817	0.00412848	0.0391537	0.463583
NOC4L	107.235	-1.46655	0.356691	-4.11155	3.93019e-05	0.001418	0.361846
NOP9	570.161	-0.895589	0.230265	-3.88938	0.000100502	0.00290372	0.537528
NOTCH1	492.561	-1.35867	0.286414	-4.74373	2.09824e-06	0.00015829	0.389942
NOVA1	31.254	1.98914	0.575127	3.45861	0.000542975	0.00982792	3.97
NOX4	24.384	1.63103	0.56357	2.89411	0.0038024	0.0370493	3.09734
NPAS2	226.853	1.55232	0.533631	2.90898	0.00362606	0.0359645	2.93289
NPDC1	61.9031	-1.02918	0.353853	-2.9085	0.00363172	0.0359833	0.489989
NPHP3-ACAD11	48.4699	1.89425	0.490697	3.86032	0.000113239	0.00317346	3.71728
NPIPB3	34.5464	1.67308	0.562156	2.97619	0.00291853	0.0307698	3.18895
NPLOC4	1034.5	-0.81507	0.255771	-3.18672	0.00143894	0.0198096	0.568381
NPR1	221.857	-1.36429	0.37942	-3.59571	0.000323508	0.00690351	0.388427
NPTN-IT1	72.553	3.02437	0.389594	7.76287	8.30314e-15	8.85886e-12	8.13626
NR2C1	401.982	0.951148	0.257022	3.70065	0.000215049	0.00512369	1.93341
NR2F2-AS1	29.6019	1.58769	0.570593	2.78252	0.00539378	0.0463682	3.00567
NRCAM	107.084	1.62273	0.511698	3.17126	0.0015178	0.0204981	3.07957
NSDHL	443.409	-1.49535	0.459788	-3.25226	0.00114489	0.0169635	0.354694
NSUN5P1	15.2661	1.91948	0.503889	3.80934	0.000139337	0.00363224	3.78288
NTN1	183.511	-1.92273	0.437951	-4.39028	1.13206e-05	0.000573204	0.263756
NTN4	1011.75	-1.00989	0.284307	-3.55211	0.000382162	0.00775055	0.496585
NUBP2	159.29	-1.24333	0.308936	-4.02456	5.70828e-05	0.00185919	0.422397
NUDT19	146.475	-0.917081	0.318662	-2.87791	0.00400318	0.038355	0.529579
NUF2	14.1339	2.18826	0.583755	3.74859	0.00017783	0.00442707	4.55756
NXF1	573.158	1.22345	0.278778	4.38862	1.14073e-05	0.000575644	2.33504
OAF	1828.92	-1.08467	0.333538	-3.25202	0.00114589	0.0169635	0.471499
OAS2	967.31	1.67537	0.431025	3.88695	0.000101512	0.00291592	3.19402
OAS3	771.84	1.14399	0.381961	2.99504	0.00274407	0.0295484	2.20991
OASL	206.576	1.49977	0.479525	3.12761	0.00176234	0.0223464	2.82797
ODF2L	289.682	1.56317	0.39698	3.93765	8.22819e-05	0.00249354	2.95502
OGDH	1446.06	-0.781833	0.229328	-3.40923	0.000651456	0.0113149	0.581627
OGFOD3	188.818	-1.1442	0.255103	-4.48524	7.28311e-06	0.000400279	0.452441
OIT3	1233.51	-1.17661	0.340109	-3.45952	0.000541136	0.00981648	0.442389
OLR1	69.4239	2.38281	0.614653	3.87667	0.000105896	0.00300146	5.21551
ONECUT1	601.036	1.49611	0.469069	3.18954	0.00142499	0.0197084	2.82082
ONECUT2	1437.11	1.46032	0.359723	4.05957	4.91635e-05	0.00165769	2.75169
OPA3	402.47	-1.24499	0.338058	-3.68278	0.000230706	0.00540133	0.42191
OPLAH	380.829	-1.3476	0.402974	-3.34414	0.000825382	0.013563	0.392945
ORAI1	92.7196	-0.911695	0.300951	-3.02938	0.00245054	0.0276147	0.53156
OSBPL3	136.98	1.23728	0.435416	2.84161	0.00448862	0.0411814	2.35754
OXTR	40.3334	1.72796	0.626188	2.75948	0.00578929	0.0487037	3.31258
PA2G4P4	78.5208	2.28442	0.420468	5.43304	5.54013e-08	8.47903e-06	4.87168
PABPC1L	69.5332	1.69509	0.43947	3.85712	0.000114729	0.00319721	3.23797
PAFAH2	439.264	-0.543349	0.19314	-2.81323	0.00490463	0.0435038	0.686176
PAK3	28.2844	1.87914	0.586891	3.20186	0.00136545	0.0192677	3.67856
PALM	94.9033	-1.19804	0.349374	-3.42912	0.000605552	0.0107043	0.435866
PAN3	523.128	1.24247	0.303097	4.09923	4.14524e-05	0.00146821	2.36603
PAPLN	118.101	1.71094	0.520409	3.28768	0.00101016	0.0155075	3.27374
PAQR5	124.21	1.57065	0.54407	2.88685	0.00389114	0.0375465	2.97039
PARP11	105.732	0.991013	0.312979	3.16638	0.00154348	0.0206379	1.98758
PARP15	34.2806	1.43332	0.438698	3.26723	0.00108607	0.01637	2.70068
PARP8	901.912	1.27615	0.281478	4.53376	5.79426e-06	0.000338081	2.42192
PAWR	423.368	0.830972	0.2751	3.02062	0.00252259	0.0280356	1.77888
PAXBP1	807.796	1.14334	0.330018	3.46449	0.000531246	0.00971263	2.20892
PBK	10.2892	2.01584	0.64722	3.11462	0.00184185	0.0230052	4.04416
PC	2915.96	-0.843967	0.288752	-2.9228	0.00346894	0.0348457	0.55711
PCDH1	768.102	-1.34747	0.291506	-4.62244	3.7925e-06	0.000247374	0.392981
PCDH17	363.581	1.51201	0.539687	2.80164	0.0050844	0.0445168	2.85207
PCDH20	49.143	-1.52982	0.453683	-3.37201	0.000746219	0.0125947	0.346319
PCDHGA8	26.9639	1.20948	0.410551	2.94599	0.00321918	0.0329354	2.31255
PCDHGB8P	18.3865	1.60078	0.500577	3.19787	0.00138447	0.0193758	3.03307
PCDP1	92.7422	2.10138	0.605661	3.46957	0.000521301	0.00956594	4.2912
PCNXL2	75.377	1.90398	0.534195	3.56421	0.00036496	0.00751918	3.74244
PCNXL3	348.7	-1.18883	0.305089	-3.89666	9.75286e-05	0.0028373	0.438659
PCNXL4	452.244	0.915704	0.265595	3.44774	0.000565292	0.0101732	1.88649
PCOLCE2	127.386	-1.84516	0.465916	-3.96028	7.48607e-05	0.00233444	0.278325
PCSK5	150.752	0.946921	0.301262	3.14318	0.00167123	0.0217285	1.92775
PDE10A	126.637	1.26247	0.433892	2.90964	0.00361847	0.0359644	2.39906
PDE2A	403.025	-1.2007	0.293739	-4.08766	4.35746e-05	0.00152429	0.435063
PDE4D	1539.31	2.57346	0.567082	4.53808	5.677e-06	0.000333848	5.95236
PDE7A	154.425	1.18191	0.372955	3.16903	0.00152948	0.020567	2.26876
PDE9A	87.2669	1.0275	0.350386	2.93249	0.00336257	0.034052	2.03849
PDIA5	1175.14	-0.763365	0.241179	-3.16514	0.00155006	0.0206379	0.589121
PDP1	440.795	1.45055	0.402167	3.60684	0.000309948	0.00669998	2.73313
PDXDC2P	303.541	2.03164	0.381459	5.32599	1.00407e-07	1.3508e-05	4.08871
PDXP	299.35	-1.13131	0.283767	-3.98677	6.69799e-05	0.00212868	0.4565
PDZK1IP1	52.6002	2.67085	0.589967	4.52712	5.97923e-06	0.000344833	6.36805
PELP1	199.063	-1.29948	0.340898	-3.81193	0.000137886	0.00360072	0.406273
PER2	478.698	-1.14385	0.395035	-2.89557	0.00378472	0.036901	0.45255
PEX5	424.003	-1.12724	0.264911	-4.25517	2.08889e-05	0.00092313	0.45779
PGBD2	72.6695	1.04679	0.375666	2.78648	0.0053284	0.0460318	2.06592
PGF	44.058	-1.46085	0.50285	-2.90515	0.00367078	0.0362396	0.363278
PGM5	114.64	-1.26823	0.369689	-3.43055	0.000602361	0.0106605	0.415167
PHF14	1107.96	0.712438	0.250744	2.8413	0.00449301	0.0411814	1.63857
PHF3	3919.42	0.691133	0.240941	2.86848	0.00412453	0.0391509	1.61455
PHGDH	747.295	-1.63776	0.542007	-3.02165	0.00251399	0.0279609	0.321356
PHIP	1839.86	1.38136	0.249146	5.54439	2.94976e-08	5.14006e-06	2.60515
PHOSPHO2	31.0821	1.18937	0.414478	2.86957	0.00411031	0.039105	2.28054
PHTF2	350.748	0.999196	0.329682	3.03079	0.00243916	0.0275387	1.99889
PHYHD1	235.621	-1.71909	0.538122	-3.1946	0.00140024	0.0194561	0.303741
PIAS2	600.616	0.670351	0.206748	3.24237	0.00118542	0.0173255	1.59146
PIGQ	127.223	-1.02628	0.342625	-2.99533	0.00274144	0.0295446	0.490976
PIM3	751.277	-1.31484	0.390605	-3.36617	0.00076219	0.0128063	0.401969
PIP4K2C	180.15	0.825242	0.257681	3.20257	0.00136209	0.0192483	1.77183
PITPNM2	205.066	-0.959394	0.313929	-3.05609	0.00224248	0.0260497	0.514273
PITPNM3	80.4358	-1.78698	0.498491	-3.58479	0.00033735	0.00705743	0.289777
PIWIL4	63.9517	2.32391	0.503026	4.61985	3.84018e-06	0.000249395	5.00686
PKN1	375.11	-0.966238	0.281839	-3.42833	0.000607305	0.0107226	0.511839
PLEC	2492.36	-1.364	0.378321	-3.60539	0.000311683	0.00672775	0.388505
PLEKHA4	292.48	-1.13539	0.319073	-3.5584	0.000373119	0.00762418	0.455212
PLEKHA8	278.056	1.26452	0.35248	3.58749	0.000333881	0.00702381	2.40247
PLEKHH1	48.223	1.5467	0.458503	3.37337	0.000742551	0.0125611	2.92148
PLEKHO2	455.173	-1.04369	0.362169	-2.88178	0.00395433	0.0379844	0.485084
PLIN1	187.476	-1.96349	0.549026	-3.57632	0.00034846	0.00723914	0.256407
PLK4	28.3165	1.56147	0.453892	3.44019	0.000581303	0.0104237	2.95155
PLXNC1	391.424	0.896723	0.258035	3.4752	0.000510474	0.00943986	1.86183
PMF1	105.131	-1.32246	0.461046	-2.8684	0.00412556	0.0391509	0.399852
PMFBP1	17.2332	1.97759	0.6073	3.25637	0.00112846	0.0168222	3.93836
PNISR	1508.32	1.31678	0.266206	4.94646	7.55751e-07	6.8984e-05	2.49109
PNPLA7	88.3323	-1.62394	0.550551	-2.94965	0.00318132	0.0327494	0.324449
PNPO	1515.61	-0.829591	0.266767	-3.1098	0.00187217	0.0231364	0.562689
POGLUT1	376.361	1.12148	0.317481	3.53242	0.000411771	0.00815732	2.1757
POLD3	282.461	0.819183	0.266598	3.07273	0.00212113	0.0251455	1.76441
POLG2	46.4161	1.35503	0.386438	3.50647	0.0004541	0.00870718	2.55803
POLQ	28.7148	1.99862	0.547712	3.64903	0.000263234	0.0058768	3.99617
POLR2E	744.587	-1.18577	0.365008	-3.24861	0.00115971	0.0171198	0.43959
POMGNT2	113.887	-0.794373	0.262635	-3.02463	0.00248935	0.0278736	0.576594
POU5F1	14.8027	2.10622	0.563507	3.7377	0.000185709	0.00456653	4.30562
POU5F2	7.78775	2.00938	0.606969	3.31051	0.000931252	0.0147353	4.02609
PPARGC1A	5946.98	1.97994	0.541853	3.65402	0.000258168	0.00579888	3.94477
PPFIA2	43.2539	2.56131	0.602922	4.24817	2.15523e-05	0.000938564	5.90245
PPP1R1A	809.559	-1.91214	0.590879	-3.23609	0.00121179	0.0175964	0.265698
PPP1R37	150.878	-1.05601	0.307268	-3.43678	0.000588664	0.0105178	0.48096
PPP1R3G	99.592	1.78046	0.609506	2.92116	0.00348733	0.0349599	3.43537
PPP1R9B	325.805	-1.21311	0.315958	-3.83948	0.000123297	0.00333036	0.431337
PPP2R4	520.502	-0.716267	0.250606	-2.85814	0.00426137	0.0398822	0.608671
PPP2R5D	296.469	-0.900971	0.300107	-3.00217	0.00268065	0.0290995	0.535526
PPP4R1	1064.92	0.711517	0.179744	3.95849	7.54243e-05	0.00234711	1.63753
PPP4R1L	51.662	2.07443	0.509601	4.0707	4.68726e-05	0.00160214	4.21179
PPP6R1	639.513	-0.796464	0.196461	-4.05405	5.03382e-05	0.00168967	0.575759
PPP6R2	1061.51	-1.21665	0.345486	-3.52156	0.00042901	0.00841106	0.43028
PQLC1	747.504	-1.02237	0.336306	-3.03999	0.00236588	0.0270177	0.492308
PRDX2	1389.24	-0.808331	0.287418	-2.81239	0.00491755	0.0435492	0.571042
PRKAR1B	157.016	-1.13629	0.273388	-4.15631	3.23422e-05	0.00123001	0.454928
PRKCSH	1563.89	-1.00726	0.262953	-3.83057	0.000127845	0.00341613	0.49749
PRKCZ	133.31	-0.863377	0.274888	-3.14083	0.00168469	0.0218084	0.549664
PRKD1	149.107	1.38099	0.361714	3.81791	0.000134587	0.00354008	2.60447
PRNCR1	34.7501	2.35958	0.481522	4.90026	9.57119e-07	8.16942e-05	5.13221
PROB1	11.2095	-1.84341	0.633433	-2.91019	0.00361206	0.0359608	0.278662
PRODH2	555.109	-1.49259	0.442146	-3.3758	0.000736022	0.012479	0.355373
PROM1	373.04	2.04191	0.617647	3.30595	0.000946556	0.01493	4.1179
PROSER1	206.742	1.05063	0.352069	2.98416	0.00284354	0.0302953	2.07143
PRPF39	490.082	0.92826	0.281965	3.29211	0.000994392	0.0153443	1.90298
PRPF4B	2236.83	0.917827	0.298563	3.07414	0.00211107	0.025086	1.88927
PRR5	90.3274	-1.79014	0.420868	-4.25344	2.10508e-05	0.000927539	0.289145
PRRG4	529.844	-1.33201	0.376122	-3.54142	0.000397979	0.00795799	0.397215
PSD4	1183.03	-1.3394	0.364107	-3.67859	0.000234525	0.00546506	0.395184
PSKH1	207.929	-1.33115	0.403956	-3.29527	0.000983258	0.0152219	0.397452
PSMD6-AS2	88.8407	2.36766	0.486139	4.87033	1.11409e-06	9.09356e-05	5.16103
PTAR1	2289.2	0.869392	0.19925	4.36331	1.28107e-05	0.00062945	1.82689
PTBP2	346.73	1.44324	0.379446	3.80353	0.000142647	0.00369917	2.7193
PTBP3	2023.82	0.665794	0.22745	2.92721	0.00342013	0.0344713	1.58644
PTGER2	80.3926	-1.18045	0.302405	-3.90352	9.48019e-05	0.00279853	0.441215
PTH1R	273.836	-2.70429	0.486473	-5.55898	2.71356e-08	4.94298e-06	0.153436
PTMS	1324.28	-1.56132	0.427715	-3.65036	0.000261872	0.00586105	0.338842
PTOV1	232.466	-0.933297	0.294988	-3.16385	0.00155699	0.0206911	0.52366
PTP4A3	63.9168	-1.58046	0.549222	-2.87763	0.00400678	0.0383649	0.334376
PTPN12	1235.92	1.26759	0.295788	4.28548	1.82342e-05	0.000825345	2.4076
PTPRC	1915.9	0.824999	0.214854	3.83981	0.000123132	0.00333036	1.77153
PTPRF	3751	-1.05181	0.284226	-3.70062	0.000215073	0.00512369	0.482361
PTPRH	349.906	1.34078	0.437665	3.06348	0.00218781	0.0256509	2.53287
PTPRS	771.373	-1.55288	0.484011	-3.20836	0.00133495	0.01898	0.340829
PTPRU	238.846	-0.892927	0.285214	-3.13073	0.00174372	0.0222615	0.53852
PVRL1	70.1672	-1.22844	0.331526	-3.70541	0.000211051	0.00506828	0.426779
PWAR1	52.838	2.097	0.649816	3.22707	0.00125065	0.0180841	4.2782
RAB11FIP5	124.299	-0.75291	0.253038	-2.97548	0.00292533	0.0307716	0.593406
RAB12	785.719	-0.718468	0.190728	-3.76697	0.000165239	0.00416922	0.607743
RAB1B	756.178	-0.607231	0.215638	-2.81597	0.00486297	0.0433004	0.656455
RAB21	1165.96	-0.602183	0.211988	-2.84065	0.00450219	0.0411814	0.658756
RAB28	206.137	0.696317	0.2304	3.02221	0.00250933	0.0279517	1.62036
RAB31	904.846	0.77577	0.272811	2.84362	0.00446044	0.0411015	1.7121
RAB33B	628.161	-0.841535	0.273085	-3.08158	0.00205903	0.0247596	0.558049
RAB3B	183.888	1.90392	0.591313	3.21981	0.00128274	0.0184411	3.74228
RAB8B	1883.07	1.2534	0.305606	4.10135	4.10741e-05	0.00146621	2.38402
RAD23A	712.991	-0.899354	0.247224	-3.63781	0.000274963	0.00608463	0.536127
RALGPS1	47.9206	1.66915	0.434606	3.84061	0.00012273	0.00332998	3.18028
RAMP1	261.242	-1.35883	0.433145	-3.13713	0.00170612	0.0219522	0.389898
RANBP17	203.333	1.33401	0.478697	2.78675	0.00532403	0.0460318	2.52102
RAPGEF5	1554.92	1.61311	0.296066	5.44848	5.0802e-08	7.90447e-06	3.0591
RAPGEF6	822.868	1.04638	0.246789	4.23999	2.23533e-05	0.000965005	2.06535
RASA1	620.152	0.81982	0.263554	3.11064	0.00186683	0.0231218	1.76519
RASA2	383.756	1.34315	0.232143	5.78589	7.21292e-09	1.76622e-06	2.53705
RASEF	329.134	1.76913	0.501967	3.52439	0.000424459	0.0083643	3.40847
RB1CC1	3124.47	0.880984	0.267458	3.29392	0.000988005	0.0152615	1.84163
RBM10	618.664	-0.738856	0.25902	-2.8525	0.00433765	0.0402794	0.599214
RBM15B	751.779	-0.941682	0.313968	-2.99929	0.00270607	0.0293115	0.520625
RBM42	347.736	-1.06159	0.365746	-2.90252	0.00370168	0.0363689	0.479105
RBM5	1038.36	0.702255	0.233248	3.01077	0.00260584	0.0286623	1.62705
RBM6	1030.37	0.753949	0.227706	3.31107	0.000929399	0.0147216	1.6864
RBP1	372.589	-1.04093	0.365939	-2.84454	0.00444757	0.0410336	0.486014
RBPMS	559.799	1.06704	0.281562	3.78972	0.000150817	0.00387724	2.09513
RCAN1	1809.09	-1.01618	0.365953	-2.7768	0.00548972	0.0470453	0.494424
RCOR3	343.532	1.09891	0.350734	3.13319	0.00172918	0.0221516	2.14193
REL	674.32	1.19553	0.371926	3.21444	0.001307	0.0187178	2.2903
REPIN1	679.869	-1.60021	0.297846	-5.37261	7.76066e-08	1.12545e-05	0.32983
RET	31.9981	-2.03712	0.601159	-3.38864	0.000702391	0.0120455	0.24365
REV3L	1887.77	0.979504	0.256818	3.814	0.000136737	0.0035881	1.97179
REXO1	158.834	-1.15796	0.29679	-3.90162	9.55527e-05	0.00280959	0.448146
RFNG	141.071	-2.00486	0.359907	-5.57049	2.54018e-08	4.80989e-06	0.249159
RFX7	325.432	1.20648	0.396769	3.04076	0.00235981	0.0270029	2.30774
RGS1	702.377	1.85413	0.539726	3.43533	0.000591843	0.0105494	3.61534
RGS14	298.316	-1.64274	0.353578	-4.64606	3.3834e-06	0.000229718	0.320247
RGS4	358.612	1.93731	0.551491	3.51285	0.000443323	0.00857664	3.8299
RGS9	42.2549	2.48957	0.538357	4.62439	3.75702e-06	0.000246134	5.61612
RHNO1	102.297	0.931813	0.308812	3.01741	0.00254942	0.0282289	1.90767
RHOB	13515	-1.33501	0.368503	-3.62279	0.000291439	0.00636435	0.396389
RHOH	30.3781	1.65571	0.487769	3.39446	0.000687653	0.0118063	3.15078
RIC3	66.9343	1.37008	0.487696	2.80929	0.00496515	0.0437291	2.58484
RIC8B	438.581	0.993022	0.30754	3.22892	0.00124259	0.0180025	1.99035
RICTOR	1555.63	1.1153	0.270141	4.12858	3.65011e-05	0.0013429	2.1664
RIN3	199.607	-0.938999	0.241427	-3.88937	0.000100504	0.00290372	0.521595
RING1	321.263	-1.04128	0.265457	-3.9226	8.75991e-05	0.00261693	0.485896
RIPK2	312.576	0.9711	0.338744	2.86676	0.00414694	0.0392789	1.96033
RIPK4	527.624	-1.03213	0.341516	-3.0222	0.00250942	0.0279517	0.488987
RITA1	209.921	-1.01047	0.322745	-3.13087	0.00174291	0.0222615	0.496384
RNASE1	442.881	1.06575	0.352679	3.02186	0.00251224	0.0279609	2.09325
RND2	78.865	-2.26052	0.618513	-3.65476	0.000257419	0.00579888	0.208697
RNF126	205.422	-1.10939	0.33122	-3.3494	0.000809857	0.0133714	0.46349
RNF133	32.4418	1.70347	0.531799	3.20322	0.00135901	0.0192412	3.25683
RNF138P1	275.561	2.53072	0.446516	5.6677	1.44726e-08	3.04476e-06	5.77859
RNF169	905.696	0.964173	0.259879	3.71008	0.000207194	0.00500787	1.95094
RNF19A	1923.51	1.13536	0.349492	3.24861	0.0011597	0.0171198	2.19674
RNF207	63.3501	1.31601	0.412461	3.19063	0.00141964	0.0196708	2.48976
RNF213	7271.43	1.12166	0.353953	3.16897	0.00152982	0.020567	2.17598
RNPC3	300.17	1.9611	0.344555	5.6917	1.25778e-08	2.84659e-06	3.8936
RNPEPL1	217.71	-1.1849	0.346609	-3.41856	0.000629525	0.0109974	0.439854
ROBO1	1025.23	1.34395	0.484407	2.77442	0.0055301	0.0473099	2.53845
ROCK1	2293.09	0.539685	0.193083	2.7951	0.00518835	0.0451622	1.45366
ROM1	68.0028	-1.73498	0.581238	-2.98497	0.0028361	0.0302375	0.300414
RPA4	17.8364	2.24613	0.52562	4.2733	1.92602e-05	0.000866535	4.74408
RPH3AL	200.365	-1.36018	0.441202	-3.08289	0.00205002	0.0247145	0.389535
RPL32P3	57.57	1.97662	0.427214	4.62677	3.71406e-06	0.000245473	3.93571
RPL36A	34.2911	1.82483	0.517485	3.52635	0.000421323	0.00832448	3.54266
RPP25	78.152	-1.23366	0.429439	-2.87273	0.00406941	0.0388649	0.425236
RPS14P3	11.54	1.99196	0.62417	3.19137	0.00141599	0.0196384	3.97777
RPS16P5	66.8906	1.22976	0.39617	3.10411	0.00190854	0.0234632	2.34527
RPS6KB2	300.207	-1.24605	0.363083	-3.43187	0.000599425	0.0106211	0.4216
RRAGB	138.205	1.00995	0.31909	3.16511	0.00155023	0.0206379	2.01385
RRM2	86.9961	1.38451	0.493112	2.8077	0.00498959	0.043855	2.61084
RRN3P2	42.0029	1.85086	0.443074	4.17732	2.94962e-05	0.00114735	3.60716
RTN4RL1	31.1153	-1.81288	0.585485	-3.09638	0.00195902	0.0238872	0.284622
RTN4RL2	54.2214	-1.71342	0.495261	-3.45962	0.000540941	0.00981648	0.304937
RUFY3	1384.05	1.36362	0.331087	4.11862	3.81148e-05	0.00138859	2.5733
RXRA	2711.79	-2.89714	0.369443	-7.8419	4.43769e-15	6.02598e-12	0.134238
S1PR3	379.569	-1.68179	0.403117	-4.17197	3.01981e-05	0.00116555	0.311695
SACS	848.615	1.34731	0.338112	3.98479	6.75389e-05	0.00214189	2.54437
SAMD11	30.2229	1.24161	0.392492	3.1634	0.00155938	0.0207044	2.36462
SAMD9	848.796	1.39042	0.446886	3.11136	0.0018623	0.023104	2.62155
SAMD9L	862.566	2.04746	0.363194	5.63737	1.72662e-08	3.53296e-06	4.13378
SAMSN1	536.188	1.51578	0.363481	4.17018	3.04357e-05	0.0011717	2.85954
SAR1B	3732.08	-0.865615	0.250467	-3.45601	0.000548242	0.0098902	0.548812
SARDH	1014.9	-1.52099	0.514496	-2.95626	0.00311391	0.0323228	0.348448
SART1	574.479	-1.15602	0.319302	-3.62046	0.000294084	0.00641275	0.448749
SAT2	547.218	-1.23985	0.409992	-3.02409	0.00249386	0.0278756	0.423417
SATB2	67.0743	1.08633	0.393033	2.76397	0.00571029	0.0484621	2.12334
SBF1	452.924	-1.70076	0.303449	-5.60477	2.08533e-08	4.08855e-06	0.307623
SC5D	3465.74	-1.05347	0.353338	-2.98148	0.00286862	0.0303569	0.481809
SCAF1	217.884	-1.60489	0.357829	-4.48507	7.289e-06	0.000400279	0.328761
SCAND1	253.044	-1.11988	0.369263	-3.03275	0.00242336	0.0274058	0.460131
SCAND2P	58.1266	0.969433	0.312575	3.10144	0.00192581	0.0235979	1.95807
SCAP	1022.25	-1.11649	0.301687	-3.70083	0.000214896	0.00512369	0.461214
SCAPER	610.277	1.11698	0.31073	3.5947	0.000324766	0.00691806	2.16892
SCARA5	82.0323	-1.77589	0.587019	-3.02527	0.00248415	0.0278363	0.292015
SCARNA17	769.652	1.58684	0.422971	3.75166	0.000175671	0.00438795	3.00391
SCARNA21	294.406	1.09148	0.242489	4.50114	6.7589e-06	0.000383368	2.13092
SCARNA7	10889.4	1.67822	0.305798	5.488	4.06508e-08	6.67253e-06	3.20032
SCARNA9	572.98	2.131	0.365996	5.82245	5.79901e-09	1.46813e-06	4.3802
SCML1	761.127	1.13366	0.33104	3.42454	0.000615837	0.0108221	2.19415
SCN1B	42.8426	-1.15883	0.384671	-3.01253	0.00259078	0.0285387	0.447874
SCRIB	239.353	-1.53918	0.300787	-5.11718	3.10145e-07	3.30466e-05	0.344081
SCTR	35.9301	3.8396	0.630829	6.08659	1.15338e-09	3.66553e-07	14.3165
SDC3	1040.55	-0.960461	0.270034	-3.55682	0.000375372	0.00763887	0.513893
SDF4	1178.41	-1.11628	0.255165	-4.37474	1.21579e-05	0.000601335	0.461282
SDHAP1	97.0499	1.31287	0.376234	3.48951	0.000483907	0.00910342	2.48436
SDHAP3	51.7207	2.05908	0.391553	5.25875	1.4504e-07	1.83599e-05	4.1672
SDPR	945.573	-0.904203	0.321363	-2.81365	0.00489824	0.043473	0.534328
SEC14L4	146.004	-1.85625	0.455748	-4.07296	4.64194e-05	0.00159029	0.276194
SEC31B	54.7268	1.81917	0.406856	4.47128	7.77511e-06	0.000423857	3.52878
SELENBP1	2383.66	-1.70743	0.507997	-3.36111	0.000776303	0.0129127	0.306204
SEMA6B	148.601	-1.66982	0.49507	-3.37289	0.000743825	0.0125684	0.314293
SENP7	607.849	1.37657	0.322614	4.26693	1.98178e-05	0.000886284	2.59651
SESTD1	720.223	1.72829	0.377474	4.57857	4.68176e-06	0.000286604	3.31335
SEZ6L2	50.8643	2.60972	0.580773	4.49352	7.00563e-06	0.000391251	6.10383
SF3A2	123.28	-0.900732	0.325995	-2.76303	0.0057268	0.0485035	0.535615
SFMBT2	302.35	1.32139	0.337036	3.92062	8.83199e-05	0.0026332	2.49907
SFRP4	84.2804	3.31667	0.603163	5.4988	3.82392e-08	6.37667e-06	9.96364
SFXN5	505.041	-1.14092	0.324414	-3.51687	0.000436664	0.00850384	0.453469
SGOL2	54.0931	0.969641	0.350948	2.76292	0.00572865	0.0485035	1.95835
SGTA	629.624	-1.12768	0.357547	-3.15394	0.00161082	0.0212739	0.45765
SH3BP2	601.893	-1.36029	0.258049	-5.27144	1.3536e-07	1.74299e-05	0.389505
SH3BP5-AS1	172.218	1.8576	0.362667	5.12204	3.02241e-07	3.24789e-05	3.62404
SH3BP5L	234.019	-0.998171	0.334253	-2.98627	0.00282403	0.0301304	0.500634
SHCBP1	14.6166	1.59017	0.513905	3.09429	0.00197287	0.0239458	3.01084
SHISA9	15.8178	2.9122	0.660925	4.40624	1.05178e-05	0.000545081	7.52765
SHPRH	799.931	1.27455	0.253727	5.02332	5.07848e-07	5.09109e-05	2.41924
SIGIRR	267.981	-1.51243	0.409122	-3.69676	0.000218365	0.00519383	0.350521
SIPA1L1	1378.55	0.813297	0.216187	3.762	0.000168558	0.00424578	1.75722
SIRT3	157.442	-1.09973	0.386668	-2.84413	0.00445329	0.0410609	0.466603
SIX5	64.8219	-1.31754	0.343415	-3.8366	0.00012475	0.00335144	0.401217
SKI	508.478	-0.695652	0.245241	-2.8366	0.00455962	0.041554	0.61743
SKIL	1873.44	0.850563	0.287909	2.95427	0.00313406	0.0324193	1.8032
SLAMF7	138.501	1.36586	0.494649	2.76128	0.00575761	0.0486433	2.5773
SLAMF8	174.285	1.82687	0.546387	3.34353	0.000827183	0.0135776	3.54765
SLC16A10	122.867	-1.19656	0.435332	-2.74861	0.00598486	0.049914	0.436315
SLC16A2	911.511	-1.39935	0.474169	-2.95115	0.0031659	0.0326356	0.379101
SLC20A1	1788.08	1.38647	0.40552	3.41898	0.000628555	0.0109938	2.61438
SLC22A15	282.567	3.20943	0.565134	5.67906	1.3544e-08	3.00402e-06	9.24984
SLC23A1	134.557	-1.32884	0.462803	-2.87129	0.00408801	0.038943	0.398088
SLC25A1	603.356	-1.3423	0.447606	-2.99884	0.0027101	0.0293338	0.394392
SLC25A10	227.945	-1.40376	0.496901	-2.82503	0.00472758	0.0425141	0.377942
SLC25A18	668.705	-1.3426	0.472686	-2.84036	0.00450632	0.0411939	0.394311
SLC25A27	140.515	2.60776	0.465429	5.60293	2.10764e-08	4.08855e-06	6.09558
SLC25A38	355.5	-0.866081	0.293301	-2.95288	0.00314825	0.0324986	0.548635
SLC25A44	705.362	-0.772274	0.270298	-2.85712	0.00427508	0.0399388	0.585494
SLC26A1	193.081	-1.96679	0.514407	-3.82341	0.000131621	0.00348586	0.255822
SLC28A1	211.324	-1.47356	0.532344	-2.76806	0.00563909	0.0479949	0.360093
SLC29A4	27.599	-1.84766	0.576638	-3.20419	0.00135441	0.0191943	0.277843
SLC2A3	968.753	1.59825	0.49931	3.20092	0.0013699	0.0192677	3.02776
SLC2A4RG	248.463	-2.05614	0.468954	-4.38453	1.16238e-05	0.000580684	0.240458
SLC30A2	17.0513	2.50049	0.6455	3.87372	0.000107185	0.00303225	5.65876
SLC31A1	3300.04	-1.07259	0.301539	-3.55704	0.000375051	0.00763887	0.475465
SLC36A4	282.259	0.90123	0.266742	3.37866	0.000728397	0.012406	1.86766
SLC38A10	1467.78	-0.918202	0.319712	-2.87197	0.00407925	0.0389092	0.529168
SLC38A6	99.6861	1.04828	0.271706	3.85814	0.000114254	0.00319095	2.06806
SLC39A10	391.862	1.20696	0.361443	3.33929	0.000839928	0.0137115	2.30851
SLC39A5	667.532	-1.49752	0.392241	-3.81786	0.000134616	0.00354008	0.354162
SLC46A1	522.009	-1.47454	0.334739	-4.40505	1.0576e-05	0.000545081	0.359848
SLC4A2	871.011	-0.782969	0.272053	-2.878	0.00400207	0.038355	0.58117
SLC4A7	943.995	1.1865	0.386013	3.07372	0.00211408	0.0251018	2.27599
SLC5A6	1677.75	1.12535	0.357207	3.15042	0.00163034	0.0214747	2.18155
SLC6A11	19.4335	2.33742	0.663017	3.52543	0.000422789	0.00834241	5.054
SLC7A5P2	105.943	1.61909	0.481215	3.36459	0.000766571	0.0128655	3.07182
SLC8B1	254.258	-0.844752	0.246534	-3.42651	0.000611395	0.0107821	0.556806
SLC9A3R2	850.967	-2.25564	0.438456	-5.1445	2.68232e-07	2.92451e-05	0.209404
SLCO1B3	3032.84	-1.45968	0.442427	-3.29925	0.000969433	0.0151153	0.363574
SLCO2A1	75.8859	1.45131	0.518719	2.79788	0.00514399	0.0449069	2.73457
SLCO4C1	289.358	-2.10664	0.557166	-3.78098	0.000156211	0.0039886	0.232188
SLED1	56.0973	2.46001	0.433306	5.6773	1.36838e-08	3.00402e-06	5.5022
SLFN13	73	1.70696	0.537923	3.17325	0.00150742	0.0204138	3.26473
SLFN5	565.338	0.920972	0.334972	2.7494	0.00597052	0.0498222	1.89339
SLIT2	223.409	1.5877	0.521677	3.04346	0.00233873	0.0268927	3.00571
SLITRK3	460.358	-2.80338	0.666603	-4.20547	2.60536e-05	0.0010542	0.143251
SMCHD1	2513.62	1.01241	0.286409	3.53484	0.00040802	0.00809376	2.01728
SMCO2	10.4208	1.79419	0.561452	3.19563	0.00139527	0.0194232	3.46821
SMG1	3102.75	1.13791	0.29627	3.8408	0.000122634	0.00332998	2.20063
SMG1P1	86.7185	2.19048	0.403231	5.43231	5.563e-08	8.47903e-06	4.56456
SMG1P2	25.1981	1.33946	0.473813	2.82699	0.0046988	0.0422888	2.53057
SMG1P3	194.21	1.76264	0.42577	4.13989	3.47467e-05	0.00129001	3.39319
SMG1P5	14.1555	1.68389	0.576736	2.91968	0.00350391	0.0350791	3.21292
SMIM1	18.5809	-1.94623	0.556763	-3.49562	0.000472957	0.008988	0.259493
SMIM14	1616	-1.34468	0.318832	-4.21752	2.47007e-05	0.00102488	0.393741
SMTN	256.938	-1.63629	0.248113	-6.59493	4.25469e-11	2.11317e-08	0.321683
SND1-IT1	86.6738	2.17123	0.511578	4.24419	2.19381e-05	0.000952584	4.50409
SNED1	162.549	-1.40409	0.432708	-3.24489	0.00117498	0.0172457	0.377857
SNHG1	335.072	1.737	0.427858	4.05975	4.91255e-05	0.00165769	3.33341
SNHG12	68.4685	1.57452	0.508628	3.09562	0.00196399	0.0239089	2.97837
SNHG17	74.0281	1.38351	0.360252	3.84039	0.000122837	0.00332998	2.60902
SNN	192.677	-1.07448	0.386411	-2.78066	0.0054248	0.0465423	0.474843
SNORA1	37.1585	1.54665	0.430139	3.5957	0.000323523	0.00690351	2.92138
SNORA25	96.0609	1.88984	0.365745	5.16709	2.37769e-07	2.67034e-05	3.70593
SNORA32	113.521	1.61973	0.487777	3.32064	0.000898115	0.0144094	3.07318
SNORA4	61.4635	1.66805	0.433747	3.84568	0.000120217	0.00330696	3.17786
SNORA40	101.909	1.32382	0.294755	4.49126	7.08033e-06	0.000393156	2.50328
SNORD102	37.2961	1.3936	0.477067	2.92118	0.00348711	0.0349599	2.62733
SNORD11	14.4892	1.43242	0.509819	2.80967	0.00495927	0.0437031	2.69899
SNORD114-10	10.7414	2.02039	0.644591	3.13438	0.0017222	0.0221001	4.05694
SNORD114-15	7.40691	2.40096	0.658037	3.64867	0.000263604	0.0058768	5.28153
SNORD116-14	7.73086	1.80667	0.654982	2.75835	0.00580942	0.0488304	3.49834
SNORD116-21	16.0915	2.23831	0.599924	3.73099	0.000190732	0.00464	4.71844
SNORD12	11.3095	1.66815	0.560478	2.9763	0.00291753	0.0307698	3.17806
SNORD19	8.09104	2.05369	0.611182	3.36018	0.000778908	0.0129416	4.15165
SNORD2	67.0928	1.61296	0.470933	3.42503	0.000614725	0.0108153	3.05879
SNORD26	66.4249	1.77746	0.607482	2.92595	0.00343401	0.0345645	3.42823
SNORD27	11.6423	1.85467	0.607842	3.05123	0.00227902	0.0263685	3.61668
SNORD29	28.5814	1.4959	0.510376	2.93097	0.00337901	0.0341722	2.8204
SNORD45C	13.8328	1.70378	0.601211	2.83391	0.00459818	0.0417526	3.25754
SNORD5	51.5757	2.34711	0.474256	4.94904	7.45801e-07	6.87656e-05	5.08805
SNORD58A	33.6649	1.55676	0.527974	2.94856	0.00319258	0.0328201	2.94193
SNORD6	9.64782	1.71739	0.592985	2.89617	0.00377747	0.0368544	3.2884
SNORD87	12.3389	1.67823	0.554052	3.02902	0.00245348	0.0276169	3.20036
SNORD98	7.32589	1.85604	0.622411	2.98201	0.0028636	0.0303488	3.62012
SNX25	439.941	0.765959	0.266249	2.87685	0.00401661	0.0384344	1.7005
SNX8	170.339	-1.13686	0.324604	-3.50229	0.000461273	0.00881079	0.454749
SORD	2592.65	-1.2979	0.464172	-2.79617	0.0051712	0.0450918	0.406717
SOX4	302.683	1.76777	0.420962	4.19936	2.67672e-05	0.00106619	3.40527
SOX6	305.459	1.61135	0.381419	4.22462	2.39341e-05	0.00100398	3.05538
SOX9	256.84	1.71465	0.550773	3.11317	0.00185091	0.02302	3.28216
SOX9-AS1	13.1725	1.85077	0.618212	2.99374	0.00275576	0.0295923	3.60692
SP100	2200.71	0.79631	0.255466	3.11708	0.0018265	0.0228688	1.73665
SP140	56.5005	1.6524	0.392965	4.20496	2.61133e-05	0.0010542	3.14357
SPATA2	98.0586	-1.19923	0.289082	-4.14841	3.34799e-05	0.0012565	0.435508
SPATA20	224.005	-1.28137	0.276351	-4.63676	3.53911e-06	0.000238125	0.411404
SPATA6L	260.248	1.86391	0.326485	5.70901	1.13634e-08	2.65211e-06	3.63992
SPHK2	68.2338	-1.34915	0.471582	-2.86091	0.00422432	0.0396348	0.392523
SPICE1	255.355	1.11801	0.310384	3.60201	0.000315766	0.00677151	2.17047
SPIN3	122.098	1.02155	0.351753	2.90417	0.00368233	0.0362816	2.0301
SPOCK3	14.388	-2.44211	0.596445	-4.09444	4.23189e-05	0.00149084	0.184015
SPP1	2377.53	2.20804	0.609246	3.62422	0.00028984	0.00635002	4.62046
SPPL2B	90.464	-1.20382	0.320958	-3.7507	0.000176339	0.00439728	0.434124
SPRYD4	610.524	-0.951732	0.332556	-2.86187	0.00421154	0.0395753	0.517011
SPTA1	7.64392	2.99448	0.651941	4.59318	4.36543e-06	0.000273976	7.96947
SPTBN2	757.004	-1.48323	0.476284	-3.11418	0.00184457	0.0230178	0.357686
SREBF2	745.753	-1.27538	0.341075	-3.7393	0.000184532	0.00456653	0.413116
SREK1	1742.2	1.27034	0.275601	4.60935	4.03928e-06	0.000257114	2.41219
SRF	380.195	-1.19028	0.359435	-3.31154	0.000927839	0.0147125	0.438216
SRPX2	140.228	1.32616	0.460164	2.88193	0.00395244	0.0379844	2.50735
SSTR1	53.4212	-1.9086	0.546281	-3.49381	0.000476178	0.0090251	0.266351
SSUH2	33.8631	2.11552	0.632919	3.34248	0.000830347	0.0136146	4.33345
ST3GAL2	217.648	-1.10664	0.348474	-3.17568	0.00149488	0.0203234	0.464374
ST6GAL1	13419.3	-0.860073	0.289784	-2.96798	0.00299766	0.0313119	0.550925
ST7-OT4	36.2961	1.66714	0.444214	3.75302	0.000174717	0.00438612	3.17585
STAG3L5P-PVRIG2P-PILRB	135.255	1.56603	0.37216	4.20795	2.57694e-05	0.00104882	2.96089
STAMBPL1	183.987	1.90386	0.485254	3.92343	8.72984e-05	0.00261318	3.74213
STARD4	395.163	-1.43843	0.461215	-3.1188	0.00181592	0.0227745	0.368967
STARD5	216.651	-1.42265	0.423237	-3.36137	0.000775581	0.0129127	0.373025
STARD8	266.54	-1.149	0.313338	-3.66695	0.000245457	0.0056406	0.450939
STAT5B	674.39	-0.548704	0.193546	-2.83501	0.00458245	0.0416858	0.683634
STC2	133.451	2.90348	0.624237	4.65124	3.2994e-06	0.000227112	7.48229
STEAP3	3122.11	-1.15551	0.356354	-3.2426	0.00118446	0.0173255	0.448907
STK11	351.084	-1.17763	0.291935	-4.03388	5.48635e-05	0.00180506	0.442077
STK39	159.76	1.74942	0.529837	3.30181	0.000960631	0.0150408	3.36224
STMN2	171.689	3.22708	0.644944	5.00366	5.62524e-07	5.56452e-05	9.3637
STRN4	292.809	-0.707615	0.221345	-3.19688	0.00138923	0.0194115	0.612332
STX16	351.943	0.981996	0.313951	3.12786	0.00176083	0.0223464	1.9752
STXBP4	222.493	1.34339	0.417752	3.21575	0.00130103	0.0186823	2.53746
STXBP5	594.84	1.04975	0.365035	2.87576	0.00403058	0.0385301	2.07017
STXBP5-AS1	11.6524	1.64652	0.578566	2.84586	0.00442913	0.0409393	3.13078
SULT1C4	64.1811	1.68029	0.577498	2.90961	0.00361883	0.0359644	3.20493
SUN2	2383.19	-0.993004	0.352363	-2.81813	0.00483048	0.0431279	0.502431
SUPT20H	405.541	0.994888	0.266167	3.73784	0.000185608	0.00456653	1.99293
SUPT3H	57.5348	1.26051	0.398098	3.16633	0.00154374	0.0206379	2.3958
SUPT5H	895.99	-0.960498	0.29371	-3.27023	0.00107459	0.0162512	0.513879
SYCP2	41.2106	1.56595	0.503764	3.1085	0.00188041	0.0231938	2.96073
SYDE1	75.129	-1.10923	0.341027	-3.25261	0.0011435	0.0169617	0.463542
SYT1	38.4178	-1.88917	0.582764	-3.24174	0.00118802	0.0173344	0.269962
SZRD1	853.93	-0.929542	0.21198	-4.38505	1.1596e-05	0.000580684	0.525025
TADA2B	389.338	-0.966595	0.290859	-3.32324	0.000889792	0.0142912	0.511713
TAF1	814.096	0.760789	0.254964	2.98391	0.00284592	0.0302986	1.69442
TAF1D	599.05	1.82175	0.324078	5.62133	1.89489e-08	3.77387e-06	3.5351
TANC2	294.292	1.73932	0.459067	3.78881	0.000151371	0.00387724	3.33877
TAOK1	3090.69	0.846891	0.236125	3.58662	0.000334986	0.00702381	1.79862
TARBP1	221.853	0.964686	0.283226	3.40606	0.000659078	0.0114207	1.95164
TARS2	336.722	-1.0493	0.334417	-3.13771	0.00170274	0.0219447	0.483201
TAS2R13	28.1346	2.71203	0.590817	4.5903	4.42609e-06	0.000276622	6.55242
TAS2R14	25.4747	2.19464	0.506924	4.32933	1.49566e-05	0.000716047	4.57776
TAS2R19	31.836	2.2008	0.470191	4.68065	2.85961e-06	0.0002034	4.59734
TAS2R20	32.9696	1.51361	0.453455	3.33796	0.000843952	0.0137471	2.85524
TAS2R30	41.3947	2.01008	0.570809	3.52146	0.000429176	0.00841106	4.02805
TAS2R31	46.3147	2.61832	0.529978	4.94044	7.79456e-07	6.9717e-05	6.14037
TAS2R43	29.3865	2.27898	0.60952	3.73897	0.000184777	0.00456653	4.85334
TAS2R46	17.3327	2.30077	0.52025	4.42243	9.75947e-06	0.000516941	4.92721
TAX1BP1	3083.78	0.542576	0.195075	2.78137	0.00541308	0.0464685	1.45657
TBC1D17	130.428	-1.13553	0.356361	-3.18645	0.00144028	0.0198099	0.455169
TBC1D19	85.215	1.27781	0.394069	3.24261	0.00118438	0.0173255	2.42471
TBC1D22B	112.345	1.00992	0.319198	3.16392	0.00155661	0.0206911	2.01379
TBC1D24	206.638	-1.1432	0.289483	-3.94911	7.84409e-05	0.00241085	0.452754
TBC1D9B	1183.43	-1.07042	0.261605	-4.09173	4.28162e-05	0.00150128	0.476181
TBCD	395.551	-0.908957	0.261394	-3.47735	0.000506396	0.009408	0.53257
TBCK	492.729	1.15602	0.262478	4.40427	1.06143e-05	0.000545081	2.22842
TBX2	72.361	-1.2902	0.454556	-2.83836	0.00453454	0.0414013	0.408895
TBXA2R	79.8947	-1.96737	0.320201	-6.14418	8.03793e-10	2.89159e-07	0.255719
TC2N	434.237	1.77497	0.488246	3.63539	0.000277558	0.00612962	3.4223
TDRD6	30.6285	2.14594	0.500733	4.2856	1.82247e-05	0.000825345	4.4258
TDRD7	344.15	1.19232	0.271476	4.39199	1.12319e-05	0.000570647	2.2852
TEC	186.75	1.46565	0.349337	4.19551	2.72254e-05	0.00107583	2.76188
TECPR1	122.173	-0.931478	0.296424	-3.14238	0.00167579	0.0217285	0.524321
TECR	423.742	-1.14452	0.294937	-3.88056	0.000104216	0.00297075	0.45234
TENC1	949.175	-1.39441	0.250505	-5.5664	2.60055e-08	4.81097e-06	0.3804
TENM2	120.009	-2.16769	0.545995	-3.97016	7.18253e-05	0.0022539	0.222567
TENM4	33.313	1.90915	0.64036	2.98137	0.00286964	0.0303569	3.75587
TEX12	8.91574	1.8318	0.631074	2.90267	0.00369994	0.0363689	3.55981
TFEC	343.359	1.47399	0.284101	5.18825	2.12281e-07	2.42419e-05	2.77789
TFR2	8467.93	-0.891105	0.311048	-2.86485	0.00417212	0.0393925	0.539201
TGFB1I1	61.0309	-1.19062	0.42109	-2.82748	0.00469159	0.0422667	0.438114
TGIF1	542.979	1.03431	0.292043	3.54163	0.000397661	0.00795799	2.04813
THAP7-AS1	28.8772	-1.38258	0.502323	-2.75237	0.00591665	0.0494943	0.383533
THBD	530.355	-0.897584	0.220297	-4.07443	4.61273e-05	0.00158392	0.536785
THEM6	269.356	-1.24818	0.447199	-2.79111	0.00525271	0.0455631	0.420978
THOC2	1526.15	1.07244	0.248089	4.3228	1.54061e-05	0.000735212	2.10298
THSD7A	298.3	1.53588	0.538459	2.85236	0.00433956	0.0402794	2.89965
THY1	229.346	1.73657	0.497634	3.48965	0.000483653	0.00910342	3.33242
TIA1	660.094	1.17726	0.292267	4.02803	5.62462e-05	0.00184243	2.26147
TIAM2	69.5077	3.08969	0.577763	5.34768	8.90893e-08	1.23215e-05	8.51313
TIGD1	44.5526	1.19577	0.337866	3.53918	0.000401371	0.00801507	2.29067
TIGD7	75.0579	0.915083	0.32029	2.85704	0.00427608	0.0399388	1.88568
TIMP3	2901.54	-1.05117	0.379486	-2.76998	0.00560595	0.0477673	0.482577
TINAGL1	437.025	-1.09788	0.272466	-4.02943	5.59131e-05	0.00183555	0.467202
TLE2	73.901	-2.28042	0.433861	-5.25612	1.47125e-07	1.84673e-05	0.205837
TMCC1	718.872	0.897425	0.318307	2.81937	0.00481178	0.0430381	1.86274
TMED6	30.7583	-1.95484	0.629252	-3.10661	0.00189249	0.023285	0.25795
TMEM107	396.732	1.35346	0.428053	3.16189	0.00156751	0.0207939	2.55523
TMEM109	447.127	-0.666219	0.203988	-3.26597	0.00109091	0.0164263	0.630156
TMEM120A	293.941	-1.24803	0.392634	-3.17862	0.0014798	0.0202046	0.421022
TMEM130	8.04865	2.46542	0.657136	3.75177	0.000175594	0.00438795	5.52287
TMEM131	1249.03	0.895312	0.217351	4.11921	3.8018e-05	0.00138845	1.86001
TMEM136	37.4949	1.2962	0.449472	2.88383	0.00392871	0.0378357	2.45581
TMEM14A	155	-1.0677	0.378202	-2.82309	0.00475636	0.0426819	0.477079
TMEM156	96.7062	1.72529	0.493135	3.49861	0.000467688	0.00889917	3.30646
TMEM161B	333.711	0.721213	0.235681	3.06012	0.00221247	0.0258387	1.64857
TMEM178B	31.6401	2.8848	0.633188	4.55599	5.21384e-06	0.000312767	7.38604
TMEM203	187.058	-0.860074	0.311125	-2.7644	0.00570273	0.0484537	0.550924
TMEM222	194.841	-0.925347	0.248011	-3.73108	0.00019066	0.00464	0.526554
TMEM234	51.905	1.21981	0.339784	3.58996	0.000330729	0.00698742	2.32916
TMEM37	555.231	-1.73387	0.410655	-4.22222	2.41911e-05	0.00100934	0.300643
TMEM41B	1115.28	-0.881284	0.315783	-2.79079	0.00525801	0.0455827	0.542884
TMEM52	24.3737	-2.37111	0.606045	-3.91243	9.13723e-05	0.00270799	0.193297
TMEM62	244.062	0.673563	0.236954	2.84259	0.00447491	0.0411814	1.59501
TMEM65	293.741	0.904965	0.255367	3.54378	0.000394436	0.00792961	1.8725
TMEM87A	606.282	0.698803	0.245647	2.84474	0.00444475	0.0410329	1.62316
TMEM97	932.435	-1.35369	0.482107	-2.80786	0.00498725	0.043855	0.391291
TMOD1	892.98	1.07522	0.299326	3.59213	0.00032799	0.00695793	2.10704
TMPRSS6	786.786	-1.59269	0.505897	-3.14825	0.0016425	0.02154	0.331553
TMPRSS9	32.6879	-2.34664	0.596602	-3.93334	8.37752e-05	0.00252798	0.196604
TMTC2	123.414	2.08411	0.557766	3.73654	0.000186571	0.00457559	4.24015
TNFAIP3	1554.45	1.58467	0.508968	3.1135	0.00184881	0.02302	2.9994
TNFAIP8	462.726	1.41876	0.42177	3.36383	0.000768687	0.0128721	2.67356
TNFAIP8L1	400.475	-1.8287	0.417647	-4.37857	1.19461e-05	0.00059282	0.281519
TNFRSF1A	2986.79	-1.21977	0.317874	-3.83726	0.000124412	0.00334838	0.429352
TNFSF13B	195.777	1.04334	0.344581	3.02785	0.00246299	0.0276822	2.061
TNIP3	28.7025	2.1597	0.65142	3.31538	0.000915198	0.0145584	4.46823
TNKS	929.729	0.908055	0.307082	2.95705	0.00310602	0.0322633	1.87651
TNN	38.5988	-2.13741	0.523619	-4.082	4.46505e-05	0.00154385	0.227288
TNRC18	579.57	-1.32055	0.251451	-5.25171	1.50691e-07	1.86323e-05	0.400382
TNRC6A	1433.02	1.1044	0.355988	3.10236	0.00191984	0.0235634	2.1501
TNS3	3854.45	-1.14047	0.362105	-3.14954	0.00163528	0.0214958	0.453613
TOLLIP	725.476	-1.45563	0.277841	-5.23908	1.6138e-07	1.97584e-05	0.364596
TOM1L2	233.243	-0.89135	0.306055	-2.91238	0.00358681	0.0357412	0.53911
TOMM40	724.009	-1.30302	0.426914	-3.05218	0.00227183	0.0263057	0.405277
TOPBP1	676.825	0.625144	0.206481	3.0276	0.00246501	0.0276841	1.54236
TOX2	37.0952	-1.31255	0.454965	-2.88495	0.00391481	0.0377505	0.402609
TOX3	170.292	1.88314	0.403512	4.66687	3.0582e-06	0.000213459	3.68876
TP53	410.478	-0.743106	0.265534	-2.79854	0.00513343	0.0448935	0.597452
TP53BP2	1488.04	1.37115	0.304048	4.50965	6.49355e-06	0.000371625	2.58676
TPM3P9	61.5956	1.08014	0.366731	2.94531	0.00322629	0.0329624	2.11424
TPRN	177.792	-1.47769	0.348814	-4.23633	2.27202e-05	0.000972413	0.359063
TPX2	77.4303	1.43362	0.471405	3.04116	0.00235669	0.0269954	2.70123
TRAF5	116.499	1.09626	0.385904	2.84075	0.00450077	0.0411814	2.13799
TRAF7	573.863	-0.962892	0.344274	-2.79688	0.00515995	0.0450199	0.513027
TREH	43.5789	-3.47334	0.615895	-5.6395	1.70541e-08	3.53296e-06	0.0900368
TRHDE	33.4593	-2.4544	0.660062	-3.71844	0.000200461	0.00486085	0.182454
TRIM22	965.89	1.2022	0.304757	3.94478	7.98743e-05	0.00244484	2.3009
TRIM31	54.0799	2.15206	0.651334	3.30408	0.000952903	0.0149677	4.44461
TRIM38	623.781	0.831868	0.213986	3.88748	0.000101289	0.00291592	1.77999
TRIM59	26.7037	1.3614	0.465569	2.92415	0.00345394	0.0347184	2.56934
TRIM66	136.3	1.1117	0.272098	4.08567	4.39494e-05	0.00153024	2.16101
TRMT11	886.702	1.03933	0.334422	3.10785	0.00188451	0.0232252	2.05528
TRMT13	303.398	1.13618	0.29686	3.82732	0.000129544	0.00345309	2.19798
TRO	28.4197	1.92381	0.572305	3.36151	0.000775169	0.0129127	3.79424
TRPC4	33.1243	2.88357	0.527618	5.46527	4.62205e-08	7.26732e-06	7.37975
TRPS1	320.388	1.26194	0.391439	3.22385	0.00126481	0.018239	2.39818
TSC2	409.79	-0.824068	0.233378	-3.53105	0.000413914	0.00818892	0.564847
TSC22D4	119.455	-1.26305	0.332131	-3.80287	0.000143029	0.00370263	0.416662
TSEN2	163.408	0.808732	0.274493	2.94628	0.00321623	0.0329354	1.75167
TSHZ2	1980.76	0.898744	0.323991	2.77398	0.00553758	0.0473197	1.86444
TSKU	2089.72	-1.78956	0.592934	-3.01815	0.00254321	0.0281809	0.289259
TSPAN13	305.902	-1.40331	0.478074	-2.93534	0.00333178	0.0337861	0.378061
TSPAN33	254.902	-1.61283	0.448704	-3.59441	0.000325131	0.00691806	0.326957
TSPAN7	299.228	-1.72091	0.411952	-4.17746	2.94782e-05	0.00114735	0.303357
TSPAN9	701.268	-1.57017	0.24187	-6.49177	8.48331e-11	3.72692e-08	0.336769
TSPYL1	1733.44	-1.04534	0.250461	-4.17366	2.99751e-05	0.00115994	0.484531
TSR2	244.81	-0.968229	0.252085	-3.84088	0.000122594	0.00332998	0.511133
TTC14	744.514	1.12426	0.366098	3.07093	0.00213395	0.0252574	2.1799
TTC18	46.7382	1.22386	0.434369	2.81756	0.00483895	0.0431776	2.33571
TTN	400.115	1.51249	0.539766	2.80211	0.00507688	0.044477	2.85301
TTN-AS1	184.689	1.33661	0.274696	4.86576	1.14017e-06	9.25584e-05	2.52557
TTPA	1510.57	-1.45861	0.386395	-3.77491	0.000160063	0.00406608	0.363844
TUFM	2324.78	-0.78505	0.270178	-2.90567	0.00366466	0.0362031	0.580332
TUG1	2039.5	1.17848	0.30614	3.84947	0.000118372	0.00326221	2.26338
TUSC1	136.117	-1.26572	0.40824	-3.10044	0.00193234	0.0236585	0.415891
TXNRD2	293.199	-1.36336	0.3499	-3.89643	9.76196e-05	0.0028373	0.388676
TYMS	25.9538	1.6882	0.538948	3.13239	0.00173387	0.0221926	3.22254
UBALD1	127.039	-1.06318	0.36063	-2.94811	0.00319722	0.0328452	0.478576
UBD	2734.74	3.35514	0.509093	6.59043	4.38564e-11	2.11317e-08	10.2329
UBE2J2	285.575	-1.05528	0.298422	-3.53621	0.000405909	0.00808408	0.481203
UBE2Q2P1	121.121	1.39959	0.436247	3.20825	0.00133547	0.01898	2.63826
UBE2QL1	42.0698	-1.97978	0.622298	-3.18141	0.00146561	0.0200475	0.253528
UBE2V1	53.4096	2.21969	0.383566	5.78698	7.16616e-09	1.76622e-06	4.65793
UBXN6	642.803	-0.885185	0.308494	-2.86937	0.00411287	0.039105	0.541418
UCA1	122.321	2.50058	0.654751	3.81913	0.000133926	0.00353436	5.65912
UCK2	393.583	-1.05905	0.303962	-3.48415	0.000493701	0.00926434	0.479949
UCN	10.0365	1.6628	0.582984	2.85222	0.00434155	0.0402794	3.1663
UGDH	4912.24	-1.14572	0.394496	-2.90426	0.00368126	0.0362816	0.451965
UGGT2	879.943	1.39872	0.30353	4.60817	4.06233e-06	0.000257114	2.63667
UHRF2	458.851	0.968642	0.330234	2.9332	0.00335493	0.0339977	1.957
UNC119B	272.421	-1.2194	0.390158	-3.1254	0.00177564	0.0224389	0.429462
UNC5CL	360.603	-1.10185	0.370467	-2.97421	0.00293744	0.0308474	0.46592
UNC93A	67.2508	-1.49232	0.538559	-2.77094	0.0055895	0.047671	0.355442
UPF3B	171.951	0.931782	0.33642	2.7697	0.00561082	0.0477815	1.90763
USF2	777.059	-1.31245	0.417179	-3.14601	0.00165515	0.021611	0.402637
USP2	89.8029	-1.67245	0.567082	-2.94923	0.00318569	0.0327718	0.313719
USP34	3065.66	0.936126	0.270408	3.4619	0.000536382	0.00977065	1.91338
USP4	520.405	0.581821	0.210785	2.76026	0.0057755	0.0486722	1.49674
USP49	48.9832	1.17478	0.355744	3.30233	0.000958862	0.0150289	2.25759
UTRN	5523.59	0.932446	0.329462	2.83021	0.00465176	0.0421111	1.90851
VAMP1	42.9429	2.02948	0.462822	4.38502	1.15978e-05	0.000580684	4.08258
VARS2	249.381	-1.20302	0.312285	-3.8523	0.000117011	0.00323967	0.434365
VASH2	26.1902	1.92344	0.585503	3.2851	0.00101945	0.0156341	3.79326
VAV3	181.538	0.803839	0.229598	3.50107	0.000463397	0.00884006	1.74574
VCAM1	1721	-0.901506	0.267081	-3.37541	0.000737069	0.0124825	0.535328
VGLL3	378.557	1.54564	0.544054	2.84097	0.00449763	0.0411814	2.91934
VIL1	513.688	-3.05116	0.570111	-5.35187	8.70493e-08	1.21519e-05	0.120645
VIPR1	212.02	-1.77676	0.633023	-2.80678	0.00500392	0.043894	0.291839
VLDLR	38.7357	1.31684	0.459069	2.8685	0.00412424	0.0391509	2.4912
VMP1	3387.2	1.39367	0.232445	5.99571	2.02598e-09	5.93373e-07	2.62746
VNN3	495.449	1.25678	0.36687	3.42568	0.000613266	0.0108023	2.38962
VPS13A	2478.59	0.793668	0.250663	3.16627	0.00154406	0.0206379	1.73348
VPS13B	1733.18	1.239	0.240049	5.16143	2.45067e-07	2.73176e-05	2.36035
VPS13C	4568.08	1.31718	0.281663	4.67644	2.91893e-06	0.000205661	2.49179
VPS4A	502.156	-0.804253	0.252546	-3.18458	0.00144963	0.0199118	0.572659
VPS51	530.956	-1.04305	0.334418	-3.11901	0.00181459	0.0227745	0.485299
VPS8	485.542	0.995105	0.246143	4.04279	5.28194e-05	0.00176108	1.99323
VSIG10	263.04	1.09492	0.366553	2.98707	0.00281669	0.0301127	2.13601
VSIG2	19.33	2.54393	0.548311	4.63958	3.49118e-06	0.000235963	5.83176
VTI1A	312.536	0.745318	0.214434	3.47574	0.000509453	0.00943986	1.67634
VWA1	1075.75	-1.42538	0.42883	-3.32389	0.000887706	0.0142884	0.372321
WBP2	885.505	-1.27802	0.289185	-4.41939	9.89789e-06	0.0005195	0.41236
WDFY3	2222.35	0.829885	0.282013	2.94272	0.00325338	0.0331938	1.77754
WDR1	2653.79	-0.688705	0.231953	-2.96915	0.00298621	0.0312141	0.62041
WDR24	87.4391	-0.900904	0.286003	-3.14998	0.00163282	0.0214885	0.535551
WDR26	1924.06	0.838813	0.236328	3.54935	0.00038618	0.00778457	1.78858
WDR27	98.8496	1.26312	0.400881	3.15086	0.00162792	0.0214618	2.40014
WDR52	199.898	2.08565	0.431046	4.83857	1.30776e-06	0.000105021	4.24466
WDR72	1231.57	-2.10308	0.452505	-4.64764	3.35752e-06	0.000229718	0.232761
WDR81	444.656	-1.07381	0.234867	-4.57198	4.83142e-06	0.000294559	0.475063
WDR96	14.1099	1.6591	0.584169	2.84011	0.00450982	0.0412007	3.1582
WFDC1	27.6727	-1.78482	0.591684	-3.01652	0.00255698	0.0282915	0.290211
WHAMMP2	55.7906	1.28906	0.401254	3.21257	0.00131552	0.0188217	2.44369
WISP1	383.29	2.04574	0.559299	3.65769	0.000254498	0.00575974	4.12885
WIZ	178.629	-0.910119	0.291439	-3.12284	0.00179114	0.0225584	0.532141
WNK4	19.2044	2.40148	0.666662	3.60225	0.000315472	0.00677151	5.28346
WNT5A	111.975	1.53484	0.404053	3.79861	0.000145508	0.0037603	2.89757
WRN	465.62	0.962139	0.282513	3.40564	0.000660096	0.011423	1.9482
WSB1	1256.78	1.5596	0.202405	7.70532	1.30513e-14	1.29964e-11	2.94772
WSCD1	59.6867	-1.30907	0.402114	-3.25546	0.0011321	0.0168591	0.403582
XAF1	2143.21	1.74163	0.414468	4.20209	2.64466e-05	0.00105958	3.34413
XCL2	12.4866	2.70744	0.574178	4.71534	2.41308e-06	0.000176687	6.53164
XPNPEP2	624.2	-1.81219	0.564556	-3.20994	0.00132764	0.0189226	0.284759
XPO1	2646.92	1.26678	0.274711	4.61134	4.0008e-06	0.000257114	2.40625
YAF2	535.843	0.900883	0.317835	2.83444	0.00459062	0.0417093	1.86721
YEATS2	406.332	1.00928	0.320088	3.15313	0.0016153	0.0213142	2.0129
YTHDC2	1106.46	0.787995	0.190359	4.13951	3.48045e-05	0.00129001	1.72667
YY1	1028.36	-0.679089	0.209488	-3.24166	0.00118835	0.0173344	0.624559
ZBED5	309.002	1.35417	0.35261	3.84042	0.000122824	0.00332998	2.5565
ZBED6	1264.42	0.921254	0.2499	3.68649	0.000227365	0.00533987	1.89376
ZBED6CL	93.2981	-1.1193	0.395245	-2.83192	0.00462692	0.0419371	0.460317
ZBTB1	1026.8	0.678128	0.225867	3.00233	0.00267919	0.0290995	1.60006
ZBTB26	44.2246	1.15779	0.416864	2.77738	0.00547986	0.0469877	2.23115
ZBTB3	48.3988	-1.10601	0.387528	-2.85402	0.00431693	0.0401507	0.464576
ZBTB38	3159.19	0.858183	0.287739	2.98251	0.00285895	0.0303488	1.81275
ZBTB43	611.619	0.732973	0.25382	2.88776	0.00387991	0.0374865	1.66206
ZBTB7A	396.635	-0.904165	0.319678	-2.82836	0.00467876	0.0422021	0.534342
ZC3H18	405.223	-1.03959	0.310574	-3.34732	0.000815962	0.0134229	0.486465
ZC3H4	311.75	-0.856569	0.222334	-3.85262	0.00011686	0.00323967	0.552264
ZC3H7B	1406.09	-1.20366	0.292576	-4.11402	3.88821e-05	0.00140966	0.434172
ZCCHC11	1116.48	1.0506	0.251677	4.1744	2.9877e-05	0.00115915	2.07139
ZCCHC3	179.25	-1.02906	0.30862	-3.33439	0.00085486	0.0138717	0.490029
ZDBF2	584.206	0.922237	0.284755	3.2387	0.00120076	0.0174642	1.89505
ZDHHC13	101.538	1.43001	0.371231	3.85208	0.00011712	0.00323967	2.69449
ZDHHC17	524.243	1.18221	0.237364	4.9806	6.33883e-07	6.04541e-05	2.26925
ZDHHC21	600.434	1.27121	0.241583	5.26202	1.42484e-07	1.81905e-05	2.41364
ZDHHC23	196.973	1.65343	0.404575	4.08682	4.37323e-05	0.00152624	3.1458
ZDHHC8	86.5443	-1.16188	0.328459	-3.53737	0.000404135	0.00805951	0.44693
ZFAS1	350.223	1.17337	0.289823	4.04856	5.15334e-05	0.00172205	2.25538
ZFC3H1	1063.65	1.47618	0.411338	3.58872	0.000332301	0.0070107	2.78211
ZFHX4	727.599	0.709606	0.237949	2.98218	0.00286202	0.0303488	1.63536
ZFP41	60.3778	-1.15767	0.360023	-3.21553	0.00130202	0.0186823	0.448237
ZFPM1	65.643	-1.12134	0.374051	-2.99782	0.00271918	0.0293896	0.459667
ZGRF1	75.9199	1.2125	0.379182	3.19768	0.00138537	0.0193758	2.3174
ZKSCAN8	564.23	1.14308	0.348573	3.27931	0.00104062	0.0158655	2.20852
ZMAT1	210.221	2.2219	0.377509	5.88568	3.96419e-09	1.03883e-06	4.66507
ZMYM1	245.438	0.749992	0.243059	3.08563	0.0020312	0.024547	1.68178
ZMYM2	1429.82	0.924936	0.294324	3.14257	0.0016747	0.0217285	1.8986
ZMYM5	170.933	0.838168	0.275986	3.03699	0.0023895	0.0272178	1.78778
ZNF117	282.707	1.63271	0.37671	4.33412	1.46341e-05	0.000707042	3.10094
ZNF154	101.804	1.54873	0.518529	2.98677	0.00281939	0.0301127	2.92559
ZNF160	510.439	0.716427	0.254458	2.8155	0.0048701	0.0433004	1.64311
ZNF189	599.585	1.20302	0.293384	4.10049	4.1227e-05	0.00146621	2.30221
ZNF23	154.577	0.743566	0.243938	3.04817	0.0023024	0.0265265	1.67431
ZNF233	10.0386	2.09238	0.635751	3.29119	0.000997646	0.0153786	4.26451
ZNF236	387.202	0.782398	0.280877	2.78556	0.0053436	0.0460709	1.71999
ZNF280D	841.875	0.941045	0.267306	3.52048	0.000430773	0.00841106	1.91992
ZNF281	1084.09	0.718265	0.257015	2.79464	0.0051958	0.0451915	1.6452
ZNF292	1806.31	1.8352	0.300517	6.10679	1.01653e-09	3.3742e-07	3.5682
ZNF300	60.9567	2.07423	0.51542	4.02436	5.71313e-05	0.00185919	4.2112
ZNF316	207.824	-1.2949	0.308633	-4.1956	2.72149e-05	0.00107583	0.407564
ZNF354B	168.481	1.26349	0.32623	3.87302	0.000107497	0.00303532	2.40076
ZNF358	175.327	-1.21845	0.426355	-2.85782	0.00426562	0.039897	0.429746
ZNF37BP	234.053	1.56019	0.435372	3.58359	0.000338907	0.00707305	2.94893
ZNF382	38.217	1.74584	0.497774	3.50729	0.000452687	0.00869125	3.3539
ZNF407	797.069	1.26699	0.256196	4.9454	7.59867e-07	6.8984e-05	2.40659
ZNF432	82.4041	1.02719	0.334776	3.06827	0.002153	0.0253799	2.03804
ZNF438	207.412	1.1424	0.231657	4.93144	8.16272e-07	7.17215e-05	2.20748
ZNF441	272.144	0.80279	0.283313	2.83358	0.00460303	0.0417712	1.74447
ZNF493	226.789	1.06556	0.294124	3.62284	0.000291392	0.00636435	2.09299
ZNF512B	215.305	-0.909954	0.313036	-2.90687	0.00365068	0.0361128	0.532202
ZNF518A	1100.99	0.845829	0.306343	2.76105	0.00576151	0.0486488	1.7973
ZNF524	44.4152	-1.1474	0.367549	-3.12177	0.00179768	0.0226216	0.451437
ZNF579	22.9973	-1.26946	0.439363	-2.88932	0.00386076	0.0373741	0.414815
ZNF594	70.756	1.25619	0.397901	3.15704	0.0015938	0.0211077	2.38864
ZNF598	240.84	-1.03548	0.361284	-2.86612	0.00415537	0.0393338	0.487852
ZNF605	264.9	1.53093	0.344982	4.43772	9.09152e-06	0.000488489	2.88973
ZNF638	3310.59	0.702878	0.219653	3.19994	0.00137455	0.0192967	1.62775
ZNF644	2055.28	0.717768	0.197674	3.63106	0.000282256	0.00620923	1.64464
ZNF655	964.972	0.818874	0.201574	4.06241	4.85689e-05	0.00164506	1.76403
ZNF701	67.5155	1.13384	0.383741	2.9547	0.00312971	0.0324145	2.19442
ZNF708	272.237	1.16455	0.360859	3.22718	0.00125018	0.0180841	2.24164
ZNF747	144.942	-1.06679	0.33219	-3.2114	0.0013209	0.0188626	0.477379
ZNF761	214.052	0.793989	0.28774	2.7594	0.00579084	0.0487037	1.73386
ZNF767P	114.772	1.7896	0.400926	4.46365	8.05735e-06	0.000435912	3.45718
ZNF777	149.768	-1.16006	0.278407	-4.16676	3.08957e-05	0.00118635	0.447495
ZNF782	232.09	1.19431	0.340014	3.51254	0.000443847	0.00857664	2.28836
ZNF808	244.944	1.18099	0.318496	3.70803	0.000208877	0.00503226	2.26733
ZNF83	209.702	1.21156	0.399313	3.03411	0.00241244	0.0273611	2.31588
ZNF844	184.166	1.14753	0.380015	3.01971	0.00253021	0.0280921	2.21535
ZNRF3	277.777	-0.882704	0.27511	-3.20855	0.00133405	0.01898	0.54235
ZRANB2	1109.36	0.923147	0.33508	2.755	0.00586913	0.049196	1.89625
ZSWIM6	676.917	1.46665	0.281677	5.20683	1.92093e-07	2.25929e-05	2.76379
ZYG11A	38.4458	-1.17788	0.411104	-2.86515	0.0041681	0.0393898	0.442002

## Sheet: Suppl Tb10_MmMan1a2Mut LiverDE 
Supplementary Table 10. Differentially expressed genes in the liver whole transcriptome of null mice (Man1a2 -/-) compared to wild type (Man1a2 +/+).
	baseMean	log2FoldChange	lfcSE	stat	p-value	padj	Folde change	Human genes	Associated human disease	Associated human disease	Pathway	Source
Cluap1	313.2	-0.852532	0.179343	-4.75363	1.998e-06	2.65351e-05	0.553812	CLUAP1	PCD, Laterality and heterotaxy		cilia	Van Dam et al., 2013
Dnaaf2	288.558	-0.443728	0.173907	-2.55153	0.0107252	0.0367793	0.735232	DNAAF2	PCD, Laterality and heterotaxy		cilia	Van Dam et al., 2013
Flna	6021.2	0.313844	0.113378	2.76813	0.00563794	0.0218357	1.24301	FLNA	CHD with extracardiac defects		cilia	Van Dam et al., 2013
Hydin	34.8858	1.41178	0.349849	4.03539	5.4511e-05	0.000458449	2.66065	HYDIN	PCD, Laterality and heterotaxy		cilia	Van Dam et al., 2013
Invs	135.702	-1.05599	0.308022	-3.42831	0.000607362	0.00348891	0.480966	INVS	PCD, Laterality and heterotaxy	CHD with extracardiac defects	cilia	Van Dam et al., 2013
Nek2	1381.78	0.419006	0.172145	2.43403	0.0149318	0.0482848	1.33701	NEK2	CHD with extracardiac defects		cilia	Van Dam et al., 2013
Rpgr	115.471	-1.10028	0.232969	-4.72288	2.32527e-06	3.00567e-05	0.466424	RPGR	PCD, Laterality and heterotaxy		cilia	Van Dam et al., 2013
Hras	1028.31	-0.436875	0.149603	-2.92023	0.00349772	0.0149221	0.738733	HRAS	CHD with extracardiac defects		EGF	Cerami EG et al., 2011 (Pathwaycommon DB)
Tgfbr2	2277.64	0.415725	0.130344	3.18943	0.00142552	0.00719	1.33397	TGFBR2	CHD with extracardiac defects		TGFB2	Cerami EG et al., 2011 (Pathwaycommon DB)
Ankrd11	3291.02	0.587706	0.143603	4.09257	4.26626e-05	0.000370167	1.50286	ANKRD11	CHD with extracardiac defects
Bcl9l	560.523	-1.16729	0.195967	-5.95658	2.57576e-09	7.64681e-08	0.445256	BCL9L	PCD, Laterality and heterotaxy
Camta1	212.547	0.942144	0.227275	4.1454	3.39225e-05	0.000305093	1.92138	CAMTA1	CHD with extracardiac defects
Ccno	58.1401	1.37576	0.32678	4.21005	2.55315e-05	0.000237726	2.59504	CCNO	PCD, Laterality and heterotaxy
Cenpf	1969.78	0.607482	0.157017	3.8689	0.000109329	0.0008309	1.5236	CENPF	PCD, Laterality and heterotaxy
Crebbp	764.027	0.979636	0.144285	6.7896	1.12443e-11	5.78804e-10	1.97197	CREBBP	CHD with extracardiac defects
Crk	2242.12	-1.16886	0.146897	-7.95704	1.76201e-15	2.06269e-13	0.444772	CRK	CHD with extracardiac defects
Drc1	15.508	1.15007	0.421447	2.72886	0.00635541	0.0240556	2.21925	DRC1	PCD, Laterality and heterotaxy
Ehmt1	664.373	-0.759821	0.13351	-5.69113	1.26204e-08	3.13695e-07	0.59057	EHMT1	CHD with extracardiac defects
Gata6	580.327	0.905153	0.222795	4.06272	4.85048e-05	0.00041296	1.87274	GATA6	CHD with extracardiac defects
Gja5	63.3638	-1.82372	0.385307	-4.73316	2.21047e-06	2.88813e-05	0.282491	GJA5	CHD with extracardiac defects
Gtf2ird1	893.144	0.560827	0.122805	4.56681	4.95196e-06	5.73685e-05	1.47511	GTF2IRD1	CHD with extracardiac defects
Notch1	982.172	0.568751	0.160154	3.55127	0.000383373	0.00240599	1.48324	NOTCH1	CHD with extracardiac defects
Nrp1	714.013	-0.649031	0.1249	-5.19639	2.03197e-07	3.68241e-06	0.637708	NRP1	CHD with extracardiac defects
Nsd1	2300.33	-0.399854	0.132425	-3.01946	0.00253222	0.0116068	0.757935	NSD1	CHD with extracardiac defects
Pde1a	134.269	-1.00959	0.240873	-4.19139	2.77252e-05	0.000255854	0.496686	PDE1A	CHD with extracardiac defects
Rock2	1927.67	0.635817	0.157641	4.03332	5.49939e-05	0.000462242	1.55382	ROCK2	CHD with extracardiac defects
Runx1	450.031	0.642384	0.169077	3.79936	0.000145068	0.00105997	1.56091	RUNX1	CHD with extracardiac defects
Sox7	102.834	0.790956	0.272883	2.89852	0.00374928	0.0157916	1.73022	SOX7	CHD with extracardiac defects
Spag1	31.1439	-1.03731	0.360968	-2.8737	0.00405699	0.0167829	0.487235	SPAG1	PCD, Laterality and heterotaxy
Smad1	769.978	0.932221	0.196829	4.73619	2.17776e-06	2.85568e-05	1.90821
Chd1	2106.51	0.934854	0.129654	7.21035	5.5808e-13	3.83938e-11	1.9117
Nod1	289.528	-0.916328	0.170066	-5.38807	7.12178e-08	1.46223e-06	0.529856
Ak7	26.9707	1.05664	0.391396	2.69967	0.00694088	0.025813	2.08008				cilia	Van Dam et al., 2013
Alms1	270.897	0.720886	0.190292	3.78831	0.000151674	0.00110137	1.64819				cilia	Van Dam et al., 2013
Arf4	5979.06	-0.463403	0.164437	-2.81812	0.00483063	0.0193012	0.725273				cilia	Van Dam et al., 2013
Arl6	103.688	-0.762271	0.236221	-3.22694	0.00125121	0.00645207	0.589568				cilia	Van Dam et al., 2013
Asap1	2657.37	0.592219	0.103264	5.73501	9.75081e-09	2.48757e-07	1.50756				cilia	Van Dam et al., 2013
Bbs10	75.3097	-1.6709	0.294004	-5.68325	1.32159e-08	3.26262e-07	0.314058				cilia	Van Dam et al., 2013
Bbs12	75.6205	-1.20332	0.26596	-4.52445	6.05531e-06	6.81915e-05	0.434274				cilia	Van Dam et al., 2013
Bbs4	407.389	1.92301	0.211793	9.07969	1.08888e-19	2.59117e-17	3.79214				cilia	Van Dam et al., 2013
Bbs7	214.354	-1.0611	0.184952	-5.73717	9.62701e-09	2.46465e-07	0.479266				cilia	Van Dam et al., 2013
Cby1	149.671	-0.873739	0.205459	-4.25261	2.11293e-05	0.00020086	0.545731				cilia	Van Dam et al., 2013
Cc2d2a	144.698	-0.786309	0.206168	-3.81392	0.000136781	0.00100992	0.579825				cilia	Van Dam et al., 2013
Cep104	390.601	0.419023	0.157684	2.65736	0.00787552	0.0285731	1.33702				cilia	Van Dam et al., 2013
Cep250	541.08	-0.518096	0.137194	-3.77639	0.000159119	0.00114262	0.698293				cilia	Van Dam et al., 2013
Cep41	102.221	-1.27609	0.237205	-5.37968	7.4619e-08	1.51917e-06	0.412914				cilia	Van Dam et al., 2013
Cep97	212.985	0.636891	0.190922	3.33588	0.000850313	0.00465252	1.55497				cilia	Van Dam et al., 2013
Cldn2	166.298	-0.987457	0.353636	-2.7923	0.00523352	0.0205602	0.504366				cilia	Van Dam et al., 2013
Crb3	459.918	-0.657797	0.150382	-4.37419	1.21887e-05	0.000124599	0.633845				cilia	Van Dam et al., 2013
Ctnnb1	7752.1	-0.359239	0.11685	-3.07437	0.0021095	0.00992593	0.779576				cilia	Van Dam et al., 2013
Dnah2	142.616	1.31261	0.233503	5.62139	1.89428e-08	4.55255e-07	2.4839				cilia	Van Dam et al., 2013
Dpysl2	215.375	0.864208	0.285737	3.02449	0.00249055	0.0114521	1.82034				cilia	Van Dam et al., 2013
Dync2h1	202.283	-0.753786	0.210119	-3.58743	0.000333955	0.00213273	0.593045				cilia	Van Dam et al., 2013
Evc2	172.374	0.830204	0.241667	3.43532	0.000591857	0.0034256	1.77794				cilia	Van Dam et al., 2013
Exoc3	1086.44	-0.354334	0.125458	-2.82432	0.00473805	0.0189941	0.78223				cilia	Van Dam et al., 2013
Exoc4	570.98	0.52014	0.160215	3.24652	0.00116824	0.00609132	1.43409				cilia	Van Dam et al., 2013
Fbf1	390.111	-0.816581	0.198801	-4.10752	3.99927e-05	0.000350564	0.567786				cilia	Van Dam et al., 2013
Fuz	125.127	0.613623	0.211845	2.89657	0.00377269	0.01586	1.5301				cilia	Van Dam et al., 2013
Gpr161	24.698	1.12814	0.398547	2.83063	0.00464569	0.0186754	2.18577				cilia	Van Dam et al., 2013
Gsk3b	1695.14	0.370631	0.124251	2.98292	0.00285509	0.0127404	1.29292				cilia	Van Dam et al., 2013
Hspa8	23434.9	-0.612335	0.17631	-3.47306	0.000514562	0.0030642	0.654137				cilia	Van Dam et al., 2013
Htt	1108.89	0.314318	0.120337	2.61198	0.00900189	0.03184	1.24342				cilia	Van Dam et al., 2013
Ift74	250.172	-0.877664	0.186414	-4.70816	2.49968e-06	3.20825e-05	0.544248				cilia	Van Dam et al., 2013
Inpp5e	297.992	-0.556504	0.166308	-3.34623	0.000819184	0.00451504	0.679948				cilia	Van Dam et al., 2013
Intu	145.089	-0.699098	0.20146	-3.47015	0.000520167	0.00309457	0.615957				cilia	Van Dam et al., 2013
Iqcb1	477.02	0.727182	0.146098	4.97734	6.4464e-07	9.87257e-06	1.6554				cilia	Van Dam et al., 2013
Man1a2	1614.25	-0.445086	0.181586	-2.4511	0.014242	0.0463537	0.73454				cilia	this manuscript
Mchr1	48.7864	2.45603	0.381704	6.43438	1.23981e-10	5.0696e-09	5.48704				cilia	Van Dam et al., 2013
Mkks	548.163	-1.08631	0.196891	-5.51733	3.44189e-08	7.71025e-07	0.470964				cilia	Van Dam et al., 2013
Mns1	635.534	-0.634259	0.170003	-3.73087	0.000190821	0.00132935	0.644272				cilia	Van Dam et al., 2013
Myo7a	822.655	-0.46367	0.152914	-3.03222	0.00242764	0.0112014	0.725139				cilia	Van Dam et al., 2013
Nek4	255.057	-1.00812	0.176911	-5.69847	1.20884e-08	3.02024e-07	0.497193				cilia	Van Dam et al., 2013
Nin	1282.36	0.408792	0.139831	2.92348	0.00346143	0.0148	1.32757				cilia	Van Dam et al., 2013
Nme7	228.538	-0.665887	0.174959	-3.80595	0.000141259	0.00103691	0.630301				cilia	Van Dam et al., 2013
Nphp1	304.304	-0.465761	0.172108	-2.70622	0.00680544	0.0254084	0.724089				cilia	Van Dam et al., 2013
Nphp3	340.33	-0.463597	0.15647	-2.96285	0.00304807	0.0134486	0.725176				cilia	Van Dam et al., 2013
Nup35	142.573	-0.642418	0.207605	-3.09443	0.00197195	0.00940676	0.640638				cilia	Van Dam et al., 2013
Nup37	341.611	-0.563893	0.16468	-3.42417	0.000616681	0.00352998	0.676474				cilia	Van Dam et al., 2013
Nup62	1525.67	0.660233	0.141107	4.67894	2.88355e-06	3.63348e-05	1.58034				cilia	Van Dam et al., 2013
Pard3	1350.85	0.506821	0.16093	3.14933	0.00163645	0.00807708	1.42092				cilia	Van Dam et al., 2013
Pard6a	55.9183	-0.86916	0.290158	-2.99547	0.00274019	0.01233	0.547466				cilia	Van Dam et al., 2013
Pde6d	413.069	-0.831693	0.192933	-4.31079	1.6267e-05	0.000160307	0.56187				cilia	Van Dam et al., 2013
Ptch1	454.143	0.741567	0.208595	3.55506	0.0003779	0.00237574	1.67199				cilia	Van Dam et al., 2013
Rab11a	2495.89	-0.419103	0.138877	-3.01779	0.00254622	0.0116559	0.747889				cilia	Van Dam et al., 2013
Sdccag8	148.038	-0.717464	0.253229	-2.83326	0.00460754	0.0185529	0.608165				cilia	Van Dam et al., 2013
Snx10	1366.01	0.884691	0.282934	3.12684	0.00176696	0.00861289	1.84637				cilia	Van Dam et al., 2013
Stil	926.567	1.01713	0.156195	6.51189	7.42097e-11	3.22523e-09	2.02389				cilia	Van Dam et al., 2013
Syne2	468.068	0.467315	0.15929	2.93374	0.00334903	0.0144385	1.38253				cilia	Van Dam et al., 2013
Tbc1d7	233.508	-0.568978	0.188259	-3.02231	0.0025085	0.0115159	0.674094				cilia	Van Dam et al., 2013
Tmem138	177.687	-0.490865	0.192475	-2.55028	0.0107636	0.0368847	0.711598				cilia	Van Dam et al., 2013
Tnpo1	2298.2	0.480888	0.145221	3.31142	0.000928227	0.00500711	1.3956				cilia	Van Dam et al., 2013
Topors	1244.07	0.397797	0.129225	3.07833	0.00208165	0.00982674	1.31749				cilia	Van Dam et al., 2013
Traf3ip1	294.883	-1.08944	0.196049	-5.557	2.74453e-08	6.354e-07	0.469943				cilia	Van Dam et al., 2013
Trappc3	949.328	-0.388455	0.129219	-3.00617	0.00264563	0.0120012	0.763947				cilia	Van Dam et al., 2013
Trappc9	473.533	0.510007	0.13797	3.69651	0.000218585	0.00149457	1.42406				cilia	Van Dam et al., 2013
Tuba1a	991.45	0.666508	0.234205	2.84583	0.00442957	0.0179709	1.58723				cilia	Van Dam et al., 2013
Tubb2b	128.79	1.19535	0.373615	3.19942	0.00137707	0.00699913	2.29				cilia	Van Dam et al., 2013
Tubb3	21.6723	-1.0242	0.41582	-2.46309	0.0137745	0.0450643	0.491682				cilia	Van Dam et al., 2013
Tubgcp6	502.281	-0.37868	0.136158	-2.78118	0.00541621	0.0211519	0.769141				cilia	Van Dam et al., 2013
Tulp3	192.532	-0.484112	0.195003	-2.48259	0.0130431	0.0430499	0.714937				cilia	Van Dam et al., 2013
Vdac3	2515.71	-0.418989	0.115914	-3.61465	0.000300754	0.00195548	0.747948				cilia	Van Dam et al., 2013
Xpnpep3	254.724	-0.557389	0.179761	-3.10073	0.00193047	0.00924538	0.679531				cilia	Van Dam et al., 2013
Abi1	2220.61	0.540373	0.131126	4.12101	3.77221e-05	0.000332468	1.45435				EGF	Cerami EG et al., 2011 (Pathwaycommon DB)
Cbl	566.548	0.715637	0.162908	4.39289	1.11854e-05	0.000115399	1.64221				EGF	Cerami EG et al., 2011 (Pathwaycommon DB)
Ctnna1	5208.01	0.406301	0.102685	3.95677	7.59703e-05	0.000610285	1.32528				EGF	Cerami EG et al., 2011 (Pathwaycommon DB)
Egfr	7288.14	1.89046	0.150052	12.5987	2.14654e-36	4.45131e-33	3.70753				EGF	Cerami EG et al., 2011 (Pathwaycommon DB)
Erbb2ip	4579.65	0.543049	0.113099	4.80152	1.57469e-06	2.14631e-05	1.45705				EGF	Cerami EG et al., 2011 (Pathwaycommon DB)
Esr1	150.688	1.12962	0.287214	3.93303	8.38826e-05	0.000661401	2.18801				EGF	Cerami EG et al., 2011 (Pathwaycommon DB)
F5	9368.6	0.592976	0.0955094	6.20856	5.34724e-10	1.84811e-08	1.50835				EGF	Cerami EG et al., 2011 (Pathwaycommon DB)
Fgf23	15.7036	1.18464	0.425805	2.78211	0.00540069	0.0210985	2.27306				EGF	Cerami EG et al., 2011 (Pathwaycommon DB)
Fgfr1	564.049	0.670379	0.250751	2.67349	0.00750666	0.0275099	1.59149				EGF	Cerami EG et al., 2011 (Pathwaycommon DB)
Fgfr4	567.074	-0.651501	0.188245	-3.46091	0.000538344	0.00318184	0.636618				EGF	Cerami EG et al., 2011 (Pathwaycommon DB)
Fgr	268.082	-0.67321	0.22122	-3.04317	0.00234099	0.0108395	0.62711				EGF	Cerami EG et al., 2011 (Pathwaycommon DB)
Fn1	150019	0.878018	0.207813	4.22504	2.38898e-05	0.000224456	1.83785				EGF	Cerami EG et al., 2011 (Pathwaycommon DB)
Frs2	1313.52	0.730565	0.144843	5.04382	4.56322e-07	7.3274e-06	1.65929				EGF	Cerami EG et al., 2011 (Pathwaycommon DB)
Hbegf	227.411	1.62766	0.250832	6.48905	8.63812e-11	3.64509e-09	3.09012				EGF	Cerami EG et al., 2011 (Pathwaycommon DB)
Hcar2	62.4221	1.09417	0.410559	2.66507	0.0076973	0.0280035	2.1349				EGF	Cerami EG et al., 2011 (Pathwaycommon DB)
Hck	480.61	-0.564587	0.159981	-3.52909	0.000416986	0.00257136	0.676149				EGF	Cerami EG et al., 2011 (Pathwaycommon DB)
Igf2	194209	0.363904	0.111634	3.25979	0.00111495	0.00586185	1.2869				EGF	Cerami EG et al., 2011 (Pathwaycommon DB)
Il1b	63.2193	-1.28275	0.419002	-3.06145	0.0022027	0.0102944	0.41101				EGF	Cerami EG et al., 2011 (Pathwaycommon DB)
Irs1	611.129	-0.782556	0.264014	-2.96406	0.00303605	0.0133996	0.581336				EGF	Cerami EG et al., 2011 (Pathwaycommon DB)
Itgb1	12173.4	0.379553	0.089213	4.25446	2.09553e-05	0.000199467	1.30094				EGF	Cerami EG et al., 2011 (Pathwaycommon DB)
Kit	867.803	0.525477	0.160973	3.26438	0.00109703	0.0057844	1.43941				EGF	Cerami EG et al., 2011 (Pathwaycommon DB)
Klb	2408.26	0.325116	0.102041	3.18615	0.00144182	0.00723702	1.25277				EGF	Cerami EG et al., 2011 (Pathwaycommon DB)
Lmna	3044.87	0.417209	0.135073	3.08877	0.00200984	0.00955299	1.33534				EGF	Cerami EG et al., 2011 (Pathwaycommon DB)
Lmnb1	3278.73	0.513294	0.154089	3.33115	0.000864891	0.00471806	1.42731				EGF	Cerami EG et al., 2011 (Pathwaycommon DB)
Mapk3	1161.4	0.392513	0.114277	3.43476	0.000593075	0.00342991	1.31268				EGF	Cerami EG et al., 2011 (Pathwaycommon DB)
Mmrn1	355.92	0.774648	0.217144	3.56744	0.000360482	0.00227709	1.71077				EGF	Cerami EG et al., 2011 (Pathwaycommon DB)
Nrg4	235.086	-1.19233	0.265372	-4.49307	7.02035e-06	7.78513e-05	0.437594				EGF	Cerami EG et al., 2011 (Pathwaycommon DB)
Pag1	716.861	0.729223	0.146826	4.96658	6.81433e-07	1.03686e-05	1.65775				EGF	Cerami EG et al., 2011 (Pathwaycommon DB)
Pcolce	726.133	0.620445	0.251586	2.46613	0.013658	0.0447135	1.53735				EGF	Cerami EG et al., 2011 (Pathwaycommon DB)
Pdgfrb	517.268	-0.382164	0.133081	-2.87166	0.00408325	0.0168627	0.767286				EGF	Cerami EG et al., 2011 (Pathwaycommon DB)
Pik3ca	1147.27	0.480073	0.166513	2.88311	0.00393776	0.0164207	1.39481				EGF	Cerami EG et al., 2011 (Pathwaycommon DB)
Pik3cb	962.45	0.508315	0.144853	3.50919	0.000449473	0.00273222	1.42239				EGF	Cerami EG et al., 2011 (Pathwaycommon DB)
Pik3cg	450.156	0.400439	0.143333	2.79376	0.00520984	0.0204837	1.31991				EGF	Cerami EG et al., 2011 (Pathwaycommon DB)
Pik3r3	86.1355	-0.706717	0.239747	-2.94776	0.00320084	0.0139571	0.612713				EGF	Cerami EG et al., 2011 (Pathwaycommon DB)
Plcg1	800.912	-0.445907	0.134866	-3.30629	0.000945389	0.00508832	0.734123				EGF	Cerami EG et al., 2011 (Pathwaycommon DB)
Plg	123955	0.234452	0.0843675	2.77893	0.00545375	0.0212756	1.17646				EGF	Cerami EG et al., 2011 (Pathwaycommon DB)
Ppp2r2a	1274.78	0.640127	0.144482	4.43051	9.40116e-06	9.97907e-05	1.55847				EGF	Cerami EG et al., 2011 (Pathwaycommon DB)
Pros1	1380.69	-0.367316	0.139921	-2.62517	0.00866048	0.0309035	0.775223				EGF	Cerami EG et al., 2011 (Pathwaycommon DB)
Ptpn2	1341.33	0.788615	0.225591	3.49577	0.000472703	0.00285075	1.72742				EGF	Cerami EG et al., 2011 (Pathwaycommon DB)
Pxn	2842.9	0.793837	0.172115	4.61223	3.98366e-06	4.75941e-05	1.73368				EGF	Cerami EG et al., 2011 (Pathwaycommon DB)
Rab5a	2615.49	0.74022	0.127576	5.8022	6.54492e-09	1.73686e-07	1.67043				EGF	Cerami EG et al., 2011 (Pathwaycommon DB)
Rps6ka5	199.858	0.573653	0.192578	2.97882	0.00289363	0.0128807	1.48829				EGF	Cerami EG et al., 2011 (Pathwaycommon DB)
Serpinf2	53622.7	0.341174	0.100721	3.38733	0.000705765	0.00397088	1.26679				EGF	Cerami EG et al., 2011 (Pathwaycommon DB)
Slc30a1	1697.65	0.681306	0.134244	5.07513	3.87227e-07	6.38023e-06	1.60359				EGF	Cerami EG et al., 2011 (Pathwaycommon DB)
Slc30a5	1612.43	-0.352608	0.130286	-2.70641	0.00680158	0.0254005	0.783167				EGF	Cerami EG et al., 2011 (Pathwaycommon DB)
Slc9a1	447.414	-0.561445	0.157777	-3.55846	0.00037303	0.00235022	0.677623				EGF	Cerami EG et al., 2011 (Pathwaycommon DB)
Sos1	979.068	0.41032	0.137114	2.99254	0.00276663	0.0124105	1.32898				EGF	Cerami EG et al., 2011 (Pathwaycommon DB)
Spry1	1069.9	1.09142	0.183967	5.93271	2.97982e-09	8.63376e-08	2.13084				EGF	Cerami EG et al., 2011 (Pathwaycommon DB)
Spry2	205.376	0.625213	0.199069	3.14069	0.0016855	0.00827978	1.54244				EGF	Cerami EG et al., 2011 (Pathwaycommon DB)
Srebf1	2507.4	1.29119	0.145578	8.86945	7.35055e-19	1.52429e-16	2.44731				EGF	Cerami EG et al., 2011 (Pathwaycommon DB)
Srgn	2182.06	0.426411	0.142481	2.99277	0.00276461	0.0124059	1.34389				EGF	Cerami EG et al., 2011 (Pathwaycommon DB)
Stam	902.727	0.4996	0.132704	3.76476	0.000166708	0.00118974	1.41382				EGF	Cerami EG et al., 2011 (Pathwaycommon DB)
Stat4	62.7679	0.764504	0.273939	2.79078	0.00525812	0.02064	1.69879				EGF	Cerami EG et al., 2011 (Pathwaycommon DB)
Stat6	1124.12	-0.307154	0.124222	-2.47261	0.0134129	0.0440603	0.808235				EGF	Cerami EG et al., 2011 (Pathwaycommon DB)
Tgfb3	259.104	0.981189	0.31011	3.16401	0.00155614	0.00772536	1.97409				EGF	Cerami EG et al., 2011 (Pathwaycommon DB)
Ube2i	1805.34	-0.308754	0.113256	-2.72617	0.00640738	0.0242023	0.807339				EGF	Cerami EG et al., 2011 (Pathwaycommon DB)
Vav1	923.031	-0.642711	0.137606	-4.67066	3.00228e-06	3.76023e-05	0.640508				EGF	Cerami EG et al., 2011 (Pathwaycommon DB)
Vdr	82.829	1.89146	0.34638	5.46067	4.74344e-08	1.02436e-06	3.71012				EGF	Cerami EG et al., 2011 (Pathwaycommon DB)
Yes1	629.328	-0.43305	0.162153	-2.67064	0.00757079	0.027675	0.740694				EGF	Cerami EG et al., 2011 (Pathwaycommon DB)
Gpc1	430.516	1.22491	0.32842	3.72969	0.000191718	0.00133284	2.3374				SHH	Tsai et al
Prkcd	1242.65	0.387487	0.11226	3.45171	0.000557056	0.00327648	1.30811				SHH	Cerami EG et al., 2011 (Pathwaycommon DB)
Rbfox3	26.7761	-1.31209	0.359782	-3.64689	0.000265435	0.00176341	0.402738				SHH	Cerami EG et al., 2011 (Pathwaycommon DB)
Acta2	806.828	0.62802	0.25207	2.49146	0.0127221	0.0422329	1.54544				TGFB1	Cerami EG et al., 2011 (Pathwaycommon DB)
Cdkn1a	4218.76	1.2577	0.205838	6.11014	9.9541e-10	3.28395e-08	2.39114				TGFB1	Cerami EG et al., 2011 (Pathwaycommon DB)
Cebpa	5253.75	0.588214	0.194082	3.03075	0.00243947	0.0112488	1.50338				TGFB1	Cerami EG et al., 2011 (Pathwaycommon DB)
Cyp27a1	2815.4	0.669223	0.181023	3.69689	0.000218256	0.00149373	1.59022				TGFB1	Cerami EG et al., 2011 (Pathwaycommon DB)
Hnrnpd	6434.89	0.346037	0.113604	3.046	0.0023191	0.0107553	1.27106				TGFB1	Cerami EG et al., 2011 (Pathwaycommon DB)
Hspb1	680.86	1.10016	0.415547	2.64751	0.00810867	0.0292581	2.14379				TGFB1	Cerami EG et al., 2011 (Pathwaycommon DB)
Mcl1	7456.04	0.598037	0.0935408	6.39334	1.62305e-10	6.41969e-09	1.51366				TGFB1	Cerami EG et al., 2011 (Pathwaycommon DB)
Rb1	1681.47	0.519295	0.166401	3.12074	0.001804	0.00876401	1.43325				TGFB1	Cerami EG et al., 2011 (Pathwaycommon DB)
Sdc1	5846.95	-0.797641	0.197187	-4.0451	5.23011e-05	0.000442942	0.575289				TGFB1	Cerami EG et al., 2011 (Pathwaycommon DB)
Smad3	602.774	0.389465	0.136599	2.85114	0.00435624	0.0177129	1.30991				TGFB1	Cerami EG et al., 2011 (Pathwaycommon DB)
Smad4	1405.4	0.472507	0.150403	3.1416	0.0016803	0.00825981	1.38752				TGFB1	Cerami EG et al., 2011 (Pathwaycommon DB)
Tab2	8131.96	0.737909	0.164228	4.49321	7.01577e-06	7.78513e-05	1.66776				TGFB1	Cerami EG et al., 2011 (Pathwaycommon DB)
Tpm4	4302.75	0.344198	0.110511	3.11461	0.00184187	0.00889737	1.26944				TGFB1	Cerami EG et al., 2011 (Pathwaycommon DB)
Vdac1	7003.31	0.470916	0.110238	4.2718	1.93899e-05	0.000187019	1.38599				TGFB1	Cerami EG et al., 2011 (Pathwaycommon DB)
Wfikkn1	79.6331	0.713619	0.294737	2.42121	0.0154689	0.0494815	1.63991				TGFB1	Cerami EG et al., 2011 (Pathwaycommon DB)
Wfikkn2	245.167	-0.940735	0.198403	-4.74153	2.12106e-06	2.78888e-05	0.520967				TGFB1	Cerami EG et al., 2011 (Pathwaycommon DB)
Zfyve16	214.365	-0.679359	0.2101	-3.2335	0.00122282	0.00632362	0.624443				TGFB1	Cerami EG et al., 2011 (Pathwaycommon DB)
Zyx	3119.66	0.346721	0.128156	2.70547	0.00682087	0.0254463	1.27167				TGFB1	Cerami EG et al., 2011 (Pathwaycommon DB)
Vasn	249.216	0.607675	0.210242	2.89036	0.00384804	0.0161253	1.5238				TGFB2	Cerami EG et al., 2011 (Pathwaycommon DB)
Vegfb	300.925	0.516923	0.166078	3.11253	0.00185492	0.00894872	1.4309				TGFB2	Cerami EG et al., 2011 (Pathwaycommon DB)
Vwf	1416.74	0.688331	0.197502	3.48518	0.000491803	0.00294757	1.61142				TGFB2	Cerami EG et al., 2011 (Pathwaycommon DB)
0610005C13Rik	2555.98	-0.567738	0.163889	-3.46416	0.000531893	0.00315141	0.674674
0610009B22Rik	417.748	-0.837592	0.170461	-4.91369	8.93784e-07	1.32223e-05	0.559577
0610010F05Rik	546.146	-0.620214	0.142219	-4.36097	1.29484e-05	0.000130966	0.650574
0610030E20Rik	860.222	-0.332612	0.136076	-2.4443	0.0145134	0.0470889	0.794098
0610040B10Rik	33.5976	-0.952939	0.336442	-2.8324	0.00461998	0.0185961	0.516579
0610040J01Rik	751.109	-0.724423	0.166691	-4.3459	1.38708e-05	0.0001394	0.605239
1110002L01Rik	82.7701	-1.48174	0.270375	-5.48031	4.24572e-08	9.32388e-07	0.358057
1110008F13Rik	3301.5	-0.386935	0.114709	-3.37319	0.000743013	0.00415629	0.764752
1110012L19Rik	213.624	-0.579288	0.197019	-2.94026	0.0032794	0.0142271	0.669294
1110034G24Rik	95.7675	-0.865674	0.25434	-3.40361	0.000665026	0.00377898	0.54879
1110059E24Rik	583.132	-0.541162	0.181285	-2.98514	0.00283448	0.012664	0.687217
1110065P20Rik	377.77	-0.546385	0.164213	-3.32729	0.00087695	0.00477129	0.684734
1190002N15Rik	1673.26	-0.803515	0.167179	-4.80631	1.53744e-06	2.10741e-05	0.572952
1200014J11Rik	1347.84	0.279308	0.113281	2.46563	0.0136774	0.0447669	1.21361
1300002E11Rik	338.924	-0.778943	0.193666	-4.02209	5.76845e-05	0.000482065	0.582793
1300017J02Rik	14054.4	0.390164	0.117349	3.32482	0.000884764	0.0048102	1.31054
1600002H07Rik	565.68	-0.669603	0.197994	-3.38194	0.000719768	0.00403872	0.62868
1600012H06Rik	954.31	-0.543013	0.138325	-3.92565	8.64974e-05	0.000679435	0.686336
1700001C19Rik	206.958	-0.855503	0.218366	-3.91774	8.9382e-05	0.000698315	0.552672
1700001L05Rik	253.001	-1.07613	0.196726	-5.47023	4.49455e-08	9.7669e-07	0.474298
1700008J07Rik	36.4301	-1.08577	0.340167	-3.19187	0.00141357	0.00714212	0.471142
1700017B05Rik	1443.66	0.687627	0.232655	2.95556	0.00312097	0.0137077	1.61063
1700020I14Rik	915.289	-0.464076	0.149566	-3.10282	0.00191687	0.00919538	0.724935
1700021K19Rik	273.452	-1.12935	0.249386	-4.52852	5.93971e-06	6.69936e-05	0.457122
1700037H04Rik	754.822	0.443287	0.164347	2.69726	0.0069912	0.025975	1.3597
1700039E15Rik	9.91792	-1.22439	0.426523	-2.87062	0.00409668	0.0169038	0.427979
1700048O20Rik	71.1165	-0.80062	0.313044	-2.55753	0.0105419	0.0363052	0.574103
1700049G17Rik	38.8908	-0.946786	0.333007	-2.84314	0.00446713	0.0180929	0.518787
1700052K11Rik	212.163	-1.22002	0.214933	-5.67631	1.37635e-08	3.38055e-07	0.429276
1700086O06Rik	201.377	-1.11818	0.189743	-5.89315	3.78894e-09	1.06407e-07	0.460674
1700109H08Rik	74.618	1.1749	0.282086	4.16504	3.11302e-05	0.000282959	2.25777
1700112J16Rik	13.9576	-1.19621	0.426835	-2.80251	0.00507069	0.0200844	0.436421
1700123O20Rik	857.646	-0.423581	0.143146	-2.95909	0.0030855	0.013589	0.745572
1810008I18Rik	213.252	1.19286	0.300816	3.96541	7.32706e-05	0.000593194	2.28605
1810010H24Rik	448.012	1.45069	0.190266	7.62452	2.44947e-14	2.33924e-12	2.73338
1810013L24Rik	1445.14	0.762978	0.178444	4.27573	1.90508e-05	0.000184238	1.69699
1810014B01Rik	89.6638	-0.845987	0.256682	-3.29585	0.00098123	0.00525398	0.55633
1810019D21Rik	251.107	-1.69188	0.244302	-6.92535	4.34907e-12	2.40958e-10	0.309524
1810026B05Rik	639.169	0.629169	0.136739	4.60123	4.19995e-06	4.98908e-05	1.54667
1810030O07Rik	391.639	-0.541153	0.145043	-3.73097	0.000190744	0.00132935	0.687222
1810032O08Rik	316.947	0.601784	0.164114	3.66686	0.000245544	0.00165168	1.51759
1810043H04Rik	366.604	-0.596376	0.162899	-3.66102	0.000251214	0.00168669	0.661413
2010003K11Rik	123.016	-1.21721	0.373907	-3.25537	0.00113243	0.005943	0.430114
2010012O05Rik	395.563	-0.405313	0.146399	-2.76856	0.00563051	0.0218139	0.755072
2010111I01Rik	611.343	0.529894	0.164853	3.21435	0.0013074	0.00671322	1.44382
2010315B03Rik	203.369	-0.645934	0.242254	-2.66635	0.00766788	0.0279385	0.639079
2010320M18Rik	175.315	-0.848337	0.211423	-4.0125	6.00786e-05	0.000500632	0.555425
2210015D19Rik	195.002	-0.564893	0.23078	-2.44775	0.0143751	0.0467238	0.676005
2210408I21Rik	75.4216	-1.08927	0.271033	-4.01898	5.84515e-05	0.000488195	0.469998
2300009A05Rik	223.21	-0.576422	0.19643	-2.9345	0.00334089	0.014412	0.670625
2310011J03Rik	778.945	-0.558851	0.148579	-3.76132	0.00016902	0.00120269	0.678842
2310022B05Rik	1227.71	0.45861	0.152972	2.99799	0.00271766	0.0122552	1.37422
2310030G06Rik	276.995	-0.777942	0.187035	-4.15933	3.19182e-05	0.00028912	0.583198
2310033P09Rik	232.719	-0.578755	0.185544	-3.11923	0.00181326	0.0087884	0.669541
2310035C23Rik	1046.11	0.382183	0.130378	2.93134	0.003375	0.0145289	1.30331
2310040G24Rik	32.4347	1.02716	0.376429	2.7287	0.00635837	0.0240556	2.03801
2310047M10Rik	342.145	0.542274	0.15459	3.50781	0.000451811	0.00274414	1.45627
2310061I04Rik	432.37	-0.537329	0.195188	-2.75288	0.00590731	0.0226434	0.689045
2410131K14Rik	523.871	1.20908	0.246058	4.9138	8.93279e-07	1.32223e-05	2.3119
2500002B13Rik	90.1651	0.661697	0.263497	2.51121	0.0120319	0.0404201	1.58194
2610005L07Rik	169.35	0.7221	0.255497	2.82626	0.0047095	0.01889	1.64958
2610015P09Rik	66.2278	-0.958344	0.276805	-3.46216	0.000535861	0.00316974	0.514647
2610035D17Rik	26.6299	-1.23504	0.381158	-3.24022	0.00119437	0.00620526	0.424832
2610044O15Rik8	175.71	-1.17011	0.277758	-4.21271	2.52327e-05	0.000235095	0.444387
2610507I01Rik	278.524	-1.18541	0.250345	-4.73511	2.18935e-06	2.86829e-05	0.439699
2810006K23Rik	130.321	-1.1185	0.26827	-4.1693	3.05531e-05	0.000278586	0.460573
2810403A07Rik	1069.14	-0.348475	0.126424	-2.7564	0.00584414	0.0224844	0.785414
2810408I11Rik	59.0708	-1.08163	0.305731	-3.53786	0.000403383	0.00250449	0.472493
2810454H06Rik	32.3039	-0.944222	0.332173	-2.84256	0.00447522	0.0181206	0.51971
2810459M11Rik	2117.28	-0.805429	0.149362	-5.39245	6.95044e-08	1.4311e-06	0.572192
2810474O19Rik	1496.58	1.14091	0.16502	6.91376	4.71987e-12	2.60508e-10	2.2052
2900005J15Rik	22.288	-1.19827	0.39103	-3.06439	0.00218111	0.0102066	0.435797
3000002C10Rik	35.0193	-0.985089	0.351424	-2.80314	0.0050608	0.0200608	0.505194
3110009E18Rik	19.9722	-0.998384	0.379334	-2.63194	0.00848991	0.030407	0.50056
3110043O21Rik	1025.21	1.50653	0.248779	6.05567	1.39836e-09	4.49084e-08	2.84125
3110062M04Rik	135.184	-1.30909	0.243008	-5.38704	7.16255e-08	1.46853e-06	0.403574
3830408C21Rik	17.1386	-1.06852	0.403499	-2.64814	0.00809363	0.0292111	0.476808
4632404H12Rik	63.9808	-1.72576	0.285651	-6.0415	1.52687e-09	4.81827e-08	0.302338
4632415L05Rik	308.144	-0.761169	0.249873	-3.04622	0.00231738	0.0107507	0.590018
4632428C04Rik	129.914	-1.73274	0.276087	-6.27607	3.47242e-10	1.27317e-08	0.30088
4833417C18Rik	61.3907	-0.721072	0.277318	-2.60017	0.00931786	0.0328376	0.606646
4921524J17Rik	349.418	0.55625	0.148818	3.73778	0.000185655	0.00130003	1.47044
4921531C22Rik	41.6093	-0.85301	0.307287	-2.77594	0.00550424	0.0214093	0.553629
4930412C18Rik	13.8925	-1.30861	0.423301	-3.09145	0.00199184	0.00947486	0.403709
4930430F08Rik	153.362	-0.727223	0.217643	-3.34136	0.000833695	0.00457886	0.604066
4930513N10Rik	21.6769	-1.03221	0.380073	-2.71582	0.00661124	0.0248302	0.488961
4930523C07Rik	683.853	0.535599	0.120957	4.42802	9.51033e-06	0.000100694	1.44954
4930525G20Rik	7.60152	-1.10359	0.426922	-2.58498	0.00973839	0.0339977	0.465359
4930526I15Rik	101.353	-0.720067	0.239835	-3.00235	0.00267905	0.0121206	0.607069
4930556M19Rik	56.4941	-0.816299	0.319013	-2.55882	0.0105027	0.0362044	0.567897
4931406C07Rik	2907.37	-0.637896	0.244029	-2.61402	0.0089484	0.0316662	0.642649
4931406P16Rik	1941	0.911446	0.164652	5.5356	3.10167e-08	7.07923e-07	1.88093
4931414P19Rik	76.0639	-1.02494	0.266206	-3.85017	0.000118036	0.000886402	0.491431
4932438A13Rik	2134.34	0.428552	0.113029	3.79154	0.000149717	0.00108937	1.34588
4933421O10Rik	112.384	-0.90538	0.237809	-3.80716	0.000140569	0.00103474	0.533892
4933431E20Rik	191.401	-0.511308	0.178758	-2.86033	0.00423201	0.0173236	0.701586
5031425E22Rik	233.864	-0.727931	0.17534	-4.15154	3.30239e-05	0.000297379	0.603769
5033403H07Rik	255.017	-0.663427	0.182753	-3.63017	0.000283229	0.00186118	0.631377
5330417C22Rik	55.9168	0.850881	0.349823	2.43232	0.0150026	0.048449	1.8036
5730409E04Rik	114.17	-0.936441	0.235879	-3.97001	7.18686e-05	0.000583796	0.52252
5830415F09Rik	203.957	-1.11802	0.223479	-5.0028	5.65028e-07	8.82044e-06	0.460726
5830417I10Rik	193.274	-0.649034	0.192856	-3.36538	0.000764384	0.00426433	0.637707
5930403L14Rik	106.802	-1.1704	0.241266	-4.85107	1.22799e-06	1.72561e-05	0.444299
5930430L01Rik	47.2384	-1.29426	0.33464	-3.86761	0.000109907	0.000833986	0.407747
6030458C11Rik	819.319	-1.33674	0.144446	-9.2542	2.15836e-20	5.91147e-18	0.395915
6330408A02Rik	124.305	-0.622855	0.231534	-2.69013	0.00714246	0.0264018	0.649385
6330415G19Rik	15.1642	-1.15228	0.416006	-2.76987	0.00560783	0.0217481	0.449913
6330418K02Rik	27.9341	-0.992063	0.366358	-2.70791	0.00677091	0.025299	0.502758
6330549D23Rik	13.8114	-1.41611	0.41647	-3.40026	0.00067321	0.00381433	0.374722
6430548M08Rik	704.683	0.39478	0.147358	2.67905	0.0073831	0.0271187	1.31474
6430571L13Rik	54.6977	2.2994	0.403584	5.69744	1.21616e-08	3.0333e-07	4.92252
6820431F20Rik	128.51	1.15483	0.234937	4.9155	8.85582e-07	1.31577e-05	2.22658
8030462N17Rik	525.025	0.47945	0.130433	3.67584	0.000237066	0.00160282	1.39421
8430408G22Rik	5470.69	1.7036	0.278382	6.11965	9.37833e-10	3.10812e-08	3.25713
9130011E15Rik	315.13	-0.45842	0.165634	-2.76768	0.00564572	0.0218601	0.727783
9130023H24Rik	89.5718	-0.842369	0.272869	-3.08708	0.00202132	0.00960128	0.557727
9130401M01Rik	499.114	-0.320319	0.128471	-2.49331	0.0126559	0.042078	0.800893
9230116N13Rik	37.2839	-0.833632	0.334064	-2.49542	0.0125806	0.0418662	0.561115
9330102E08Rik	25.9638	-1.34746	0.368368	-3.65792	0.000254272	0.00170455	0.392983
9330133O14Rik	171.829	-0.839411	0.207367	-4.04794	5.16703e-05	0.000438111	0.558872
9430020K01Rik	1707.65	0.352526	0.13572	2.59744	0.00939204	0.0330349	1.27679
9430083A17Rik	16.4686	-1.16666	0.400723	-2.91138	0.00359837	0.0152653	0.445452
9530068E07Rik	6567.38	0.273977	0.09359	2.92742	0.00341791	0.0146622	1.20914
A130010J15Rik	207.743	-1.12019	0.176538	-6.34531	2.21978e-10	8.47955e-09	0.460033
A1cf	1034.8	-0.57007	0.16599	-3.43437	0.000593941	0.00343218	0.673584
A2m	38306.8	0.9606	0.234466	4.09696	4.1861e-05	0.00036452	1.94612
A330035P11Rik	45.9821	-1.45903	0.318292	-4.58394	4.56294e-06	5.35453e-05	0.363737
A630001G21Rik	186.95	-0.491394	0.183602	-2.67641	0.00744165	0.0273107	0.711338
A630066F11Rik	58.2043	-0.94406	0.290323	-3.25175	0.00114696	0.00600189	0.519768
A730017L22Rik	60.8127	-1.6674	0.3239	-5.14788	2.63446e-07	4.57986e-06	0.314821
A730036I17Rik	19.608	-1.35059	0.391918	-3.44611	0.000568711	0.00333417	0.392131
A930004D18Rik	25.2093	-1.75363	0.385925	-4.54396	5.52069e-06	6.28044e-05	0.296555
A930006K02Rik	105.743	-1.11583	0.27132	-4.11261	3.91212e-05	0.000343547	0.461425
A930017M01Rik	7.3463	-1.14888	0.422693	-2.71801	0.00656759	0.0247046	0.450974
AA415398	92.2057	-1.06874	0.27138	-3.93817	8.21067e-05	0.000649162	0.476736
AA467197	91.6721	1.11931	0.252391	4.43481	9.21542e-06	9.83557e-05	2.17243
AA474331	24.3686	-0.940121	0.377451	-2.49071	0.0127488	0.0422996	0.521189
Aadat	1467.25	-0.802174	0.186727	-4.29597	1.73931e-05	0.000170134	0.573484
Aaed1	1097.91	0.888729	0.18015	4.93328	8.08607e-07	1.21008e-05	1.85154
Aak1	847.013	-0.607196	0.132778	-4.57301	4.80774e-06	5.59208e-05	0.656471
Aamp	2994.27	-0.291369	0.12006	-2.42686	0.01523	0.0490089	0.817126
Aars2	343.842	-0.471638	0.156491	-3.01383	0.00257976	0.0117723	0.721145
Aasdh	135.141	-0.778649	0.252767	-3.0805	0.00206655	0.00977133	0.582912
Aasdhppt	1012.64	-0.562509	0.147804	-3.80578	0.000141358	0.00103691	0.677124
Aass	7251.7	-0.855115	0.188131	-4.54532	5.48511e-06	6.25467e-05	0.552821
Abat	5284.27	-0.84794	0.192107	-4.41389	1.01532e-05	0.000106261	0.555577
Abca1	5002	0.529354	0.17045	3.10563	0.00189873	0.00913254	1.44328
Abca14	13.0078	-1.07873	0.411394	-2.62213	0.00873823	0.0310969	0.473446
Abca2	435.166	0.461589	0.144859	3.18647	0.00144023	0.00723153	1.37706
Abca7	1211.03	0.511638	0.155056	3.29969	0.000967901	0.00519027	1.42567
Abca8a	2233.38	2.52671	0.188365	13.4139	5.01494e-41	1.45594e-37	5.76256
Abca8b	4846.91	1.47427	0.141749	10.4006	2.46388e-25	1.43063e-22	2.77843
Abcb10	3585.33	-0.616601	0.167487	-3.68149	0.000231874	0.00157431	0.652206
Abcb1a	170.455	0.87639	0.286167	3.06251	0.0021949	0.0102646	1.83578
Abcc6	1390.73	0.720396	0.122396	5.8858	3.9613e-09	1.10753e-07	1.64763
Abcd1	321.217	-0.915215	0.161895	-5.65316	1.57527e-08	3.83668e-07	0.530265
Abcd3	8802.73	-1.04706	0.183609	-5.70267	1.17943e-08	2.95183e-07	0.483952
Abcf2	1855.61	-0.43294	0.137106	-3.15769	0.00159024	0.00788118	0.740751
Abcf3	831.926	-1.12098	0.13146	-8.52721	1.49921e-17	2.41807e-15	0.45978
Abcg1	595.07	0.80223	0.214681	3.73685	0.000186342	0.00130358	1.74379
Abcg3	246.663	-1.76294	0.239554	-7.35926	1.84926e-13	1.41284e-11	0.294647
Abhd10	349.347	-0.529632	0.208483	-2.54041	0.0110724	0.037747	0.692731
Abhd13	1550.33	0.376356	0.124563	3.0214	0.00251608	0.0115471	1.29806
Abhd14a	292.696	0.558279	0.208874	2.6728	0.0075221	0.0275387	1.47251
Abhd14b	923.032	0.815439	0.157983	5.16157	2.44887e-07	4.28287e-06	1.75983
Abhd17b	981.54	0.838255	0.146861	5.70783	1.14429e-08	2.87877e-07	1.78789
Abhd17c	1934.61	0.744402	0.142245	5.23323	1.66575e-07	3.09208e-06	1.67528
Abhd6	346.402	-1.01455	0.305539	-3.32052	0.000898501	0.00486518	0.494983
Abi3	245.525	-0.742669	0.22268	-3.33515	0.000852545	0.00466298	0.597633
Abi3bp	82.6146	1.08273	0.405949	2.66715	0.00764979	0.0278936	2.11803
Abl2	1169.96	0.664498	0.177309	3.74769	0.000178471	0.00125808	1.58502
Ablim1	1970.7	0.584552	0.195115	2.99593	0.00273607	0.0123191	1.49957
Ablim2	45.9952	1.08909	0.421935	2.58118	0.0098462	0.0343328	2.1274
Ablim3	271.298	0.830061	0.247498	3.3538	0.000797093	0.00442301	1.77776
Abtb1	1035.66	0.628318	0.144856	4.33755	1.4408e-05	0.000143645	1.54576
Abtb2	469.766	0.534674	0.164437	3.25155	0.00114778	0.00600379	1.44861
Acaa1a	2909.27	-0.322497	0.126383	-2.55175	0.0107184	0.0367647	0.799685
Acaa1b	4348.64	-0.879426	0.210792	-4.172	3.01936e-05	0.00027635	0.543584
Acaca	1032.48	0.508778	0.144007	3.53302	0.000410841	0.00253777	1.42284
Acad12	80.7366	0.940413	0.282389	3.3302	0.000867832	0.00472924	1.91908
Acadsb	1619.29	0.361285	0.135505	2.66621	0.00767123	0.0279437	1.28457
Acat2	811.308	-0.514825	0.183349	-2.80791	0.00498647	0.0198474	0.699878
Acbd4	569.827	-1.45992	0.162763	-8.96961	2.97563e-19	6.4469e-17	0.363513
Acbd5	2615.22	-0.530029	0.190626	-2.78046	0.00542811	0.0211897	0.692541
Acin1	2810.28	0.33074	0.1112	2.97427	0.00293687	0.0130452	1.25766
Ackr1	216.605	-0.518718	0.198234	-2.6167	0.00887847	0.0314802	0.697992
Acnat1	567.552	-1.68781	0.245996	-6.8611	6.83314e-12	3.6737e-10	0.310399
Aco1	6883.42	0.660314	0.12885	5.12467	2.98052e-07	5.12015e-06	1.58043
Acot1	1316.02	-0.959565	0.16437	-5.83784	5.28824e-09	1.43484e-07	0.514212
Acot3	798.049	-1.52516	0.217775	-7.00338	2.49865e-12	1.46844e-10	0.347441
Acot4	943.108	-1.62526	0.176036	-9.23255	2.64265e-20	6.72995e-18	0.324152
Acot6	139.918	-0.972453	0.261546	-3.71809	0.000200736	0.00138889	0.509639
Acot7	442.587	-0.566004	0.158778	-3.56474	0.000364214	0.00229766	0.675485
Acox1	28439.9	-0.435612	0.135761	-3.20866	0.00133354	0.00682808	0.73938
Acox3	365.328	-0.408235	0.151073	-2.70224	0.00688733	0.0256613	0.753545
Acpp	192.221	1.24189	0.233389	5.3211	1.0314e-07	2.01283e-06	2.36508
Acsl3	951.587	0.878769	0.140717	6.24492	4.2401e-10	1.5235e-08	1.83881
Acsm1	3881.9	0.651116	0.118338	5.50218	3.75133e-08	8.28833e-07	1.57038
Acss1	2546.8	0.619864	0.156703	3.95565	7.63266e-05	0.000611561	1.53673
Acss2	663.336	0.944744	0.239345	3.9472	7.90697e-05	0.00062823	1.92485
Acvr1	503.336	-0.42636	0.149209	-2.85748	0.00427025	0.0174464	0.744137
Acy3	303.199	-0.554873	0.218129	-2.54378	0.010966	0.0374282	0.680717
Adal	266.874	-1.12223	0.216625	-5.18051	2.21285e-07	3.93708e-06	0.459384
Adam15	498.183	0.491975	0.185423	2.65326	0.00797194	0.0288724	1.40637
Adam2	7.86839	-1.2791	0.427155	-2.99446	0.00274935	0.0123597	0.412053
Adam23	841.644	-0.672992	0.178054	-3.7797	0.000157016	0.00113058	0.627204
Adam8	251.336	1.3245	0.202963	6.52581	6.76366e-11	2.97519e-09	2.50446
Adamdec1	56.7016	-0.817522	0.284204	-2.87653	0.00402072	0.0166804	0.567416
Adamts14	195.891	0.579117	0.203916	2.83997	0.00451171	0.0182226	1.49393
Adamts6	158.814	1.60734	0.240869	6.67308	2.50489e-11	1.20401e-09	3.04689
Adamts7	152.894	0.929563	0.230139	4.03913	5.36496e-05	0.000452515	1.9047
Adamtsl2	156.312	0.986297	0.229514	4.29732	1.72873e-05	0.000169214	1.98109
Adamtsl4	226.414	0.745361	0.247363	3.01323	0.00258481	0.0117806	1.67639
Adap1	239.88	-0.484595	0.164763	-2.94116	0.00326991	0.0141901	0.714698
Adat1	67.9591	-1.3424	0.290565	-4.61996	3.83821e-06	4.62754e-05	0.394364
Adat2	257.63	0.524636	0.187203	2.80249	0.00507092	0.0200844	1.43857
Adck1	374.981	-0.468236	0.171703	-2.727	0.00639122	0.0241476	0.722848
Adck2	441.506	-0.905162	0.156346	-5.78949	7.06002e-09	1.86673e-07	0.533973
Adck3	1699.07	0.801511	0.258261	3.10349	0.00191254	0.00918072	1.74293
Adck4	540.946	0.590741	0.150576	3.9232	8.73796e-05	0.000685252	1.50602
Adcy1	521.742	1.67488	0.268954	6.22738	4.74295e-10	1.67515e-08	3.19292
Adcy2	141.405	0.8968	0.314299	2.85334	0.00432626	0.0176206	1.86193
Adcy7	1024.24	-0.647164	0.109972	-5.8848	3.98547e-09	1.11042e-07	0.638534
Adcy9	285.9	-0.61951	0.216001	-2.86809	0.00412962	0.017001	0.650892
Adgra2	565.595	-0.584841	0.139006	-4.2073	2.58436e-05	0.000240017	0.666723
Adgrd1	140.672	-0.709058	0.252744	-2.80544	0.0050248	0.0199507	0.611719
Adgre1	1697.48	0.519285	0.168345	3.08464	0.002038	0.00965837	1.43324
Adgrf1	201.17	2.32579	0.262563	8.858	8.14598e-19	1.66545e-16	5.01339
Adgrf5	1623.77	0.57824	0.127083	4.55011	5.36174e-06	6.1381e-05	1.49303
Adh1	13347.4	1.29696	0.170744	7.59593	3.05592e-14	2.80685e-12	2.4571
Adh6-ps1	17.5871	-1.07876	0.415422	-2.59679	0.00940993	0.0330631	0.473435
Adipor1	6649.63	0.479304	0.106169	4.51453	6.34573e-06	7.1186e-05	1.39407
Adora1	1977.25	-0.475287	0.136191	-3.48985	0.000483284	0.00290852	0.719324
Adprm	401.161	0.378945	0.146393	2.58854	0.00963849	0.0336976	1.30039
Adra1b	415.762	0.957048	0.24412	3.9204	8.84029e-05	0.000692529	1.94133
Adra2a	233.546	0.90459	0.283227	3.19387	0.00140379	0.00709767	1.87201
Adra2b	160.829	-0.931745	0.260984	-3.57012	0.00035682	0.00225887	0.524224
Adrb1	53.3717	0.868212	0.305495	2.84199	0.00448334	0.0181484	1.8254
Adrb2	1628.77	1.03179	0.376236	2.74241	0.00609898	0.0232736	2.04457
Adsl	1192.3	-0.419748	0.110806	-3.78812	0.000151794	0.00110137	0.747555
Adss	1967.9	0.303042	0.112105	2.70321	0.0068674	0.0255936	1.23374
Aen	570.033	-0.475992	0.159954	-2.97581	0.0029222	0.0129906	0.718972
AF357359	295.82	1.35451	0.34533	3.92238	8.76802e-05	0.000687239	2.55711
AF529169	191.474	1.94483	0.427093	4.55366	5.27217e-06	6.04509e-05	3.84994
Afap1l2	135.664	-0.614954	0.248934	-2.47035	0.0134982	0.0443104	0.652951
Aff1	2364.24	0.804601	0.136122	5.91087	3.40314e-09	9.7053e-08	1.74666
Aff4	4799	0.841153	0.168004	5.00676	5.53553e-07	8.68688e-06	1.79148
Afg3l2	3584.24	-0.28141	0.0969929	-2.90135	0.00371561	0.0156836	0.822786
Aftph	1470.48	0.436167	0.125587	3.47302	0.000514641	0.0030642	1.353
Aga	596.592	0.40966	0.125973	3.25196	0.00114611	0.00599962	1.32837
Agbl3	102.518	-1.13877	0.249148	-4.57067	4.86164e-06	5.63671e-05	0.454145
Agmat	1806.51	-0.413569	0.138051	-2.99576	0.00273765	0.0123224	0.750764
Ago2	2382	0.545512	0.129201	4.2222	2.41932e-05	0.000226719	1.45954
Ago4	153.486	0.667563	0.21095	3.16456	0.00155318	0.00771331	1.58839
Agpat1	477.997	-0.487688	0.168628	-2.89209	0.00382693	0.0160486	0.713167
Agpat2	4735.49	-1.22242	0.210086	-5.81868	5.93144e-09	1.58565e-07	0.428563
Agpat6	2695.74	-0.486256	0.133282	-3.64832	0.000263963	0.00175604	0.713875
Agpat9	1061.13	-0.591441	0.183039	-3.23123	0.00123259	0.00636737	0.66368
Agps	1420.16	-0.372016	0.124112	-2.99742	0.00272279	0.0122745	0.772702
Agtr1a	2378.49	-0.287888	0.104498	-2.75495	0.00587009	0.022553	0.8191
Agxt	8731.97	-0.821436	0.180269	-4.55672	5.19576e-06	5.9811e-05	0.565878
Ahnak	777.438	0.94741	0.275921	3.43363	0.000595549	0.003436	1.92841
Ahr	1453.14	0.910671	0.25127	3.62427	0.000289782	0.00189652	1.87992
AI504432	151.518	0.578791	0.209206	2.76661	0.00566419	0.0219257	1.4936
AI661453	391.105	-0.879098	0.168548	-5.2157	1.83123e-07	3.36058e-06	0.543707
AI987944	381.465	0.436677	0.153716	2.84081	0.00449992	0.0181901	1.35348
Aifm3	476	1.62551	0.273607	5.94103	2.83232e-09	8.28911e-08	3.08551
Aim1	550.43	0.967796	0.218618	4.42688	9.56059e-06	0.000101079	1.95585
Aimp2	492.62	-0.625637	0.195246	-3.20435	0.00135369	0.00690412	0.648134
Ajuba	289.32	-0.641272	0.193578	-3.31273	0.000923887	0.00498556	0.641147
Ak2	5468.64	-0.476664	0.127667	-3.73365	0.000188724	0.00131898	0.718637
Ak3	4601.97	0.466601	0.131849	3.5389	0.000401796	0.00249784	1.38185
Ak6	271.768	-0.707795	0.207569	-3.40992	0.000649812	0.00370171	0.612255
Akap1	1615.04	-1.56698	0.228204	-6.86655	6.57719e-12	3.54924e-10	0.337515
Akap12	1776.9	1.42267	0.232997	6.10593	1.02202e-09	3.35648e-08	2.6808
Akap13	3251.2	0.531396	0.124727	4.26048	2.03992e-05	0.000194812	1.44533
Akap8l	849.888	0.504016	0.123635	4.07664	4.56918e-05	0.000392695	1.41816
Akap9	1702.22	0.560981	0.218604	2.5662	0.010282	0.0356382	1.47527
Akirin2	1353.1	0.646482	0.128843	5.0176	5.23202e-07	8.29127e-06	1.56535
Akr1c12	646.709	0.507209	0.141242	3.59107	0.000329328	0.00210643	1.4213
Akr1c13	790.656	0.723061	0.132966	5.43795	5.38985e-08	1.14385e-06	1.65068
Akr1c19	142.841	0.956258	0.213735	4.47403	7.67585e-06	8.40925e-05	1.94027
Akr1c6	1328.1	0.979462	0.303216	3.23025	0.00123681	0.0063869	1.97173
Akr7a5	1255.67	-0.380371	0.150867	-2.52123	0.0116946	0.0394788	0.76824
Akt2	2395.84	0.290695	0.119082	2.44114	0.0146411	0.0474399	1.22323
Alas1	3293.43	-0.647451	0.263694	-2.45531	0.0140763	0.0459379	0.638407
Aldh1l2	221.526	1.17413	0.280738	4.18229	2.88592e-05	0.000265307	2.25656
Aldh3a2	4326.98	-0.571382	0.151805	-3.76391	0.000167275	0.00119262	0.672972
Aldh7a1	5599.34	0.483763	0.11631	4.15926	3.19275e-05	0.00028912	1.39839
Aldh8a1	3381.2	-0.933838	0.183377	-5.09245	3.53474e-07	5.90152e-06	0.523464
Alg2	473.204	-0.536514	0.142769	-3.7579	0.000171343	0.00121743	0.689435
Alkbh1	577.885	0.715013	0.196765	3.63385	0.000279225	0.00184238	1.6415
Alkbh5	2770.16	0.44452	0.147242	3.01897	0.00253633	0.011618	1.36086
Alkbh6	244.202	-0.492895	0.165261	-2.98253	0.00285879	0.012753	0.710598
Alkbh7	195.308	-0.542339	0.183943	-2.94841	0.00319414	0.0139371	0.686657
Alkbh8	587.604	0.494536	0.177316	2.789	0.00528703	0.0207311	1.40887
Alox5ap	1094.18	0.603083	0.188325	3.20234	0.00136315	0.00694539	1.51896
Aloxe3	12.8213	-1.52764	0.420811	-3.63022	0.00028318	0.00186118	0.346845
Alpk3	90.6177	1.02506	0.403938	2.53768	0.0111591	0.0379713	2.03505
Alpl	832.489	-0.681087	0.144385	-4.71714	2.39179e-06	3.08342e-05	0.623695
Als2	1218.16	-0.636408	0.126405	-5.03468	4.7866e-07	7.65223e-06	0.643312
Als2cl	706.56	-0.685105	0.188368	-3.63706	0.000275772	0.00182208	0.621961
Amacr	4061.94	-0.410082	0.120821	-3.39414	0.000688437	0.00388847	0.75258
Amdhd1	1898.76	-0.588502	0.151139	-3.89378	9.86955e-05	0.000759631	0.665033
Amigo1	208.99	-0.536514	0.198695	-2.70019	0.00692999	0.0257872	0.689435
Amotl1	1536.82	0.884062	0.249634	3.54144	0.000397954	0.00247821	1.84556
Amotl2	1040.52	0.457715	0.14911	3.06965	0.00214309	0.0100481	1.37336
Amt	221.085	0.644589	0.230148	2.80076	0.0050983	0.0201599	1.56329
Amz1	48.0199	-0.830013	0.306125	-2.71136	0.00670082	0.0251082	0.562524
Amz2	563.905	-0.491161	0.197143	-2.4914	0.0127241	0.0422329	0.711452
Anapc4	1000.43	-0.679327	0.149107	-4.55596	5.21475e-06	5.9982e-05	0.624457
Ang	785.534	-0.906335	0.25421	-3.5653	0.000363436	0.00229375	0.533539
Angel2	866.788	-0.397216	0.134641	-2.95019	0.00317575	0.0138728	0.759322
Angptl2	674.107	0.880598	0.27635	3.18654	0.00143987	0.00723153	1.84114
Angptl4	6873.45	0.376318	0.144748	2.59981	0.00932745	0.0328475	1.29802
Ank3	995.488	0.84342	0.17752	4.75113	2.02279e-06	2.68153e-05	1.7943
Ankle1	181.182	-0.880119	0.205813	-4.2763	1.90022e-05	0.000183891	0.543323
Ankrd16	382.742	-0.381404	0.145342	-2.62418	0.00868574	0.030948	0.76769
Ankrd26	202.415	-0.883819	0.197575	-4.47333	7.7012e-06	8.43067e-05	0.541931
Ankrd27	1353.99	-0.924344	0.189486	-4.87817	1.07074e-06	1.53035e-05	0.52692
Ankrd35	23.9435	-0.964453	0.377012	-2.55815	0.0105231	0.0362664	0.512473
Ankrd36	68.2522	-1.20435	0.349597	-3.44497	0.000571114	0.00334286	0.433964
Ankrd37	60.1606	-0.789584	0.31693	-2.49135	0.0127257	0.0422329	0.578511
Ankrd40	1077.81	-0.906828	0.216641	-4.18586	2.84094e-05	0.000261503	0.533357
Ankrd49	539.303	-0.768955	0.166752	-4.61137	4.00016e-06	4.77519e-05	0.586842
Ankrd50	525.606	0.582274	0.149734	3.88872	0.000100775	0.000772983	1.49721
Ankrd66	10.427	1.0545	0.421198	2.50357	0.0122948	0.0411033	2.077
Anks4b	641.751	-1.73061	0.188466	-9.18258	4.2087e-20	1.03548e-17	0.301326
Anln	1075.9	0.510684	0.144504	3.53404	0.000409251	0.00253011	1.42473
Ano9	324.339	0.784245	0.323613	2.4234	0.0153758	0.0492922	1.72219
Anxa2	4302.65	0.654129	0.186964	3.49869	0.000467553	0.00282304	1.57367
Anxa4	1262.92	0.85207	0.144587	5.89312	3.78978e-09	1.06407e-07	1.80509
Anxa5	2403.08	0.400105	0.153035	2.61447	0.00893655	0.0316475	1.3196
Anxa6	3301.73	0.655908	0.106673	6.14877	7.80857e-10	2.62991e-08	1.57561
Anxa8	138.549	-1.26165	0.318338	-3.96325	7.39359e-05	0.000597247	0.417066
Anxa9	44.6702	-0.864089	0.316534	-2.72985	0.00633633	0.0239974	0.549393
Aox3	1858.04	1.60697	0.214452	7.49341	6.7108e-14	5.5985e-12	3.04612
Ap1ar	758.684	-0.596872	0.11741	-5.08367	3.70216e-07	6.14954e-06	0.661186
Ap1b1	3666.94	-0.596438	0.100054	-5.96115	2.50472e-09	7.46582e-08	0.661385
Ap1s3	163.267	-0.861839	0.215985	-3.99027	6.5999e-05	0.000541878	0.550251
Ap3b1	1835.82	0.318478	0.107218	2.97039	0.00297418	0.0131786	1.24701
Ap3m1	1452.92	-1.0157	0.135205	-7.5123	5.80974e-14	4.95252e-12	0.494589
Ap3m2	84.522	-0.883331	0.250039	-3.53277	0.000411227	0.00253908	0.542114
Ap4m1	369.231	0.444096	0.151105	2.93899	0.00329281	0.014255	1.36046
Ap5b1	100.173	-0.905473	0.316081	-2.86469	0.0041742	0.0171442	0.533857
Ap5m1	315.278	-0.430789	0.173089	-2.48884	0.0128162	0.0424748	0.741856
Apaf1	601.485	-0.46405	0.169588	-2.73634	0.00621275	0.0236208	0.724948
Apbb2	326.713	0.775623	0.200173	3.87477	0.000106727	0.000812826	1.71193
Apbb3	968.377	1.23022	0.276872	4.4433	8.85888e-06	9.53973e-05	2.34603
Apc	1188.17	-0.382847	0.119805	-3.1956	0.00139542	0.00706979	0.766923
Aph1a	1463.37	-0.364958	0.127033	-2.87294	0.0040667	0.0168039	0.776491
Api5	4452.52	0.31458	0.10714	2.93615	0.0033231	0.0143523	1.24365
Aplf	179.744	-0.797576	0.187353	-4.25708	2.0711e-05	0.00019753	0.575315
Apoa4	2279.23	-1.46667	0.391868	-3.74278	0.000181998	0.00127936	0.361816
Apoa5	21261.8	-1.46904	0.176744	-8.3117	9.43391e-17	1.36943e-14	0.361222
Apon	742.904	-0.995211	0.201254	-4.94505	7.61238e-07	1.14866e-05	0.501663
Appbp2	827.327	0.449704	0.150261	2.99282	0.0027641	0.0124059	1.36576
Appbp2os	11.4188	-1.12924	0.422472	-2.67294	0.00751891	0.0275341	0.457155
Appl2	1171.33	0.532316	0.116048	4.58703	4.49587e-06	5.29295e-05	1.44625
Aptx	352.487	-0.848923	0.167741	-5.06093	4.17227e-07	6.80502e-06	0.555199
Aqp11	615.225	0.751446	0.15071	4.98603	6.16324e-07	9.48734e-06	1.68348
Aqp3	243.231	-0.982356	0.306379	-3.20634	0.00134434	0.00687544	0.506153
Aqp7	78.3444	-1.65357	0.349785	-4.72741	2.27407e-06	2.95792e-05	0.317852
Aqp8	3369.74	2.40354	0.21109	11.3863	4.89213e-30	4.73428e-27	5.29098
Aqp9	4091.45	-0.548528	0.183034	-2.99687	0.00272767	0.0122889	0.683717
Aqr	1274.76	-0.429878	0.11479	-3.74492	0.000180453	0.00126973	0.742325
Arap1	1335.42	-0.474523	0.131687	-3.60341	0.000314075	0.00202807	0.719705
Arc	61.3432	1.61777	0.422103	3.83265	0.000126773	0.000944193	3.06901
Arel1	1269.12	-0.66256	0.130672	-5.07041	3.96962e-07	6.51107e-06	0.631756
Arfgef2	1825.78	-0.544972	0.112056	-4.86339	1.15394e-06	1.63585e-05	0.685405
Arfgef3	7.43762	1.01154	0.408619	2.47551	0.0133046	0.0437838	2.01606
Arg1	57250.7	-0.447957	0.170227	-2.63152	0.00850032	0.030433	0.73308
Arhgap10	387.331	0.642348	0.210091	3.05747	0.00223216	0.0104086	1.56087
Arhgap11a	2110.53	0.772726	0.146988	5.25706	1.4638e-07	2.75596e-06	1.70849
Arhgap21	2201.35	0.353686	0.10599	3.33698	0.000846944	0.00463758	1.27782
Arhgap26	184.728	0.577313	0.216224	2.66997	0.00758576	0.0277159	1.49207
Arhgap30	1046.47	-0.353714	0.139599	-2.53379	0.0112836	0.0383411	0.782567
Arhgap39	169.772	-0.576862	0.19728	-2.92409	0.0034547	0.0147885	0.67042
Arhgap44	95.3194	-0.745988	0.259112	-2.87902	0.00398914	0.0165921	0.596259
Arhgdig	135.696	-0.703983	0.26124	-2.69478	0.00704355	0.0261294	0.613875
Arhgef15	267.194	-1.15708	0.181124	-6.38834	1.67697e-10	6.61492e-09	0.448419
Arhgef16	151.086	0.806666	0.223488	3.60944	0.000306857	0.00198943	1.74916
Arhgef18	563.536	-0.987664	0.197054	-5.01214	5.38272e-07	8.47458e-06	0.504294
Arhgef19	445.035	-1.45874	0.23685	-6.15891	7.32475e-10	2.47846e-08	0.363811
Arhgef2	971.796	0.552239	0.189575	2.91304	0.0035793	0.015201	1.46636
Arhgef26	456.571	1.427	0.258753	5.51494	3.489e-08	7.80374e-07	2.68888
Arhgef37	58.4851	0.857651	0.329022	2.60666	0.00914289	0.0322601	1.81209
Arhgef4	46.0173	0.901617	0.337896	2.66833	0.00762292	0.0278059	1.86816
Arid1b	1191.62	0.858497	0.131987	6.50443	7.79899e-11	3.34941e-09	1.81315
Arid3a	1121.6	-0.557291	0.18392	-3.03007	0.00244497	0.0112675	0.679577
Arid4b	1210.1	0.681133	0.170912	3.98529	6.73984e-05	0.000551496	1.6034
Arid5a	444.62	0.85027	0.264543	3.21411	0.00130849	0.00671644	1.80284
Arid5b	594.648	1.31744	0.240417	5.47981	4.25771e-08	9.3361e-07	2.49224
Arih2	2556.02	0.409996	0.118	3.47455	0.000511712	0.00305177	1.32868
Arl10	121.057	-0.714568	0.244544	-2.92204	0.00347744	0.0148553	0.609387
Arl15	499.256	0.647068	0.182096	3.55345	0.000380213	0.00238925	1.56598
Arl16	181.302	-0.88825	0.19878	-4.46851	7.87678e-06	8.59694e-05	0.540269
Arl4a	3351.63	0.678998	0.138539	4.90113	9.52846e-07	1.3929e-05	1.60103
Arl4c	353.417	0.518416	0.205772	2.51937	0.0117565	0.0395956	1.43238
Arl4d	882.837	1.10316	0.415733	2.65354	0.00796527	0.0288555	2.14825
Arl5b	462.592	0.63397	0.228632	2.77289	0.00555617	0.0215763	1.55183
Arl5c	262.878	-0.564596	0.211595	-2.66829	0.00762384	0.0278059	0.676145
Arl6ip5	1781.8	0.478453	0.138436	3.45614	0.000547963	0.00323211	1.39325
Arl8a	625.21	0.403104	0.126617	3.18366	0.00145425	0.00728933	1.32235
Armc1	1720.6	-0.350657	0.113884	-3.07908	0.00207641	0.00980821	0.784227
Armc6	166.788	-1.23502	0.227347	-5.43233	5.56219e-08	1.17698e-06	0.424835
Armc9	135.229	-0.580807	0.199462	-2.91186	0.00359279	0.0152494	0.668589
Armcx1	168.098	-0.850723	0.214558	-3.96501	7.33944e-05	0.000593864	0.554507
Armcx4	833.472	-0.559372	0.222023	-2.51943	0.0117545	0.0395956	0.678597
Armcx5	256.278	0.512988	0.165565	3.09841	0.0019456	0.00930861	1.427
Armt1	523.407	-0.668851	0.135779	-4.92602	8.39234e-07	1.25204e-05	0.629007
Arnt	1675.78	0.788714	0.154751	5.09668	3.45668e-07	5.80754e-06	1.72753
Arntl	1235.04	0.78273	0.135251	5.78725	7.15483e-09	1.88151e-07	1.72038
Arntl2	27.5266	-0.979719	0.358029	-2.73642	0.00621115	0.0236208	0.507079
Arpp19	1928.28	-0.298211	0.123008	-2.42431	0.0153373	0.0492137	0.81326
Arrb1	5737.81	-0.612459	0.190888	-3.20847	0.00133442	0.00683018	0.654081
Arrdc4	2625.79	1.40808	0.183877	7.65768	1.89319e-14	1.86949e-12	2.65383
Arsg	475.729	-0.582741	0.155497	-3.7476	0.000178537	0.00125808	0.667694
Arv1	74.3272	-0.772313	0.25853	-2.98732	0.00281436	0.0125953	0.585478
Asap2	886.629	1.57246	0.169518	9.27608	1.75823e-20	4.90818e-18	2.97412
Asap3	916.523	-0.523204	0.159575	-3.27873	0.00104276	0.00553645	0.695825
Asb13	502.384	-0.7076	0.200623	-3.52701	0.000420278	0.00258616	0.612338
Asb6	899.082	0.583423	0.150167	3.88516	0.000102263	0.000782114	1.4984
Asb7	791.656	0.417182	0.156038	2.67359	0.00750434	0.0275083	1.33532
Asgr2	2434.82	0.373261	0.131349	2.84175	0.00448663	0.0181495	1.29528
Asl	16413.1	-0.418969	0.112077	-3.73822	0.000185328	0.00129837	0.747959
Asns	4488.21	0.481241	0.122817	3.91834	8.91595e-05	0.000696951	1.39594
Aspa	238.465	-0.77801	0.295885	-2.62944	0.00855261	0.0306015	0.58317
Aspdh	589.679	0.579697	0.18422	3.14676	0.00165089	0.00813178	1.49454
Asph	2578.72	0.411168	0.132758	3.09711	0.00195415	0.00934334	1.32976
Aspm	1137.39	0.525077	0.157516	3.33348	0.000857665	0.00468568	1.43901
Asxl1	2101.85	1.00001	0.12323	8.11497	4.8589e-16	6.24176e-14	2.00001
Atad3a	2438.47	-0.387885	0.100648	-3.85388	0.000116259	0.000873957	0.764249
Atad5	1352.88	0.811922	0.117144	6.93097	4.17974e-12	2.32464e-10	1.75555
Ate1	833.728	-0.621131	0.120111	-5.17133	2.32433e-07	4.10963e-06	0.650161
Atf1	1879.26	0.498475	0.110477	4.51202	6.4214e-06	7.18682e-05	1.41272
Atf2	1265.74	0.486597	0.128302	3.79258	0.00014909	0.0010859	1.40114
Atf3	378.509	1.78592	0.4149	4.30446	1.67391e-05	0.00016429	3.44838
Atf4	5426.29	0.443843	0.128883	3.44377	0.000573671	0.00335242	1.36022
Atf6	3502.51	1.07199	0.139071	7.70828	1.27524e-14	1.28551e-12	2.10234
Atf7ip	889.804	0.43618	0.157323	2.7725	0.00556269	0.0215904	1.35302
Atg12	1467.54	0.607074	0.159422	3.80796	0.000140119	0.00103195	1.52317
Atg13	1837.99	1.00341	0.19251	5.21228	1.86536e-07	3.41404e-06	2.00474
Atg14	968.42	1.4408	0.218959	6.58021	4.69775e-11	2.1377e-09	2.71471
Atg16l1	1388.08	0.293097	0.118399	2.47551	0.0133046	0.0437838	1.22527
Atg2a	2037.19	1.25584	0.22456	5.59244	2.23905e-08	5.27631e-07	2.38806
Atg2b	1355.91	0.517767	0.125522	4.12492	3.70861e-05	0.000328658	1.43174
Atg4a	281.833	-0.547048	0.210796	-2.59515	0.00945489	0.0331996	0.684419
Atg9a	2382.24	0.635112	0.130263	4.8756	1.08476e-06	1.54679e-05	1.55306
Atg9b	55.4872	1.04337	0.306423	3.40499	0.000661666	0.00376214	2.06103
Atic	1771.55	-0.361479	0.116698	-3.09757	0.00195114	0.00933203	0.778366
Atl3	2122.17	-0.301991	0.108315	-2.78807	0.00530225	0.0207716	0.811132
Atm	327.677	-0.4226	0.149842	-2.8203	0.0047979	0.0191916	0.746079
Atp10d	477.878	0.782227	0.168504	4.64218	3.44755e-06	4.22674e-05	1.71978
Atp11a	387.267	0.565177	0.168936	3.34551	0.000821304	0.00451935	1.47957
Atp11b	1888.49	0.384229	0.116398	3.30098	0.000963462	0.0051722	1.30516
Atp13a1	1599.64	0.412074	0.15732	2.61933	0.00881029	0.0312996	1.3306
Atp13a3	5785.5	-0.374193	0.130481	-2.8678	0.00413336	0.0170116	0.771537
Atp1a1	12589.8	0.321872	0.132861	2.42262	0.0154091	0.0493445	1.24995
Atp5s	293.755	-0.485869	0.185271	-2.62247	0.00872947	0.0310733	0.714067
Atp6v0a2	1425.69	-0.373327	0.120822	-3.08989	0.00200233	0.00952041	0.772
Atp6v1c1	1443.09	-0.333859	0.108712	-3.07105	0.0021331	0.0100045	0.793411
Atp6v1g1	2263.28	0.327875	0.119966	2.73306	0.00627483	0.0238132	1.25516
Atp8a2	589.651	0.985046	0.182198	5.40647	6.42803e-08	1.33873e-06	1.97938
Atp8b1	872.06	-1.35075	0.122358	-11.0393	2.46976e-28	1.70719e-25	0.392088
Atrn	3149.56	-0.3843	0.120148	-3.19855	0.00138122	0.00700911	0.76615
Atxn1	524.702	0.964888	0.157769	6.11582	9.60632e-10	3.17643e-08	1.95191
Atxn1l	1449.16	0.507755	0.125559	4.04395	5.25583e-05	0.000444343	1.42184
Atxn2	830.629	-1.11927	0.187284	-5.97635	2.28187e-09	6.88641e-08	0.460325
Atxn2l	2376.55	0.465333	0.120563	3.85966	0.000113547	0.000858461	1.38064
Atxn7l1	366.15	0.484888	0.152735	3.17471	0.00149988	0.00748958	1.39948
AU015836	32.0317	1.03801	0.352469	2.94496	0.00322999	0.0140505	2.05339
AU019823	833.302	0.576767	0.131885	4.37325	1.22411e-05	0.000124959	1.4915
AU022252	376.183	-0.734541	0.178136	-4.12348	3.7319e-05	0.000329916	0.601009
AU040320	552.101	-0.517019	0.12912	-4.00416	6.22385e-05	0.00051626	0.698814
Aurkb	1284.37	0.466452	0.165252	2.82268	0.00476246	0.0190862	1.38171
Auts2	165.378	0.911441	0.218236	4.1764	2.96161e-05	0.000271235	1.88092
Avl9	1251.08	0.975811	0.157631	6.19046	5.99879e-10	2.05859e-08	1.96675
Avpi1	631.128	-0.665363	0.153572	-4.33259	1.47365e-05	0.000146517	0.63053
Avpr1a	807.356	1.05909	0.282557	3.74823	0.000178088	0.00125692	2.08361
AW146154	47.1875	-1.74183	0.320337	-5.43748	5.40391e-08	1.14515e-06	0.29899
AW209491	364.112	-1.01239	0.176002	-5.75215	8.81153e-09	2.2719e-07	0.495724
AW549877	1517.84	0.583211	0.123459	4.72394	2.31316e-06	2.99534e-05	1.49818
AW554918	134.772	-0.564884	0.209999	-2.68994	0.00714659	0.026408	0.67601
Axl	2653.23	0.424465	0.147544	2.87687	0.00401639	0.0166672	1.34207
B130034C11Rik	17.7784	-1.10779	0.427155	-2.59341	0.00950296	0.0333304	0.464005
B230354K17Rik	191.074	-0.533001	0.204288	-2.60907	0.00907881	0.0320652	0.691116
B3galnt2	401.885	-1.11788	0.164472	-6.79679	1.06979e-11	5.52636e-10	0.460771
B3galt6	196.498	-1.27764	0.195035	-6.55083	5.72174e-11	2.57142e-09	0.412469
B430306N03Rik	290.531	-0.835341	0.20378	-4.09924	4.14515e-05	0.000361171	0.560451
B4galnt1	1992.2	0.75634	0.154621	4.89158	1.00032e-06	1.44197e-05	1.6892
B4galt1	3937.95	0.51715	0.110721	4.67074	3.00118e-06	3.76023e-05	1.43113
B4galt3	417.554	0.571928	0.207867	2.75142	0.00593377	0.0227088	1.48651
B4galt4	123.608	-0.602934	0.225634	-2.67218	0.00753609	0.0275757	0.658413
B4galt6	738.469	0.844652	0.197373	4.27947	1.87337e-05	0.000182021	1.79583
Bace1	996.71	-1.31187	0.157385	-8.33541	7.72333e-17	1.13244e-14	0.402798
Bach1	2997.97	1.27407	0.180111	7.07379	1.50761e-12	9.14373e-11	2.41842
Bach2	562.076	0.712283	0.20195	3.52702	0.000420265	0.00258616	1.63839
Bad	405.694	-0.596558	0.172772	-3.45287	0.000554656	0.00326496	0.66133
Bag1	3753.45	0.273044	0.103666	2.63388	0.00844153	0.0302648	1.20835
Bag3	610.118	0.51112	0.190904	2.67736	0.0074204	0.0272419	1.42516
Baiap2	2346.16	1.03976	0.155675	6.67904	2.40519e-11	1.16379e-09	2.05589
Baiap2l1	2829.83	0.702355	0.152447	4.60721	4.08102e-06	4.85575e-05	1.62716
Bambi	401.722	1.11991	0.272037	4.11674	3.84271e-05	0.000338271	2.17333
Banp	187.935	-0.770259	0.213905	-3.60093	0.000317076	0.00204382	0.586312
Bard1	432.939	0.619895	0.171908	3.60596	0.000311002	0.00200913	1.53676
Barx1	16.2222	-1.39111	0.414314	-3.35761	0.000786181	0.00437082	0.381272
Baz1b	2728.78	-0.621521	0.103114	-6.02752	1.66493e-09	5.20864e-08	0.649985
Baz2a	2273.56	0.538268	0.126291	4.26214	2.02481e-05	0.000193751	1.45223
Baz2b	888.275	0.653507	0.14748	4.43117	9.37217e-06	9.95948e-05	1.57299
Bbc3	262.329	1.82401	0.238256	7.65566	1.92326e-14	1.88635e-12	3.54063
Bbx	739.14	0.782617	0.17743	4.41084	1.02969e-05	0.000107533	1.72025
BC003965	689.688	-0.509403	0.130856	-3.89285	9.90743e-05	0.000762143	0.702513
BC004004	3129.94	0.726587	0.192475	3.77497	0.00016003	0.00114772	1.65472
BC016579	36.5822	1.05256	0.400991	2.62489	0.00866781	0.0309145	2.0742
BC021614	2679.6	0.504727	0.203118	2.48489	0.0129592	0.0428216	1.41885
BC024978	68.6268	-1.43502	0.270704	-5.30107	1.15125e-07	2.22228e-06	0.369841
BC027231	592.746	0.758107	0.133083	5.69651	1.22283e-08	3.04471e-07	1.69127
BC030336	710.375	-0.57654	0.119902	-4.80843	1.52118e-06	2.08907e-05	0.67057
BC030870	44.9651	0.938199	0.331859	2.8271	0.00469719	0.0188615	1.91613
BC037034	332.4	-1.06305	0.174051	-6.10773	1.01061e-09	3.32653e-08	0.478618
BC049762	18.7872	-0.987897	0.398647	-2.47813	0.0132075	0.0435232	0.504212
BC147527	11.2936	-1.18371	0.423358	-2.796	0.00517394	0.0203804	0.440218
Bcap29	911.082	-0.515358	0.142356	-3.62019	0.000294385	0.00192318	0.699619
Bcas1	48.4663	1.79177	0.318518	5.62533	1.85149e-08	4.46449e-07	3.46239
Bckdha	5136.69	0.406055	0.144939	2.80155	0.00508574	0.0201322	1.32506
Bckdhb	2497.04	-0.300252	0.117158	-2.56279	0.0103835	0.0359134	0.812111
Bcl10	1092.9	0.851338	0.116351	7.31699	2.536e-13	1.8782e-11	1.80417
Bcl2l1	4693.59	1.11797	0.160414	6.9693	3.18515e-12	1.8203e-10	2.17042
Bcl2l11	1144.24	0.697169	0.182294	3.82442	0.000131081	0.000971294	1.62132
Bclaf1	5876.34	0.54841	0.1266	4.33182	1.47881e-05	0.00014693	1.46247
Bcr	844.583	-0.467892	0.118114	-3.96135	7.45283e-05	0.000601364	0.72302
Bet1	980.475	-0.735624	0.154088	-4.77405	1.80561e-06	2.42015e-05	0.600558
Bex1	2264.39	-0.78029	0.206948	-3.77046	0.000162944	0.00116689	0.58225
Bfar	1301.43	-0.607214	0.146083	-4.15664	3.22956e-05	0.000292271	0.656463
Bgn	3357.24	0.703408	0.211832	3.3206	0.000898257	0.00486518	1.62835
Bhlhb9	1881.66	-0.552944	0.143867	-3.84343	0.000121327	0.000907825	0.681628
Bhlhe41	26.5503	1.0133	0.399606	2.53575	0.0112208	0.0381633	2.01852
Bhmt	51891.9	-1.03045	0.201293	-5.11915	3.0691e-07	5.24747e-06	0.489557
Bhmt2	6503.51	-0.443328	0.143274	-3.09426	0.00197304	0.0094089	0.735436
Bid	600.002	-1.0279	0.154759	-6.6419	3.09655e-11	1.44532e-09	0.490425
Bin2	1091.23	-0.397854	0.1502	-2.64883	0.00807706	0.0291652	0.758987
Birc2	1066.68	0.474437	0.151715	3.12715	0.00176509	0.00860954	1.38938
Birc3	730.56	0.503459	0.200528	2.51067	0.0120504	0.0404727	1.41761
Birc5	2436.42	0.511435	0.173116	2.95429	0.00313386	0.0137464	1.42547
Bivm	257.356	-0.588871	0.170991	-3.44386	0.000573472	0.00335242	0.664863
Blcap	554.816	-0.947481	0.15743	-6.01843	1.76115e-09	5.46259e-08	0.518537
Blk	213.819	-0.923331	0.247487	-3.73083	0.000190848	0.00132935	0.52729
Blm	1429.06	0.500668	0.130671	3.83152	0.000127353	0.000947542	1.41487
Bloc1s5	561.914	-0.539071	0.172984	-3.1163	0.00183136	0.00885541	0.688214
Bmf	709.826	0.888499	0.183657	4.83781	1.3128e-06	1.83589e-05	1.85125
Bmi1	886.136	-0.390063	0.153928	-2.53406	0.011275	0.0383206	0.763096
Bmp2k	1480.24	0.832381	0.141719	5.87345	4.26808e-09	1.17562e-07	1.78062
Bmpr2	1189.02	0.531947	0.195499	2.72097	0.00650905	0.0245417	1.44588
Bmyc	108.306	0.588391	0.241352	2.43789	0.0147732	0.0478571	1.50357
Bnip1	558.478	0.576092	0.129187	4.45936	8.22036e-06	8.93834e-05	1.49081
Bnip3	8596.32	1.31186	0.210377	6.23577	4.49575e-10	1.60197e-08	2.48261
Bnip3l	5929.57	0.422302	0.148261	2.84836	0.00439445	0.0178533	1.34006
Bola1	272.363	-0.73002	0.195546	-3.73325	0.000189026	0.00132046	0.602896
Bop1	945.864	-0.583927	0.136826	-4.26765	1.9754e-05	0.000189553	0.667146
Bpgm	5172.32	0.635519	0.169553	3.74819	0.000178112	0.00125692	1.5535
Bphl	1347.59	0.70274	0.14577	4.82089	1.42917e-06	1.97957e-05	1.62759
Bpnt1	889.772	-0.63208	0.191135	-3.30698	0.000943085	0.00507958	0.645245
Bptf	1886.18	0.595688	0.118824	5.01321	5.35285e-07	8.45505e-06	1.51119
Braf	1216.56	0.499351	0.113224	4.4103	1.03228e-05	0.000107694	1.41358
Brat1	219.626	-0.818972	0.214772	-3.81322	0.000137169	0.00101227	0.566846
Brca1	1343.95	0.675908	0.132655	5.09522	3.48344e-07	5.84573e-06	1.5976
Brd1	1564.41	0.443374	0.121322	3.65451	0.00025767	0.00172128	1.35978
Brd3	1229.8	-0.659407	0.171366	-3.84795	0.000119109	0.000893535	0.633139
Brd4	2409.04	0.743908	0.126396	5.88554	3.96746e-09	1.10753e-07	1.67471
Brd8	1962.85	0.688101	0.10964	6.27603	3.47324e-10	1.27317e-08	1.61116
Brd9	615.696	-0.369059	0.152452	-2.42082	0.0154854	0.0495234	0.774287
Brip1os	836.327	-0.448242	0.155523	-2.88215	0.00394968	0.0164582	0.732935
Brms1l	250.155	-1.05148	0.195088	-5.38978	7.05429e-08	1.45043e-06	0.482473
Brpf1	1568.82	0.920893	0.139758	6.58917	4.42292e-11	2.02533e-09	1.89329
Bsdc1	3594.29	0.633114	0.131977	4.79717	1.60924e-06	2.18929e-05	1.55091
Bsn	70.771	-0.789067	0.276431	-2.85448	0.0043107	0.0175671	0.578718
Btbd19	89.7697	-0.721384	0.262094	-2.75238	0.00591634	0.022672	0.606515
Btbd3	739.232	1.0012	0.183327	5.46131	4.72635e-08	1.02247e-06	2.00167
Btc	34.6218	1.78863	0.364006	4.91374	8.93551e-07	1.32223e-05	3.45487
Btd	2197.31	0.378111	0.152524	2.47903	0.0131742	0.0434332	1.29964
Btg1	7628.71	1.28976	0.154476	8.34924	6.87015e-17	1.01762e-14	2.44487
Btg2	5347.19	1.32828	0.396762	3.34781	0.000814522	0.00449737	2.51104
Btk	555.864	-0.781984	0.144601	-5.40789	6.37724e-08	1.33197e-06	0.581566
Btla	74.4117	-1.05693	0.328729	-3.21519	0.00130357	0.00670063	0.480654
Btnl9	43.8946	-1.03664	0.329609	-3.14506	0.00166051	0.00817363	0.487461
Btrc	1033.21	-0.512413	0.146456	-3.49874	0.000467459	0.00282304	0.701049
Bud13	324.031	0.573274	0.198016	2.89509	0.00379054	0.0159212	1.4879
Bysl	1116.32	-0.604437	0.146226	-4.13359	3.57145e-05	0.000318251	0.657728
C130046K22Rik	32.0989	-1.29711	0.417238	-3.1088	0.00187846	0.00904403	0.40694
C130050O18Rik	59.2304	-0.905774	0.368615	-2.45724	0.0140011	0.0457335	0.533746
C1galt1c1	354.669	-0.712356	0.174583	-4.08032	4.49733e-05	0.000387072	0.610323
C1ra	3509.8	0.345517	0.116479	2.96634	0.00301364	0.013321	1.27061
C2	2914.03	0.562429	0.140258	4.00996	6.07281e-05	0.000505754	1.47675
C2cd2	805.083	-0.749372	0.185501	-4.03972	5.35156e-05	0.000451647	0.594863
C2cd2l	1114.37	-0.544473	0.107103	-5.08364	3.7026e-07	6.14954e-06	0.685642
C2cd4a	15.7803	-1.27154	0.427055	-2.97747	0.00290634	0.0129333	0.414216
C3	375630	0.432263	0.118209	3.65678	0.000255407	0.00171021	1.34935
C330006A16Rik	1088.03	-0.43613	0.1303	-3.34713	0.000816536	0.00450507	0.739115
C330018D20Rik	199.752	-0.724299	0.187914	-3.85441	0.000116008	0.000873428	0.605291
C330021F23Rik	16.8827	1.30019	0.414973	3.13319	0.00172919	0.00846001	2.46261
C3ar1	182.619	-0.870263	0.288218	-3.01946	0.00253223	0.0116068	0.547047
C5ar2	52.7301	-0.936546	0.34692	-2.6996	0.00694228	0.025813	0.522482
C87436	292.669	-0.501911	0.201012	-2.49692	0.0125276	0.041728	0.706171
C8b	10847.8	0.576509	0.163686	3.52203	0.000428255	0.00262745	1.49124
C8g	1667.62	0.562339	0.1895	2.96749	0.00300238	0.0132833	1.47666
C9	103.389	1.40886	0.314101	4.48537	7.27889e-06	8.03501e-05	2.65527
Cab39	5178.66	0.447544	0.0990882	4.51662	6.28344e-06	7.05417e-05	1.36372
Cabin1	1578.73	0.386763	0.131705	2.93658	0.00331851	0.0143446	1.30746
Cacna1b	168.871	1.4186	0.324342	4.37376	1.22122e-05	0.000124752	2.67325
Calcoco1	1223.58	0.7835	0.194334	4.03172	5.53695e-05	0.000464397	1.7213
Calu	13071.1	0.422494	0.132787	3.18173	0.00146397	0.007333	1.34024
Camk1	409.091	0.490585	0.159587	3.07408	0.00211151	0.009929	1.40501
Camkk2	445.692	-0.70522	0.181626	-3.88281	0.000103258	0.000788888	0.613349
Camta2	569.425	-0.730001	0.15284	-4.77624	1.78603e-06	2.39612e-05	0.602904
Cant1	892.133	-0.395954	0.139336	-2.84172	0.00448715	0.0181495	0.759986
Capn1	1174.32	0.377762	0.150851	2.50421	0.0122726	0.0410577	1.29932
Capn3	154.731	0.765388	0.315103	2.42901	0.0151402	0.0488064	1.69983
Caprin1	6706.92	-0.513014	0.0956928	-5.36106	8.27368e-08	1.64974e-06	0.700757
Capza1	1340.59	-0.51694	0.147118	-3.51379	0.000441763	0.00269325	0.698853
Car1	1306.08	-0.592959	0.208789	-2.83999	0.00451151	0.0182226	0.662982
Car13	161.914	0.635162	0.201565	3.15115	0.00162631	0.00803795	1.55311
Car7	75.1959	-2.04333	0.363233	-5.62541	1.85067e-08	4.46449e-07	0.242603
Car8	643.241	0.938228	0.228644	4.10344	4.0705e-05	0.000356163	1.91617
Casc3	1389.25	0.642539	0.130012	4.94216	7.72634e-07	1.16103e-05	1.56107
Casd1	871.635	-0.556195	0.173745	-3.20121	0.00136853	0.00696655	0.680093
Caskin2	929.448	-0.953879	0.188679	-5.05556	4.29129e-07	6.95802e-06	0.516243
Casp1	162.57	-0.584704	0.238674	-2.4498	0.0142936	0.0465007	0.666786
Casp2	1209.42	0.560918	0.104247	5.38068	7.42058e-08	1.51288e-06	1.47521
Casp3	1476.14	0.427907	0.130041	3.29055	0.000999906	0.00534215	1.34528
Casp8ap2	870.196	0.405976	0.147451	2.75329	0.00589992	0.0226211	1.32498
Cast	3200.49	0.810174	0.113378	7.14579	8.94798e-13	5.7473e-11	1.75342
Casz1	134.764	1.00447	0.285224	3.52169	0.000428813	0.00262865	2.0062
Cbfa2t2	736.423	0.44638	0.144137	3.09692	0.00195544	0.00934643	1.36262
Cbfa2t3	213.223	-0.605769	0.238688	-2.53791	0.0111517	0.0379639	0.657121
Cblb	1522.01	1.62779	0.159428	10.2102	1.78584e-24	8.64108e-22	3.09039
Cblc	172.053	0.908777	0.233387	3.89386	9.86616e-05	0.000759631	1.87745
Cbll1	388.779	0.529716	0.142011	3.7301	0.000191405	0.00133131	1.44364
Cbr4	694.831	-0.522944	0.189861	-2.75435	0.0058809	0.0225779	0.69595
Cbs	5654.61	-0.468753	0.151159	-3.10105	0.00192833	0.00923932	0.722589
Cbx2	291.874	0.822308	0.250847	3.27813	0.00104497	0.00554619	1.76823
Cbx3	1099.8	0.356443	0.123943	2.87587	0.0040292	0.0166917	1.28027
Cbx5	3316.84	-0.484616	0.119002	-4.07234	4.65423e-05	0.000399295	0.714687
Cbx8	73.5966	-0.788979	0.293592	-2.68733	0.00720257	0.0265699	0.578754
Ccar1	2954.06	-0.43517	0.11755	-3.702	0.00021391	0.00146883	0.739607
Ccbl1	1399.44	0.564947	0.151755	3.72275	0.000197067	0.0013661	1.47933
Ccbl2	6572.2	-0.510186	0.186217	-2.73973	0.00614889	0.0234025	0.702132
Ccdc101	339.678	-0.995984	0.156238	-6.37478	1.83227e-10	7.14981e-09	0.501394
Ccdc117	996.452	0.622672	0.18365	3.39053	0.000697577	0.00393397	1.53972
Ccdc122	135.245	-0.618649	0.230064	-2.68903	0.00716591	0.0264615	0.651281
Ccdc125	386.13	-0.525661	0.153088	-3.43372	0.000595348	0.003436	0.694641
Ccdc134	167.27	-0.699018	0.228082	-3.06477	0.00217836	0.010197	0.615991
Ccdc137	368.754	-0.668232	0.144074	-4.63812	3.51588e-06	4.29874e-05	0.629277
Ccdc141	523.281	0.755986	0.189076	3.99832	6.37942e-05	0.00052556	1.68879
Ccdc149	101.859	-0.594617	0.240754	-2.46981	0.0135185	0.0443468	0.66222
Ccdc166	48.9476	-1.18469	0.312981	-3.78519	0.000153594	0.001112	0.439919
Ccdc167	260.793	-0.559271	0.172063	-3.25039	0.00115245	0.00602412	0.678645
Ccdc186	423.887	0.938226	0.186291	5.03636	4.74477e-07	7.60211e-06	1.91617
Ccdc32	484.362	-0.547389	0.149497	-3.66155	0.000250698	0.001684	0.684258
Ccdc38	40.0697	-0.852861	0.323806	-2.63387	0.00844187	0.0302648	0.553686
Ccdc47	3012.66	-0.404324	0.14251	-2.83716	0.00455162	0.0183633	0.75559
Ccdc51	184.892	-1.63391	0.197792	-8.26074	1.44771e-16	1.98255e-14	0.322215
Ccdc58	661.066	-0.598838	0.164463	-3.64117	0.000271399	0.00179728	0.660286
Ccdc6	1521.29	0.510893	0.1399	3.65185	0.000260359	0.00173525	1.42493
Ccdc61	129.277	-0.592303	0.214875	-2.75651	0.00584227	0.0224831	0.663283
Ccdc77	293.852	-0.556585	0.18523	-3.00483	0.00265731	0.0120392	0.679909
Ccdc8	167.929	-0.843994	0.247299	-3.41285	0.000642876	0.00366535	0.557099
Ccdc88c	615.835	0.395297	0.133071	2.97058	0.00297238	0.0131747	1.31521
Ccdc9	876.976	0.829687	0.157754	5.25939	1.44536e-07	2.72833e-06	1.7773
Ccdc90b	296.413	-0.628786	0.249057	-2.52466	0.0115809	0.0391313	0.64672
Ccdc93	513.473	-0.393082	0.136282	-2.88434	0.00392232	0.0163752	0.761501
Ccdc96	19.3473	-1.01337	0.385095	-2.63148	0.00850137	0.030433	0.495388
Ccl12	11.0214	-1.12475	0.42699	-2.63413	0.00843529	0.0302565	0.458582
Ccl6	1133.28	-1.37061	0.219588	-6.24174	4.32734e-10	1.55101e-08	0.386728
Ccl9	4713.72	0.481793	0.116624	4.13115	3.60953e-05	0.00032125	1.39648
Ccm2	731.976	-0.67108	0.15841	-4.23635	2.27184e-05	0.000214143	0.628036
Ccnb1	2865.56	0.466365	0.151275	3.08289	0.00205004	0.00970277	1.38162
Ccnb1ip1	21.4027	-1.6011	0.409883	-3.90623	9.3746e-05	0.000726156	0.329626
Ccnb2	2627.08	0.368059	0.150371	2.44767	0.0143784	0.0467241	1.29062
Ccndbp1	1103.6	0.398322	0.144567	2.75529	0.00586405	0.022543	1.31797
Ccng2	1397.53	1.4878	0.151831	9.79902	1.13682e-22	3.92908e-20	2.8046
Ccnk	1424.07	0.675504	0.155861	4.33401	1.46419e-05	0.000145777	1.59715
Ccnl1	1664.03	0.557267	0.184211	3.02515	0.00248508	0.0114337	1.47148
Ccnt1	469.175	0.755827	0.177771	4.25169	2.12161e-05	0.000201399	1.6886
Ccnt2	1149.96	0.679968	0.163762	4.15217	3.29341e-05	0.000297091	1.6021
Ccny	3657.8	0.631096	0.133442	4.72935	2.25242e-06	2.93503e-05	1.54874
Ccpg1	1110.61	0.640522	0.112024	5.7177	1.07978e-08	2.7212e-07	1.55889
Ccr2	176.29	-1.34709	0.298744	-4.50917	6.50809e-06	7.27263e-05	0.393084
Ccr3	13.8078	-1.14987	0.420654	-2.73353	0.00626586	0.0237854	0.450665
Ccr5	228.201	-2.30263	0.353879	-6.50682	7.67577e-11	3.31612e-09	0.202693
Ccrl2	391.153	0.592622	0.174728	3.39169	0.000694632	0.0039204	1.50798
Ccsap	188.685	0.796069	0.217737	3.6561	0.000256078	0.00171222	1.73636
Cd14	812.075	0.966266	0.297179	3.25146	0.00114815	0.00600379	1.95378
Cd177	1200.08	0.650481	0.21969	2.96091	0.00306732	0.0135212	1.56969
Cd180	146.081	-0.699138	0.203753	-3.43131	0.000600682	0.00346012	0.61594
Cd2	33.409	-1.03878	0.360971	-2.87774	0.00400541	0.0166311	0.486739
Cd200r1	131.9	-1.56628	0.283853	-5.51792	3.43029e-08	7.69616e-07	0.337678
Cd209f	139.215	1.38704	0.392352	3.53518	0.000407491	0.00252202	2.61541
Cd22	190.308	-0.608014	0.210698	-2.88572	0.00390521	0.0163084	0.656099
Cd2ap	1900.51	-0.434695	0.114903	-3.78315	0.000154858	0.00111725	0.73985
Cd300a	517.261	-0.759467	0.142942	-5.31313	1.07758e-07	2.09399e-06	0.590715
Cd300lg	130.496	0.69709	0.248417	2.80613	0.00501402	0.0199352	1.62123
Cd33	415.36	0.796451	0.211319	3.76896	0.00016393	0.0011728	1.73682
Cd36	4204.93	-0.49604	0.151397	-3.27643	0.00105128	0.00557149	0.70905
Cd38	1275.1	-0.487977	0.184211	-2.64902	0.00807265	0.0291644	0.713024
Cd3eap	345.068	-0.590524	0.163733	-3.60662	0.000310207	0.00200577	0.664102
Cd47	6683.59	0.589012	0.111617	5.27709	1.31253e-07	2.51109e-06	1.50422
Cd48	218.219	-0.67295	0.183009	-3.67714	0.000235864	0.00159543	0.627223
Cd79a	504.081	-0.490034	0.199857	-2.45192	0.0142095	0.046279	0.712008
Cd83	239.35	0.816426	0.290997	2.80561	0.00502207	0.0199484	1.76104
Cd86	593.514	0.718384	0.181223	3.96409	7.36761e-05	0.000595812	1.64534
Cd9	10188.7	0.615397	0.185333	3.3205	0.000898563	0.00486518	1.53198
Cd93	1819.29	0.643052	0.166719	3.8571	0.000114741	0.000865587	1.56163
Cda	229.809	-0.857251	0.228455	-3.75238	0.000175165	0.00123853	0.552003
Cdadc1	1043.59	0.449677	0.116331	3.8655	0.000110864	0.000840804	1.36573
Cdan1	665.488	0.47202	0.155779	3.03006	0.00244508	0.0112675	1.38705
Cdc14b	548.735	1.24008	0.198243	6.25535	3.96625e-10	1.43219e-08	2.36212
Cdc16	1515.26	-0.31842	0.109947	-2.89612	0.00377808	0.0158734	0.801948
Cdc23	1056.75	-0.481069	0.110869	-4.33906	1.43093e-05	0.000143027	0.716446
Cdc25c	389.743	0.59119	0.168413	3.51036	0.000447503	0.00272367	1.50649
Cdc40	1196.68	0.59403	0.134102	4.42968	9.43726e-06	0.000100067	1.50946
Cdc42ep4	1348.76	0.489969	0.168537	2.90719	0.00364696	0.0154528	1.40441
Cdc42ep5	207.267	0.841083	0.244225	3.44389	0.000573407	0.00335242	1.79139
Cdc42se2	1598.54	0.348915	0.110627	3.15396	0.00161069	0.00797978	1.2736
Cdc73	1049.31	0.418779	0.116602	3.59152	0.000328761	0.00210511	1.3368
Cdca2	631.528	0.502142	0.150078	3.34587	0.000820243	0.00451523	1.41632
Cdca3	2699.63	0.421511	0.137946	3.05561	0.00224603	0.0104666	1.33933
Cdca4	1313.38	0.636154	0.144757	4.39465	1.10954e-05	0.000114797	1.55418
Cdca5	753.873	0.479098	0.152764	3.13621	0.00171149	0.00839042	1.39387
Cdca8	1856.65	0.501705	0.149693	3.35156	0.000803588	0.00444546	1.41589
Cdh13	63.7506	1.08246	0.423403	2.55656	0.0105712	0.0363714	2.11764
Cdh3	199.154	0.718287	0.263073	2.73037	0.00632635	0.0239718	1.64523
Cdh5	2316.07	0.487421	0.102603	4.75057	2.02841e-06	2.68653e-05	1.40194
Cdhr2	1523.96	0.482547	0.144573	3.33774	0.000844614	0.00463007	1.39721
Cdk1	3372.1	0.478471	0.134794	3.54965	0.000385747	0.00241358	1.39327
Cdk12	1528.47	0.629492	0.166489	3.78097	0.000156216	0.00112538	1.54702
Cdk17	1169.55	0.527175	0.160777	3.27893	0.00104202	0.00553458	1.4411
Cdk20	388.799	0.705201	0.260065	2.71163	0.00669536	0.0250942	1.63037
Cdk6	213.896	0.787108	0.223861	3.51606	0.000438004	0.00267708	1.72561
Cdk7	905.679	-0.528024	0.131026	-4.02991	5.57974e-05	0.000467641	0.693504
Cdk9	2594.1	0.306612	0.102661	2.98664	0.00282061	0.0126176	1.2368
Cdkl5	39.5114	-0.815094	0.328096	-2.48432	0.0129801	0.0428809	0.568371
Cdkn1b	1198.67	0.792315	0.147767	5.36194	8.23336e-08	1.64395e-06	1.73185
Cdkn1c	3792.56	1.03505	0.198191	5.22249	1.7653e-07	3.26019e-06	2.04919
Cdkn2d	1662.08	0.813099	0.160916	5.05295	4.35045e-07	7.03241e-06	1.75698
Cdr2	4146.65	0.769635	0.149105	5.16169	2.44734e-07	4.28287e-06	1.70484
Cdt1	1600.21	0.681523	0.128967	5.28449	1.26057e-07	2.42363e-06	1.60383
Cdyl	740.371	0.370479	0.137547	2.69347	0.0070713	0.0262189	1.29278
Ceacam1	2326.27	0.332737	0.129802	2.56343	0.0103643	0.0358638	1.2594
Cebpd	1197.48	0.848051	0.287421	2.95056	0.00317203	0.0138648	1.80007
Cebpg	1204.51	-0.530099	0.161633	-3.27965	0.00103935	0.00552238	0.692507
Cecr2	1601.48	0.893642	0.150556	5.9356	2.9278e-09	8.51703e-08	1.85786
Cecr5	341.198	-0.502572	0.155353	-3.23502	0.00121632	0.00629923	0.705847
Celf1	3473.95	-0.370637	0.147774	-2.50813	0.0121373	0.0406894	0.773441
Celsr3	63.0729	1.25803	0.298287	4.21751	2.47019e-05	0.00023089	2.39169
Cenpa	2114.69	0.390606	0.134173	2.91122	0.00360023	0.0152676	1.31094
Cenpe	1570.77	0.364371	0.14131	2.57853	0.0099222	0.034548	1.28732
Cenpl	881.038	1.03143	0.141167	7.30646	2.74264e-13	2.00061e-11	2.04406
Cenpo	199.393	-0.829207	0.180851	-4.58502	4.53935e-06	5.33116e-05	0.562839
Cenpv	349.013	-0.468188	0.157721	-2.96846	0.00299299	0.0132458	0.722872
Cep120	885.513	0.5688	0.142803	3.9831	6.80211e-05	0.000555965	1.48329
Cep131	126.668	-1.01137	0.236396	-4.27829	1.88334e-05	0.000182622	0.496074
Cep192	845.638	0.424894	0.129336	3.2852	0.00101912	0.0054288	1.34247
Cep350	1524.5	-0.396993	0.105993	-3.74545	0.000180071	0.00126827	0.75944
Cep44	445.046	0.510151	0.138959	3.67124	0.000241377	0.00162666	1.4242
Cep57	1200.14	0.344808	0.1424	2.4214	0.0154608	0.0494664	1.26998
Cep57l1	122.683	-0.854476	0.254197	-3.36147	0.000775274	0.00431679	0.553066
Cep68	563.477	-0.545894	0.190498	-2.86562	0.00416195	0.017116	0.684967
Cep78	263.013	-0.463327	0.161743	-2.86459	0.00417552	0.0171442	0.725312
Cep83os	244.646	-1.14561	0.21922	-5.22587	1.73338e-07	3.20533e-06	0.451997
Cep85	1516.19	0.550965	0.116074	4.74668	2.06784e-06	2.73128e-05	1.46507
Cep85l	1541.24	2.02017	0.391087	5.16552	2.39767e-07	4.21363e-06	4.05631
Cept1	1805.48	-0.509339	0.132727	-3.8375	0.000124294	0.000927162	0.702544
Cerk	1146.81	-0.315405	0.123261	-2.55884	0.0105024	0.0362044	0.803625
Cerkl	336.816	1.07425	0.268396	4.00249	6.26801e-05	0.000519033	2.10563
Cers6	787.555	1.12657	0.21434	5.25601	1.47218e-07	2.76816e-06	2.18339
Ces2a	6578.94	0.5276	0.201424	2.61935	0.00880963	0.0312996	1.44153
Ces2e	796.471	0.478905	0.167652	2.85655	0.00428279	0.0174927	1.39369
Cfap44	33.3591	1.19895	0.413673	2.8983	0.00375191	0.0157955	2.29572
Cfap69	110.835	0.90386	0.325404	2.77765	0.00547531	0.0213254	1.87107
Cfb	52998.5	0.372191	0.142699	2.60823	0.00910128	0.0321211	1.29432
Cggbp1	2361.17	0.459868	0.116084	3.9615	7.44815e-05	0.00060132	1.37542
Cgn	859.736	-1.12016	0.159049	-7.04288	1.88302e-12	1.12485e-10	0.460042
Cgref1	328.516	-2.32871	0.206625	-11.2703	1.8403e-29	1.40599e-26	0.199061
Chac2	350.227	-1.5103	0.178284	-8.47131	2.42652e-17	3.78746e-15	0.351039
Champ1	766.321	0.654645	0.14974	4.37186	1.2319e-05	0.00012549	1.57423
Chchd4	689.069	-0.79461	0.126508	-6.28109	3.36216e-10	1.23871e-08	0.576499
Chd2	3210.63	0.850607	0.153223	5.55143	2.83345e-08	6.52862e-07	1.80326
Chd3os	15.6802	-1.38145	0.404861	-3.41216	0.000644506	0.0036732	0.383833
Chd6	806.072	0.504808	0.166915	3.02435	0.00249167	0.0114521	1.41893
Chd7	1571.42	0.759036	0.142744	5.31745	1.05231e-07	2.04763e-06	1.69236
Chd8	1786.14	0.296073	0.100223	2.95414	0.00313545	0.0137464	1.2278
Chek2	399.894	-0.56273	0.14657	-3.83933	0.000123368	0.000921199	0.67702
Chic2	1880.71	1.01772	0.145603	6.98968	2.75513e-12	1.60616e-10	2.02472
Chil1	382.718	0.72313	0.235832	3.06629	0.00216734	0.010152	1.65076
Chil3	4475.82	0.726609	0.220906	3.28923	0.00100463	0.00536145	1.65475
Chka	1828.15	0.837868	0.161172	5.19858	2.00814e-07	3.6529e-06	1.78741
Chmp1b	1117.47	0.567972	0.121904	4.65918	3.17467e-06	3.9354e-05	1.48244
Chmp4c	176.168	1.17815	0.290788	4.0516	5.08691e-05	0.000432328	2.26287
Chordc1	559.219	-0.884086	0.172291	-5.13136	2.87658e-07	4.97101e-06	0.541831
Chpf2	1373.54	-0.675398	0.188458	-3.58381	0.000338612	0.00215773	0.626159
Chrna2	249.052	-0.709013	0.196934	-3.60026	0.000317899	0.0020473	0.611738
Chst13	175.197	-1.4714	0.212974	-6.9088	4.88755e-12	2.67727e-10	0.360633
Chst2	164.365	-0.72738	0.188725	-3.85419	0.000116114	0.000873648	0.604
Chtf18	280.495	-0.57665	0.197191	-2.92432	0.00345214	0.0147821	0.670519
Chtf8	1772.69	-0.425178	0.164154	-2.59011	0.00959439	0.0335919	0.744747
Chuk	2886.99	-0.399568	0.123215	-3.24285	0.00118342	0.00615719	0.758085
Ciao1	830.6	-0.58704	0.126577	-4.6378	3.52142e-06	4.29874e-05	0.665708
Ciapin1	1034.92	-0.458993	0.125941	-3.6445	0.000267916	0.00177908	0.727494
Ciart	95.4653	1.24605	0.344324	3.61882	0.000295947	0.00193164	2.3719
Cic	2186.28	0.628038	0.152139	4.12805	3.65846e-05	0.000324778	1.54546
Cidea	204.954	1.27014	0.376126	3.37691	0.00073305	0.00410531	2.41185
Cideb	2535.51	-0.555143	0.174913	-3.17381	0.0015045	0.00750751	0.68059
Ciita	16.9829	-1.15195	0.414687	-2.77787	0.00547165	0.0213168	0.450017
Cinp	675.212	-0.363078	0.134662	-2.69621	0.00701326	0.026037	0.777504
Cir1	582.703	0.459642	0.139172	3.30269	0.000957623	0.00514846	1.3752
Cirbp	2746.83	0.34262	0.133018	2.57575	0.0100023	0.0347852	1.26806
Cisd2	1279.43	-0.446287	0.151886	-2.9383	0.0033002	0.0142775	0.733929
Cish	675.71	0.570373	0.196656	2.90036	0.00372736	0.015724	1.48491
Cit	549.118	0.471776	0.170998	2.75896	0.00579857	0.0223386	1.38682
Ckap2	765.324	0.466147	0.165912	2.8096	0.00496036	0.0197598	1.38142
Ckap2l	1105.47	0.362088	0.147088	2.4617	0.013828	0.045219	1.28528
Ckap4	1292.21	0.50876	0.176048	2.88989	0.00385379	0.0161401	1.42283
Ckap5	2073.91	0.537494	0.102135	5.2626	1.42032e-07	2.68804e-06	1.45145
Cks2	2212.65	0.399794	0.139009	2.87604	0.00402701	0.0166917	1.31932
Clasp2	764.72	0.499465	0.155491	3.21217	0.00131735	0.00675237	1.41369
Cldn13	1656.13	-0.824391	0.192381	-4.2852	1.82574e-05	0.00017763	0.56472
Cldn15	109.307	-1.25537	0.266478	-4.71097	2.46539e-06	3.16985e-05	0.418886
Cldn3	348.949	-1.03814	0.306831	-3.38343	0.000715875	0.00401998	0.486955
Clec14a	1105.6	-0.604021	0.156138	-3.86851	0.0001095	0.000831658	0.657918
Clec16a	406.557	-0.435913	0.166387	-2.61988	0.00879608	0.0312797	0.739226
Clec2d	1714.17	-0.807189	0.268215	-3.00949	0.00261688	0.0119006	0.571494
Clec2h	22.2987	1.77296	0.411734	4.30607	1.66177e-05	0.000163209	3.41754
Clec4a1	300.695	-0.517698	0.204543	-2.53099	0.011374	0.0385851	0.698486
Clec4g	442.302	-0.550785	0.218287	-2.52321	0.0116288	0.0392841	0.682648
Clec4n	618.409	-0.653794	0.209087	-3.1269	0.00176663	0.00861289	0.635606
Clec7a	231.673	-0.783104	0.228508	-3.42703	0.000610228	0.00350398	0.581115
Clec9a	42.6605	-1.03574	0.339274	-3.05283	0.00226697	0.0105506	0.487764
Clint1	5417.16	0.431405	0.119775	3.60179	0.000316029	0.00203888	1.34855
Clip1	1793.96	0.48309	0.120695	4.00256	6.26613e-05	0.000519033	1.39773
Clk1	2413.48	0.535672	0.209693	2.55456	0.0106323	0.0365471	1.44962
Clk4	1303.98	0.651205	0.147443	4.41665	1.0024e-05	0.000104984	1.57048
Cln8	2666.01	0.566313	0.144606	3.91624	8.99403e-05	0.000701167	1.48073
Clpp	781.346	-0.370854	0.131404	-2.82225	0.00476882	0.0190963	0.773324
Clptm1l	2796.43	-0.420999	0.138029	-3.05008	0.00228781	0.0106272	0.746907
Clpx	11428.3	0.456413	0.0975405	4.67922	2.87971e-06	3.63178e-05	1.37213
Clstn3	183.317	0.648232	0.188133	3.4456	0.000569801	0.00333787	1.56725
Cluh	10611.9	-0.426815	0.115316	-3.70127	0.000214524	0.00147235	0.743902
Cmip	3259.33	0.746536	0.141469	5.27703	1.31298e-07	2.51109e-06	1.67776
Cml1	900.004	1.66581	0.18468	9.01999	1.88109e-19	4.26654e-17	3.17292
Cml2	46.5728	-2.06643	0.324969	-6.35885	2.03273e-10	7.82683e-09	0.23875
Cmtm4	1049.91	-0.783345	0.134228	-5.83593	5.34902e-09	1.44863e-07	0.581018
Cmtm6	2660.55	0.4889	0.111543	4.38306	1.17023e-05	0.00012005	1.40337
Cnksr3	1409.78	2.02116	0.211955	9.5358	1.48728e-21	4.79764e-19	4.05909
Cnot2	1822.21	0.433583	0.0993062	4.36612	1.26472e-05	0.000128292	1.35058
Cnot4	579.5	0.439267	0.179648	2.44515	0.0144793	0.0470205	1.35591
Cnot6	2899.46	-0.280279	0.105143	-2.6657	0.00768287	0.027972	0.823432
Cnppd1	2039.3	0.34799	0.142834	2.43633	0.0148372	0.048043	1.27279
Cnrip1	130.82	-0.559411	0.213386	-2.6216	0.00875194	0.031138	0.678579
Cnst	844.701	0.65129	0.153797	4.23474	2.28821e-05	0.000215546	1.57057
Cntnap1	108.351	-2.07701	0.275096	-7.55011	4.34888e-14	3.78014e-12	0.237005
Coa4	80.0076	-1.44074	0.266643	-5.40324	6.54492e-08	1.35562e-06	0.36838
Coa5	2717.35	-0.453832	0.11032	-4.11378	3.8923e-05	0.000342014	0.730101
Coa7	664.497	-0.545724	0.151705	-3.59728	0.000321566	0.00206542	0.685048
Cobl	197.997	0.910863	0.258195	3.52781	0.000419007	0.00258053	1.88017
Cobll1	2818.46	1.46766	0.180943	8.11118	5.0129e-16	6.38309e-14	2.76573
Cog3	1256.04	0.524918	0.118198	4.441	8.95428e-06	9.62105e-05	1.43885
Cog4	926.911	-0.611694	0.132333	-4.62237	3.79388e-06	4.58933e-05	0.654428
Cog6	656.545	-0.406448	0.159592	-2.54679	0.010872	0.0371948	0.754479
Col13a1	249.364	0.756352	0.286786	2.63734	0.00835595	0.0300235	1.68921
Col14a1	4192.03	0.676393	0.130347	5.18917	2.11238e-07	3.79496e-06	1.59814
Col18a1	34628.6	0.678419	0.175822	3.85856	0.000114056	0.000861413	1.60038
Col4a1	9872.42	0.542961	0.124372	4.36563	1.26755e-05	0.00012849	1.45696
Col4a2	4223.52	0.540455	0.14984	3.60687	0.00030991	0.00200557	1.45443
Col5a1	3285.96	0.591402	0.227619	2.5982	0.0093713	0.0329779	1.50671
Col6a1	2445.51	0.78165	0.279677	2.79483	0.00519267	0.0204273	1.7191
Col6a3	1076.16	0.888321	0.272348	3.26171	0.00110741	0.00583068	1.85102
Colgalt1	2908.95	0.376665	0.102659	3.6691	0.000243408	0.00163882	1.29834
Commd3	1476.26	-0.328839	0.131359	-2.50336	0.012302	0.0411179	0.796177
Commd5	444.112	-0.919426	0.143298	-6.41618	1.39734e-10	5.57622e-09	0.528719
Coprs	79.9408	-0.696562	0.259528	-2.68396	0.00727569	0.0267944	0.617041
Cops2	3719.35	0.343809	0.12693	2.70865	0.00675582	0.0252633	1.2691
Cops7b	385.253	-0.671169	0.185074	-3.62649	0.000287305	0.001882	0.627998
Cops8	1651.48	0.307993	0.103668	2.97096	0.00296869	0.0131624	1.23798
Coq3	303.985	-1.34922	0.177249	-7.61202	2.69842e-14	2.52288e-12	0.392504
Coq5	771.343	-0.683082	0.157182	-4.34581	1.38766e-05	0.0001394	0.622833
Coq7	794.014	-0.455074	0.14354	-3.17037	0.00152246	0.00758148	0.729473
Coro1c	2933.09	0.384052	0.146799	2.61618	0.00889201	0.0315205	1.305
Coro2b	158.228	-0.632134	0.21316	-2.96554	0.0030215	0.0133516	0.645221
Coro7	901.473	0.661821	0.165956	3.98792	6.66545e-05	0.000546445	1.58208
Cox10	904.182	-0.431727	0.131863	-3.27405	0.00106018	0.00561253	0.741374
Cox11	736.915	-0.43239	0.143907	-3.00466	0.00265881	0.0120422	0.741033
Cox15	1146.71	-0.530155	0.11311	-4.68708	2.77136e-06	3.51346e-05	0.69248
Cox7a1	86.4432	1.11242	0.388878	2.86059	0.00422855	0.017315	2.16208
Cpb2	17414.3	0.30483	0.108702	2.80429	0.00504283	0.0200075	1.23527
Cpeb2	1641.28	1.56911	0.173248	9.05702	1.34065e-19	3.13316e-17	2.96721
Cpeb4	5558.16	1.12511	0.140868	7.98694	1.38324e-15	1.65943e-13	2.18117
Cped1	993.848	-0.525799	0.179927	-2.9223	0.00347459	0.0148519	0.694574
Cpm	1044.36	1.05532	0.174394	6.05134	1.43644e-09	4.57267e-08	2.07818
Cpn1	7031.1	0.695956	0.125932	5.52643	3.2682e-08	7.41269e-07	1.61996
Cpne1	796.024	-0.924791	0.152376	-6.06914	1.28599e-09	4.15688e-08	0.526757
Cpped1	1245.62	-0.544447	0.122679	-4.43798	9.0805e-06	9.72005e-05	0.685654
Cpsf2	1776.65	-0.952435	0.124876	-7.62705	2.40191e-14	2.30902e-12	0.51676
Cpsf7	1911.45	0.363501	0.113904	3.19129	0.00141637	0.00715382	1.28654
Cpt1a	18674	-0.482052	0.132756	-3.63111	0.000282204	0.00185613	0.715959
Cpt2	1990.34	-1.21945	0.170576	-7.14904	8.73855e-13	5.63772e-11	0.429446
Cptp	345.203	-1.29471	0.147984	-8.74898	2.15298e-18	3.85835e-16	0.407617
[truncated: 3,451 more rows]

[truncated: 5 more sheets: Supp Tb11_MmMan1a2Mut LungDE, SuppTb12_Zf_DEgenes_man1a2 morp, Supp Tb13_Human_qpcr_primers, Supp Table14_Zfish_qpcr_primers, SuppTable 15_Mouse_qpcr_primers]
